# Supplementary material for: Analysis of Predicted Host–Parasite Interactomes Reveals Commonalities and Specificities Related to Parasitic Lifestyle and Tissues Tropism
Source: Front Immunol. 2019 Feb 13;10:212. doi: 10.3389/fimmu.2019.00212 (PMC6381214; doi:10.3389/fimmu.2019.00212)
Supplement: Supplementary File 1 — Python script to analyze node centrality in the networks. [file Data_Sheet_1.zip]

Archive with 3 entries (2 files):
- generate_centrality_measures.py
- __MACOSX/
- __MACOSX/._generate_centrality_measures.py
