# Supplementary material for: Analysis of Predicted Host–Parasite Interactomes Reveals Commonalities and Specificities Related to Parasitic Lifestyle and Tissues Tropism
Source: Front Immunol. 2019 Feb 13;10:212. doi: 10.3389/fimmu.2019.00212 (PMC6381214; doi:10.3389/fimmu.2019.00212)
Supplement: Supplementary File 1 — Python script to analyze node centrality in the networks. [file Data_Sheet_1.zip › generate_centrality_measures.py]

{
 "cells": [
  {
   "cell_type": "code",
   "execution_count": 1,
   "metadata": {},
   "outputs": [],
   "source": [
    "import networkx as nx\n",
    "import pandas as pd\n",
    "import matplotlib.pyplot as plt\n",
    "import pandas as pd\n",
    "import numpy as np\n",
    "from pandas.tools.plotting import scatter_matrix"
   ]
  },
  {
   "cell_type": "code",
   "execution_count": 6,
   "metadata": {},
   "outputs": [],
   "source": [
    "def get_network_centrality(nework_file, centrality_measures=None):\n",
    "    if centrality_measures is None:\n",
    "        centrality_measures = [\"betweenness centrality\", \"degree centrality\", \n",
    "                              \"eigenvector centrality\", \"closeness centrality\",\n",
    "                              \"load centrality\", \"percolation centrality\"]\n",
    "\n",
    "    network = nx.read_gml(network_file)\n",
    "    centrality = {}\n",
    "    for centrality_measure in centrality_measures:\n",
    "        if centrality_measure == \"betweenness centrality\":       \n",
    "            centrality[centrality_measure] = nx.betweenness_centrality(network)\n",
    "        elif centrality_measure == \"degree centrality\":\n",
    "            centrality[centrality_measure] = nx.degree_centrality(network)\n",
    "        elif centrality_measure == \"eigenvector centrality\":\n",
    "            centrality[centrality_measure] = nx.eigenvector_centrality(network)\n",
    "        elif centrality_measure == \"closeness centrality\":\n",
    "            centrality[centrality_measure] = nx.closeness_centrality(network)\n",
    "        elif centrality_measure == \"load centrality\":\n",
    "            centrality[centrality_measure] = nx.load_centrality(network)\n",
    "        elif centrality_measure == \"load centrality\":\n",
    "            centrality[centrality_measure] = nx.percolation_centrality(network)\n",
    "    \n",
    "    return centrality"
   ]
  },
  {
   "cell_type": "code",
   "execution_count": 10,
   "metadata": {},
   "outputs": [],
   "source": [
    "network_file = \"orthohpi/data/download/6183.gml\"\n",
    "centrality = get_network_centrality(network_file, centrality_measures=None)"
   ]
  },
  {
   "cell_type": "code",
   "execution_count": 22,
   "metadata": {},
   "outputs": [],
   "source": [
    "df = pd.DataFrame.from_dict(centrality)\n",
    "df.to_csv(\"centrality_measures_6183.tsv\",doublequote=False, sep='\\t')"
   ]
  },
  {
   "cell_type": "code",
   "execution_count": 21,
   "metadata": {},
   "outputs": [
    {
     "name": "stderr",
     "output_type": "stream",
     "text": [
      "/Users/albertosantos/anaconda3/lib/python3.6/site-packages/ipykernel_launcher.py:5: FutureWarning: 'pandas.tools.plotting.scatter_matrix' is deprecated, import 'pandas.plotting.scatter_matrix' instead.\n",
      "  \"\"\"\n",
      "/Users/albertosantos/anaconda3/lib/python3.6/site-packages/ipykernel_launcher.py:6: FutureWarning: Method .as_matrix will be removed in a future version. Use .values instead.\n",
      "  \n"
     ]
    },
    {
     "data": {
      "image/png": "iVBORw0KGgoAAAANSUhEUgAABCUAAAQLCAYAAAC8rhPUAAAABHNCSVQICAgIfAhkiAAAAAlwSFlzAAALEgAACxIB0t1+/AAAADl0RVh0U29mdHdhcmUAbWF0cGxvdGxpYiB2ZXJzaW9uIDIuMi4yLCBodHRwOi8vbWF0cGxvdGxpYi5vcmcvhp/UCwAAIABJREFUeJzs3Xl8W+WZ9//Prd2SLdvxks1xVshKVick7JSt0JZpp5SB7suUTpfpzrQzTB/mN095aKf7rzO00ylPmU5b6EJpKaVQApQ1EJIAgQQSyGoncbxbtmzt9/OHZOOsVhzJku3v+/XyK9LR0dF1Yp+jo0vXfd3GWouIiIiIiIiIyGhzFDoAEREREREREZmYlJQQERERERERkYJQUkJERERERERECkJJCREREREREREpCCUlRERERERERKQglJQQERERERERkYJQUkJERERERERECkJJCREREREREREpCCUlRERERERERKQglJQQERERERERkYJwFTqAkaqurrazZs0qdBgiRWvv3r3oGBE5MR0jIienY0TkxHR8iJzc5s2b26y1NdmsO2aTErNmzWLTpk2FDkOkaDU0NOgYETkJHSMiJ6djROTEdHyInJwxZl+262r4hoiInJZUytITiWOtLXQoIjIC4WiCeDJV6DBEilZvNEEypfc4keOxNn0dmDqNY2TMVkqIiEhx+N0LB9jX3seiaUGuWDyl0OGIyCnYdrCbh7YfptTr4vo19QS8ujQUGeqZ3e1s2NVOdamH69bU43bqO12Roda/0sLLB7qZMcnPNavqRrQNHVUiIjJiqZRlf0cfAHvbwgWORkRO1b72PqyFnkiC9t5YocMRKTr72tPvbW29MXojiQJHI1J8Bq7/Gjv6SIyw6k5JCRERGTGHw3D+GdVUl3k574zqQocjIqeoYWYlk4M+Fk4tY3plSaHDESk6a+dUUVPmZUV9BZUBT6HDESk65w25DnSNsJJINXoiInJaVs2cxKqZkwodhoiMQG3Qx7vPri90GCJFa2ZVgJlVgUKHIVK0Fk4NsnBq8LS2MW4qJSLxJN398UKHISIiIiIiIiJZGhdJiVgixdX//iRXfe8JdY8WERERERERGSNGPSlhjPmOMeYJY8z3jlr+PWPMY8aYZ40x557KNnujCRo7+jnQ1c+2g6HcBiwiIiIiIiIieTGqSQljzEogYK09H/AYY1YPefiL1toLgWuBfzqV7U4KeHj0ixcB8ML+zhxFKyIiIiIiIiL5NNqVEuuA9Znb64G1Aw9YawcaQpQCL57qhicHvQQ8TvZlpqYTERERERERkeI22kmJCmBgfEU3UDn0QWPMPcCfeSNxwVGP32CM2WSM2dTa2nr0Y8yY5KdRSQkRERERERGRMWG0kxJdwMB8IcHM/UHW2neQrp74P8d7srX2R9baBmttQ01NzTGP11WW0NTZn9uIRURERERERCQvRjspsQG4JHP7UuCZgQeMMd7MzR4gPJKN15T5aOuNnVaAIiIiIiIiIjI6RjUpYa3dAkSMMU8AKWC/MeamzMO/NMY8CvwBuHkk268u9dARjpJK2dwELCIiIiIiIiJ54xrtF7TWfuaoRbdklr/9dLddFfCQstDVH2dSwHO6mxMRERERERGRPBrt4Rt5VVWaHgHS3hstcCQiIiIiIiIiMpzxlZTIVEeor4SIiIiIiIhI8RtfSYmBSomwKiVEREREREREit24SkoM9JHoCKtSQkRERERERKTYjaukRJkv3bezJ5IocCQiIiIiIiIiMpxxlZTwuZ14XA5CkXihQxERERERERGRYYyrpARA0Ocm1K9KCREREREREZFiN/6SEiUuVUqIiIiIiIiIjAHjLynhcxPqV1JCREREREREpNiNu6REmc9FSI0uRURERERERIreuEtKBEvc9Gj4hoiIiIiIiEjRG39JCTW6FBERERERERkTxl9SQo0uRURERERERMaE8ZeU8LmJJVJE4slChyIiIiIiIiIiJzEOkxIuAFVLiIiIiIiIiBS58ZeUKHEDqK+EiIiIiIiISJEbd0mJgCddKdEXU1JCREREREREpJiNu6SE3+sEoDeqpISISK488MADzJ8/n3nz5vG1r33tmMf379/PxRdfzIoVK1i6dCn3338/ABs3bmT58uUsX76cZcuWcc899wAQiURYs2YNy5YtY/Hixdx8882juj8iuTbcMTLgN7/5DcYYNm3aNLhs69atrFu3jsWLF3PWWWcRiUQAuPPOOznrrLNYunQpb37zm2lra8v7fojky3DHyLe//W0WLVrE0qVLueSSS9i3b98Rj4dCIaZPn86nPvUpAPr6+njLW97CggULWLx4MV/+8pdHZT9E8mG442Pfvn1ccsklLF26lIsuuoimpqbBx770pS+xZMkSlixZwi9/+cvB5Y888ggrV65kyZIlfOADHyCRKOLPx9baMfmzatUqezwvNnbamV+6zz60rfm4j4tMFCc6RkROVSKRsHPmzLG7du2y0WjULl261G7btu2IdT760Y/a2267zVpr7bZt2+zMmTOttdaGw2Ebj8ettdYePHjQ1tTU2Hg8blOplO3p6bHWWhuLxeyaNWvshg0bRm+nrI4RyZ1sjhFrrQ2FQvb888+3Z599tn3uueestdbG43F71lln2RdeeMFaa21bW5tNJBI2Ho/bmpoa29raaq219sYbb7Q333zzqO2TtTpGJHeyOUYeeeQRGw6HrbXW3nbbbfbaa6894vFPf/rT9vrrr7ef/OQnrbXp95dHHnnEWmttNBq15513nr3//vtHYW/SdHxIrmRzfFxzzTX2jjvusNZa+/DDD9v3vve91lpr77vvPnvppZfaeDxue3t77apVq2x3d7dNJpO2rq7O7tixw1pr7Ve+8hX74x//eFT3C9hks/xsP/4qJTLDN8IaviEikhMbN25k3rx5zJkzB4/Hw3XXXcfvf//7I9YxxhAKhQDo7u5m2rRpAPj9flyu9Hk5EolgjBlcv7S0FIB4PE48Hh98TGSsyeYYAfjKV77CP/zDP+Dz+QaX/fnPf2bp0qUsW7YMgKqqKpxO5+CFWjgcxlpLKBQaPK5ExppsjpGLL74Yv98PwNq1a4/4Jnjz5s0cPnyYyy+/fHCZ3+/n4osvBsDj8bBy5cojniMyVmRzfGzfvp1LLrkESB8rA49v376dCy+8EJfLRSAQYNmyZTzwwAO0t7fj9Xo588wzAbjsssu4++67R3fHTsG4S0qUejNJiaimBBURyYUDBw4wY8aMwft1dXUcOHDgiHX+5V/+hZ/97GfU1dVx1VVX8f3vf3/wsWeffXawLP2HP/zhYJIimUyyfPlyamtrueyyyzj77LNHZ4dEciybY+T555+nsbGRt771rUcs37lzJ8YYrrjiClauXMm//du/AeB2u/nBD37AWWedxbRp09i+fTsf+chH8r8zInmQzTEy1O23386VV14JQCqV4gtf+ALf+MY3Trh+V1cXf/jDHwY/tImMJdkcH8uWLRtMKtxzzz309PTQ3t7OsmXL+NOf/kRfXx9tbW08+uijNDY2Ul1dTTweHxwq+Jvf/IbGxsbR26lTNO6SEgM9JcLqKSEikhPpCrwjHV3VcOedd/LBD36QpqYm7r//ft73vveRSqUAOPvss9m2bRvPPfcct9566+B4eafTyQsvvEBTUxMbN27k5Zdfzv/OiOTBcMdIKpXic5/7HN/61reOWS+RSPDkk0/y85//nCeffJJ77rmHhx9+mHg8zg9+8AOef/55Dh48yNKlS7n11lvzuh8i+ZLN+8iAn/3sZ2zatIkbb7wRgNtuu42rrrrqiA9tQyUSCa6//no+/elPM2fOnNwFLTJKsjk+vvnNb/LYY4+xYsUKHnvsMaZPn47L5eLyyy/nqquu4pxzzuH6669n3bp1uFwujDHcddddfO5zn2PNmjWUlZUNfilUjPIamTHmO0ADsMVa+5khy/8TWAJY4BPW2q3GmH8B3gF0Avdaa789ktcMaPiGiEhO1dXVHZFdb2pqOqaM/Pbbb+eBBx4AYN26dUQiEdra2qitrR1cZ+HChQQCAV5++WUaGhoGl1dUVHDRRRfxwAMPsGTJkjzvjUjuDXeM9PT08PLLL3PRRRcB0NzczNVXX829995LXV0dF154IdXV1QBcddVVbNmyhWAwCMDcuXMBuPbaa0/aQFOkmGXzPgKwfv16brnlFh577DG8Xi8AGzZs4IknnuC2226jt7eXWCxGaWnp4PFwww03cMYZZ/DZz352dHZGJMeyOT6mTZvGb3/7WwB6e3u5++67KS8vB+Cmm27ipptuAuDd7343Z5xxBpC+HnviiSeA9FDBnTt35n1fRmrYSgljzFuNMadcUWGMWQkErLXnAx5jzOohD3/NWnsu8CFgaMv1L1hrLxppQgLA6TD43A5VSoiI5Mjq1at57bXX2LNnD7FYjLvuuourr776iHXq6+t5+OGHAXjllVeIRCLU1NSwZ8+ewW7P+/btY8eOHcyaNYvW1la6uroA6O/vZ/369SxYsGB0d0wkR4Y7RsrLy2lra2Pv3r3s3buXtWvXcu+999LQ0MAVV1zB1q1b6evrI5FI8Nhjj7Fo0SKmT5/O9u3baW1tBeChhx5i4cKFhdpFkdOSzfvI888/z8c+9jHuvffeIxLaP//5z9m/fz979+7lm9/8Ju9///sHExL//M//THd3N9/97ndHdX9Ecimb46OtrW2wAvXWW2/lwx/+MJAeCtve3g6kZ3LaunXrYO+VlpYWAKLRKF//+tf5u7/7u9HapVOWTaXEdcD3jDF3Az+x1r6S5bbXAeszt9cDa4HnAKy1ezLL48DQ5g9fN8Z0Al+01r6Q5esco9TrIhxTTwkRkVxwuVz8+7//O1dccQXJZJIPf/jDLF68mP/1v/4XDQ0NXH311XzrW9/iox/9KN/5zncwxnDHHXdgjOHJJ5/ka1/7Gm63G4fDwW233UZ1dTVbt27lAx/4AMlkklQqxbXXXnvMWHuRsSKbY+REKisr+fznP8/q1asxxnDVVVfxlre8BYCbb76ZCy64ALfbzcyZM7njjjtGaY9EciubY+TGG2+kt7eXd73rXUA62X3vvfeecJtNTU3ccsstLFiwgJUrVwLwqU99ir/9278dlX0SyZVsjo+//OUv/OM//iPGGC644AL+4z/+A0g3Cz///PMBCAaD/OxnPxscpvGNb3yD++67j1Qqxcc//nHe9KY3FWwfh2OON4blmJWMCQLXk65ssMBPgDuttT0nec5NwGZr7QPGmEuBc6y1/3rUOncC/2GtfdIYM8la22GMOQP4v5kKi6O3eQNwA0B9ff2qo+cvHnDBvz3KivoKvnfdimH3TWS8amhoGGxuIyLH0jEicnI6RkROTMeHyMkZYzZbaxuGXzPLRpfW2hBwN3AXMJV074ctxpi/P8nTuoBg5nYwc39okJ8Ftltrn8y8Rkfm39dOEsePrLUN1tqGmpqaE75wwOvS7BsiIiIiIiIiRS6bnhJXG2PuAR4B3MAaa+2VwDLgiyd56gZgYF6eS4FnhmzzcuAc4KtDlgUz/1Zzmg04Ax6nekqIiIiIiIiIFLlsPvxfA3zHWvv40IXW2j5jzIdP9CRr7RZjTMQY8wTwIrDfGHOTtfYW4PtACHjUGLPDWvsx4BvGmCWkEyVfHukOQbpSoqsvdjqbEBEREREREZE8yyYpcejohIQx5uvW2i9Zax8+2ROHTgOacUtm+fzjrPuxLGLJSsDr5ECXhm+IiIiIiIiIFLNsekpcdpxlV+Y6kFwKeFwaviEiIiIiIiJS5E5YKWGM+TjwCWCuMWbrkIfKgKfyHdjpSDe6VFJCREREREREpJidbPjGL4A/AbdyZI+HnoGZMoqV3+MkHEtircUYU+hwREREREREROQ4TjZ8w1pr9wKfBHqG/GCMmZT/0EYu4HWRTFmiiVShQxERERERERGRExiuUuKtwGbAAkNLDiwwJ49xnZaAxwlAOJrA53YWOBoREREREREROZ4TJiWstW/N/Dt79MLJjYA3vVvhaJKq0gIHIyIiIiIiIiLHdbJGlytP9kRr7Zbch5MbA0mJvriaXYqIiIiIiIgUq5MN3/jWSR6zwJtyHEvO+AeHbyQLHImIiIiIiIiInMjJhm9cPJqB5NJApUR/TEkJERERERERkWJ1skqJQcaYJcAiwDewzFr703wFdbpKMs0twzEN3xAREREREREpVsMmJYwxNwMXkU5K3A9cCTwJFG1SYrCnhJISIiIiIiIiIkXLkcU61wCXAM3W2g8BywBvXqM6TQH1lBAREREREREpetkkJfqttSkgYYwJAi3AnPyGdXr8qpQQERERERERKXrZ9JTYZIypAP4L2Az0AhvzGtVpGuwpoUoJERERERERkaJ10qSEMcYAt1pru4AfGmMeAILW2q2jEt0IOR2GEreT/riSEiIiIiIiIiLF6qTDN6y1FvjdkPt7iz0hMcDvcRKOaviGiIiIiIiISLHKpqfEM8aY1XmPJMf8Xid9MVVKiIiIiIiIiBSrbHpKXAx8zBizDwgDhnQRxdK8RnaaAh6XKiVERCa4SDzJE6+14XU5OHdeNU6HKXRIx3Wou58t+7qYUxNg4dRgocMRERlXGjv62NrUzfwppcyrLSt0ODKBxJMpnny9DWst582rwePKpiZg4skmKXFl3qPIA79HlRIiIhPdln2dvHygG4DqUi+LphXnB/712w/T1hvjtZYeZlcH8GUaNouIyOl7cFszPZEEu1t7+eTFpTiKNEEt48+2gyFe2N8FQNDnpmHWpAJHVJyySdV81Vq7b+gP8NV8B3a6Al4XYU0JKiIyoVUGPAA4jKHC7y5wNCc2EGeZz43bqW9RRERyqdKfPsdW+N1KSMioqvS7MQaMeeO9Xo6VTaXE4qF3jDFOYFV+wskdv8dJa0+00GGIiEgBLZwapNLvwe00VJV6Cx3OCV25ZCpLp/dTU+Yt2iEmIiJj1dXLp3GoK0JtsHjfB2R8mlkV4D1nz8RiqS3zFTqconXCpIQx5h+BfwJKjDGhgcVADPjRSF/QGPMdoAHYYq39zJDl/wksASzwidOd5cPvUaWEiIjAlPLivwhwOgz1Vf5ChyEiMi65nQ6dY6VgasqUDBvOCWtErbW3WmvLgG9Ya4OZnzJrbZW19h9H8mLGmJVAwFp7PuA5alaPr1lrzwU+BNw8ku0P5fc46Yuqp4SIiIiIiIhIsRp2+Ia19h+NMdOBmUPXt9Y+PoLXWwesz9xeD6wFnstsb09meRw47WyCekqIiIiIiIiIFLdhkxLGmK8B1wHbeSNZYIGRJCUqgF2Z290c1a8i41bg/x/Bto/g9ziJxFMkU1bjc0VERERERESKUDaNLt8BzLfW5qJrZBcwMB9bMHN/kDHms8B2a+2Tx3uyMeYG4AaA+vr6k75QwJPetb5YgjJf8XZcFxEREREREZmospl3bDeQq0/1G4BLMrcvBZ4ZeMAYczlwDieZbtRa+yNrbYO1tqGmpuakL+T3pud474+pr4SIiIiIiIhIMcqmUqIPeMEY8zAwWC1hrf30qb6YtXaLMSZijHkCeBHYb4y5yVp7C/B9IAQ8aozZYa392Kluf6iBSomwkhIiIiIiIiIiRSmbpMS9mZ+cGDoNaMYtmeXzc/UaACWedKVEOKpmlyIiIiIiIiLFKJvZN/7bGFMC1Ftrd4xCTDnxRk8JVUqIiIiIiIiIFKNhe0oYY94GvAA8kLm/3BiTs8qJfBnoKaFpQUVERERERESKUzaNLv8FWENmpgxr7QvA7DzGlBODlRJRVUqIiIiIiIiIFKNskhIJa233UctsPoLJJX+mp0SfKiVEREREREREilI2SYmXjTHvBpzGmDOMMd8Hns5zXKct4FVPCRGRYrS7tZdfbWrk+f2dhQ4lpzbv6+DXmxrZ1x4udCgiIqPuidda+c3mJlpCkUKHIpJTT73exm82N9Hcrb/tfMkmKfH3wGLS04H+AugGPpvPoHJhoFJCPSVERIrLYztbOdDZz192tBJNjI/EcV8sweM722jq7Ofxna2FDkdEZFQdDkXYtLeTxo4+nt7VXuhwRHKmtSfKxj0dmb/ttkKHM25lM/tGH3BT5mfM8LocOIx6SoiIFJtpFSV09cWpDXrxOLPJjRc/r8tJdamHtt4Y0ypKCh2OiMioKi9xU+p10RtN6Bwo40qZz0WZz0VPJMHUcv1t58uwSQljzEPAu6y1XZn7lcBd1tor8h3c6TDGEPC4VCkhIlJkLl80mZX1lVT43RhjCh1OTjgdhr9ZXU8oEqcq4Cl0OCIio8rndvK+dTMJRxNUlXoLHY5IzvjcTt67Vn/b+TZsUgKoHkhIAFhrO40xtXmMKWf8XqcqJURGoCMc46nX26gp87J2TlWhw5FxxhhDTdn4e2P3uBxUH3XBsqO5h1ebQyytq2B2daBAkYmI5J/P7cTndo7a61lreXpXO519Mc6fV0O53z1qry3jTzia4PGdrfg8Ti44owan440vTUb7b3siyqZuNmWMqR+4Y4yZyRiYfQPS04L2xZWUEDlVT77exustvWzY1c5hNawSGZFUyvLgtmZ2t4Z5aHtzocMRERlXmjr72bing9cO92qsv5y2Tfs6ebW5hxf2d/F6S2+hw5lwsqmUuAl40hjzWOb+BcAN+Qspd9KVEhq+IXKqakq97Grpxed2UurN5jQhIkdzOAzVpV4OhyLHVFCIiMjpKfe78bgcxBKpcVl9J6OrJvM+7XIYKgOquhlt2TS6fMAYsxJYCxjgc9baMZGO9LvVU0JkJNbNrWJ2dYAyn2twel0ROXXXrKqjtTfKZF0wi4jkVNDn5v3rZtIXSzI56Ct0ODLGLZoWpLrMg9flpLxESYnRltWnjUwS4r48x5Jzfq+TjnCs0GGIjElTyvUGL3K6PC4H09WJXkQkL8p8bsp8+gApuVFbpmvfQhkfc7GdQMDjIqzhGyIiIiIiIiJFaVwnJfweJ30xNboUERERERERKUbDJiWMMXONMd7M7YuMMZ82xlTkP7TTF/C6lJQQERERERERKVLZVErcDSSNMfOA24HZwC/yGlWOpCslNHxDREREREREpBhlk5RIWWsTwDuA71prPwdMzW9YueH3OIknLbFEqtChiIiIiIiIiMhRsklKxI0x1wMf4I0ZOMZEm1u/Jz25iKolRERERERERIpPNkmJDwHrgFustXuMMbOBn+U3rNwIeJ0AhNVXQkRERERERKTouIZbwVq7Hfg0gDGmEiiz1n4t34HlwkClRL8qJURERERERESKTjazb/zFGBM0xkwCXgR+Yoz5dv5DO32DlRJRVUqIiIiIiIiIFJtshm+UW2tDwF8DP7HWrgIuzWbjxpjvGGOeMMZ876jlNxljDhpjvjpk2R3GmGczSZB3n8pOnMhApURYlRIiIiIiIiIiRSebpITLGDMVuJY3Gl0OyxizEghYa88HPMaY1UMe/jHwnuM87T3W2oustTmZcjQw0OhSlRIikgXN1CPZSqUsiaT+XkRExgqdt8cnay1x/V7HvGF7SgD/CjwIPGWtfc4YMwd4LYvnrQPWZ26vB9YCzwFYaw8bYxYetb4FfmqMaQc+Za3dl80OnEyJZ6DRpSolROTkHtzWzPaDIRZPC3L54imFDkeKWDia4K7nGglHE7x16VTm1JQWOiQRETmJnkicXz7XSH8sydXLpzGzKlDokCQHYokUv9rUSFtvlEsXTmbJ9PJChyQjNGylhLX219bapdbaj2fu77bWvjOLbVcAocztbqBymPW/YK09B/g68K0stj+sgZ4SfZp9Q0SGsbO5J/3v4Z4CRyLF7lB3P6H+OMmU5fWW3kKHIyIiwzjYFaEnkiCRsuxq1Xl7vOjsi9HaE8VaXb+Nddk0ujzTGPOwMeblzP2lxph/zmLbXUAwczuYuX9C1tqOzL9PAsf9mtIYc4MxZpMxZlNra+uwAQz0lFBSQkSGs2b2JMp8Ls6eU1XoUKTI1U8KUD/JT6XfzdK6ikKHIyIiw5hZ5aeusoRJAY++TR9Hakq9nDm5jGCJmxX1w33/LcUsm+Eb/wXcCPwngLV2qzHmF8BXT/os2AB8DPgV6caYd5xsZWNM0FobMsbM5wQJDGvtj4AfATQ0NNjhAvdnhm/0RTV8Q0RO7uw5VUpISFY8LgfvXFVX6DBERCRLPreTdzXMKHQYkmMOh+EtS6cWOgzJgWySEn5r7UZjzNBlw37Kt9ZuMcZEjDFPkJ5KdL8x5iZr7S3GmI8AnwAmGWMqrbWfBH5ujKkk3Vvi46e+K8dyOx14XA7CqpQQERERERERKTrZJCXajDFzSScLMMZcAxzKZuPW2s8cteiWzPLbgduPWvdt2WzzVAU8TvrU6FJERERERESk6GSTlPgk6SETC4wxB4A9wHvzGlUO+T0uwpoSVERERERERKToDJuUsNbuBi41xgQAh7V2TLU29atSQkQmsGTK8uirLYQicd60oJYKv6fQIUkeJZIp1r/SQiSe5E0Lawn63IUOSUQkL8LRBOtfOYzH6eCShZPxuIbt3y9j3OZ9nexq7WXNrEnMqta0ruPJsEkJY4wXeCcwC3AN9Jaw1v5rXiPLEb/Xpdk3RGTC2tse5qUD3QA8t7eTyxZNLnBEkk+vtfTyyqH0bNzP7+/iwjNrChyRiEh+vNjYxe7WMAB1lX7OqtOsGuNZJJ7k8Z3p2Rcfi7UqKTHOZJNS/D3wV6SbW4aH/IwJ6ikhIhNZdcCL150+1U8t9xU4Gsm3mjIvHpcDY2Caft8iMo5NKffhMAaXw1Ab9BY6HMkzj9NBdVn69zytoqTA0UiuZdNTos5a++a8R5Info+Lg139hQ5DRKQgyv1uPnTObKKJpIZuTADVpV4+dO4s4glLuV9DN0Rk/JpTU8oHz52F02Eo9WbzkUbGMofDcN3qGXT3x6kK6HpmvMnmCH7aGHOWtfalvEeTBwGvKiVEZGIr8Tgp8TgLHYaMEr/HBbpeE5EJoLxEydeJxO10UF2qqpjxKJukxHnAB40xe4AoYABrrV2a18hyxO9xElZPCREREREREZGik01S4sq8R5FHfo+LvqgqJURERERERESKzbCNLq21+4AmIA7YIT+EM0bbAAAgAElEQVRjQsDjpC+exNoxE7KIiIiIiIjIhJDNlKB/D9wMHAZSmcUWGBvDN7wurIVIPKUx1SIiIiIiIiJFJJvhG58B5ltr2/MdTD4EMomIcCyhpISIiIiIiIhIERl2+AbQCHTnO5B88XvSeZe+qJpdioiIiIiIiBSTbColdgN/Mcb8kfTsGwBYa7+dt6hyKOB9o1JCRERERERERIpHNkmJ/ZkfD2Nw5vOSgUoJJSVEREREREREisqwSQlr7f8HYIwJWGvD+Q8ptwZ6SvTFNHxDREREREREpJgM21PCGLPOGLMdeCVzf5kx5ra8R5YjAz0lwuopISIiIiIiIlJUsml0+V3gCqAdwFr7InBBPoPKpcGeElEN3xAREREREREpJtkkJbDWNh61aMyUHZT53AD0KikhIiIiIiIiUlSymhLUGHMOYI0xHmPMF8kM5RgLynzp4Ruh/niBIxERGV5HOEZPROerQkulLC2hCLFEqtChiIiMKa09UfrVy00yYokULaEIqZQtdChSxLKZfePvgO8B04Em4M/AJ/MZVC65nQ5K3E5CusgXkSK3o7mHP718CJfD8Der66kp8xY6pAnroVcOs/1giKpSD+89eyYOhyl0SCIiRW/T3g6eeK2NEo+T962dScCbzUcNGa9SKcsvn9tPW2+MhVODvHnJlEKHJEUqm9k32oD3jEIseRMscRHq1/ANESluzaEI1kI8aWkPR5WUKKDDoQiQrlyJJVP4HM4CRyQiUvyaM+fO/liS7v64khITXCyZoj0cA6C5u7/A0UgxG/ZMYYw5E/gBMNlau8QYsxS42lr71bxHlyNBn1uVEiJS9FbNrCTUH6fE7WReTWmhw5nQLjqzlk37OphTU4rPrYSEiEg21s2pIpG0VJV6mFruK3Q4UmA+t5OL59fyeksvq2dNKnQ4UsSySV/+F3Aj8J8A1tqtxphfACNKShhjvgM0AFustZ8Zsvwm0sNC/q+19p9Hsu0TCZa46YmoUkJEilup18Xblk0rdBgC1Ff5qa/yFzoMEZExparUy9tXTC90GFJEls2oYNmMikKHIUUum0aXfmvtxqOWjegTvjFmJRCw1p4PeIwxq4c8/GPyNEwk6HOpUkLkOMLRBBt2tbO/ve+0tmOt5ZVDIfa0hXMUmcjoa+mJsLWpi0i8+Bq0dffH2bCrnYNdKn8VkcLY3drLq80hrB39hoX72/vYsKudsGbTKzrWWl5s7OKFxi46wzFebOxSw245ZdlUSrQZY+YCFsAYcw1waISvtw5Yn7m9HlgLPAdgrT1sjFk4wu2eVJnPrQ9LIsfx0PbD7GkL43QYPnzebEpHOPZzy/5OHt/ZBsA7V9bpG2YZcyLxJL/e1EQskWJPW5i/Wl5c3/Td/9IhmrsjbN7XwQ0XzMXjympGbxGRnNjbFub3LxwE0v0iVtRXjtpr90YT3PP8AVLW0tITKbrz80S37WCIR15tAaAnEqfM52Zrk4f3rZtV2MBkTMnmE8gngR8BC4wxB4A9jLyioQLYlbndDSw+lScbY24AbgCor6/P+nnBEhchDd8QOYYzM6OAw6R/RiqefONbk3hKUyjK2JOylmRmurKhf8/FYvBYdRiMJgIRkVGWGPLePtrnyIFrlJR941woxcPlTP9OrLUMzPpZjO+jUtyymX1jN3CpMSYAOKy1Pafxel1AMHM7mLmfNWvtj0gnSGhoaMj6rz3ocxPqj2OtxehqTmTQZYsmM2OSn6nlPvyekXfIbphZicth8LmdzFWDRhmD/B4Xb18+nabOPs6qKy90OMd469Kp7DzcS11lCW6nqiREZHTNqy3j0oUpoonRrZKA9Pn5XQ0zaA5FWDClbFRfW4a3YEoQhzFYC+UlLna3hjlTvyc5RdnMvrELeAZ4Angc2H4ar7cB+BjwK+BS4I7T2FbWgiVuEilLfzx5Wh+8RMYbn9vJ8hw0H3I5HTSoq7KMccXc3NLvceXkWBURGalCJmynlPuYotk8itaZk99IQkwpLylgJDJWZfN1yyLSM29UAd80xuw2xtwzkhez1m4BIsaYJ4AUsD8z6wbGmI8A3wLeY4z5j5Fs/0SCPjcAoX4N4RAREREREREpFtmUDSSBeObfFHAYaBnpCw6dBjTjlszy24HbR7rdkwmWpHezJxJXllVERERERESkSGSTlAgBLwHfBv7LWtue35Byb7BSQtPTiEwYT77Wxr6OMOvmVDEnR30uwtEEOw/3MGOSn+pSb062KcWpL5ZgR3P6d32gs5+XDnSzrK6iKPtNiIiMVa8d7iGRsiyYUpZV37fn93ey7WCI5TMqWDJd5+NCerGpi8d3tFJXWcKVZ03F53YWOiQZw7JJSlwPnAd8AvhbY8zTwOPW2ofzGlkOlfnSu6nhGyITQygS57m9HQA8vas9Z0mJP750iAOd/XjdDm44fw4uNRwct+7b+sbvOh5PkQIef61VSQkRkRx5vaWH+7YeAiCeTLG07uR9c6y1PL6zjZS1PPFam5ISBfR6Sy8/fXovTZ39zKoOMKs6MOoNUGV8GfaK2lr7e2vtjaQbVN4PfBC4L89x5VR5SbpSoqs/VuBIRGQ0BDwuasrSlQyzqgI52+7AlJHWMjjtlYxPQ3/XdZPSTbtmFmkTTBGRsSgx5I00kcWbqjFm8Dys83FhJVOWoM+Nw6SnaZ1eoeaWcnqymX3jbmA58DrpGTjeDzyb57hyqiqQ/nDSEdbwDZGJwOkwXL+mnnAsMTh8KxeuOmsq2w+GmFnlx+NSlcR4NvR3PbXcR080QZlXszeJiOTK/MllxBOWRCrFsmGqJAZcvWwavTGdjwvtzMmlvHNVHT2RBEvrygno9yGnKZu/oO8BT1lrkwMLjDFjajB1mc+F02HoDKtSQmSiONjVT1NnP0umBynLUWKivMTNurlVOdmWFJeOcIwdzT3MrQlQG/Qd87vOZXJLRGQkdh7uobs/zrK6inGRGDfGnPKQOIfD6Hw8SiLxJC82dlFV6mVe7ZHDYI0xGj4jOZXNGe27QxMSGRvyEUy+OByGSr+bdiUlRCaE/liS3z1/gGd2t/PgtsOFDkfGgHtfSP+93L3lANZqbI6IFJeDXf38ceshnnytjQ27x1zPeRmDHt/ZytO72rlv60HaeqOFDkfGuRNWShhjpgDTgRJjzApgoCVuEBhzA7kmBTyqlBA5id5ogi37Opla7uOMyWWFDue0GJNORpKyuBzDd/MWcWaalo6l3qUHuvp5vaWXhVPLqC3TdNci45nTYTAm3efGmcUsFXJyiWSKzfs6cTkNK+srs5r5Y7x7qambUCTOqpmV+NxOnJnrJ4PBof8fybOTDd+4gnRTyzrS04EOCAH/lMeY8qLS76GjT0kJkRN55NUWdrX0Ygx8sMxLhd9T6JBGzOd28q5VdRzo6mfBlGChw5Ex4K+WT2NXSy+zqgJj4uLUWsvvnj9ALJFiV0svHz5vdqFDEpE8mhz08Y4V0wn1J1g0Te9rp+uFxi6e3pWuOClxuyb8/2ljRx/rX0lXlsaSKS6eX8sFZ9ZQXeplUsDDpMDYvSaUseGESQlr7X8D/22Meae19u5RjCkvJgU8vNbSW+gwRIqWLzM+1eUw42Kqy9qgj9qgvj2W7AR97jE1nZkxBq/LQSyR0tzwIhPEzBzOJjXRDT1v+txj/5rndHldjsFKHJ8r/X/jdjpYNiO7BqQipyubRpdPGWNuB6ZZa680xiwC1llrb89zbDml4RsiJ/emBbXUVfqpKfNSqi7KIkXv2tUzaOzoY3a1PqiIiJyKJdPLKfE4cTmMkj2kv8i5tmEGPZEEZxzV1FJkNGSTGvwJ8CAwLXN/J/DZvEWUJ5MCHjr7YqSymAdZZDyLJVLsaO6h66jhTC6ng0XTgtSUjanJdUSKWjJl2Xm4h/Y8NAkL+twsnlaO36MkooiMX/Fk+rol118uzq0pVUJiiGkVJVSVeni9tZekPi/JKMsmKVFtrf0VkAKw1iaAo2fjKHqVfg8pC9398UKHIlJQD25r5v6XDnHnxkaiiTF3KIuMKY++2sIftx7izo376Y0mCh2OiMiYs377Ye5/6RC/2LifSFzXLfnSE4lz18b9/HHrIR7b2VLocGSCySYpETbGVAEWwBizFujOa1R5UFWabtCiZpcy0fXH0m/osURKmXCRPOvLXEDHk5ZYIlXgaERExp6+2MB5NEU8qfNovsQSKeLJ9HVhOKrkj4yubGo+Pw/cC8w1xjwF1ADX5DWqPKjMzCTQGY6l90Bkgrps0WReaOxixiS/yr5F8uzi+TWU+VxMCfrUvVxEZAQuXTiZLfs7qassocznLnQ441ZVqZc3L5lCcyhCw8yx0/hZxodhP5FYa7cYYy4E5gMG2GGtHXNjIAYqJdryMK5XZCypDHi4eEEtkE7Sbd7XyfTKEhZOndjTYYnkQ5nPzcXz08dbS0+EFxu7mV0dYJ4aiYmIZKXc7x68bsmHXa297G4Ns2xGObVl43fWrs37OglF4qydXUWJ5/izNi2cGtT1oBTEsEkJY4wP+ARwHukhHE8YY35orY3kO7hcmpyZGrC5e0yFLZJXD7/aQmNHHy8f7GZ6ZQnBLL6B6I0mcDsNXpemIZTxKRJPkkjZnM9C8+C2w7T1RHnlUIiPXThHx5CIyBA9kThelxOPa/Sm6Iwmkvxx6yGSKUtzKML71s4ctdceLdZath8M8ZcdLTiMwVrLmxZMLnRYIkfI5orrp0AP8P3M/euB/wHela+g8mGS34PbaWgOqVJCZMDAhy6vy4nHOfxFwPaDIf68vZkSt5N3n12vMkoZd7r74vxi436iiSRXnTWVMyeX5WzbZV4XbT1RStxOXI7Ru+gWESl2W5u6ePiVFkq9Lt6ztn7Uhpe6HA5K3E56ownKxul06A9uO8zmfR3sa+9j4dQgpV5du0nxyebom2+tXTbk/qPGmBfzFVC+OByG2jIfh0OqlBAZcOnCWubVBqgp9eFzD/+tbWNnH9amm0619caUlJBx53BPZLC7e1NnX06TEledNZX9HWEmB304HSZn2xURGev2d/QB6WrM9t4Y/kmjkyBwOgzXrZnB4VCE+knjc3rQxo4+/B4Xs6oCvG3ZVObWaPigFJ9sjvjnjTFrrbXPABhjzgaeym9Y+TG13KfhGyJDuJwOyks8+DzZfWu7amYl3X1xgiVu6if58xydnKpEMkXKMqqlr+PN7OoA86eU0RtNsGJGbht9eVwO5tWeepIjlbK0haNU+j24s6hokvEnmkjicjiUzJJxa82sSYSjCSYFvEyvKDnuOtZaoonU4JcoyZSlPRxlkt+D6zTOjWU+97j+kuX8M6t5dncHdXUlzKstIxJP4nU5MEbnEykeJ0xKGGNeIt1Dwg283xizP3N/JrB9dMLLrcnlPl45GCp0GCJF4/GdrWze10mwxM371s4c9sNsdamXa1fPGKXo5FR09cW467lG4okUb18xnRlKGo2I2+ngqrOmFjqMI/zxpUO83tLL1HIf162pL3Q4Msp2tfbyx62HKHE7uW7NjHH94Ukmrtqgj79ZfeLzWzJl+fWmRg51R1g3t4q1c6r4w4sH2dMWZnplCdc26NrkROZUl/LU6+1sbepmR3MP0USK+kl+/nrldCUmpGicrFLiraMWxSiZEvTxyCstWGt1EIrwRuPXUH+cvlgCj0tTFo5VTZ399Gfmct/TFlZSYhwZOE4Ph6IkU1bflk8we1rDJFOW3miC5u6IkhIyIfVGExzKnAt3tfaydk7V4P3m7oiu7U8iHE0Q6k9PnPhqcw+zqwPs7+g7oupEpNBOmJSw1u4bzUBGw5Sgj/54klAkQXmJ3tRFzjujmg272qmrLKHCr4TEWDavtpRXm3uIJpIsmV5e6HAkhy5eUMsLjV0smFKmhMQEtHRGOYdCEcq8LmZWjc8x7yLDKS9xs3xGBXvbw6yZNQmASxbWsrWpm0VTg0pInERlwMO6uVUc6Oxn1cwKdrWGmVdbqoSEFJW8dpExxnwHaAC2WGs/M2T5EuCHgAE+bq3daoy5A1gI9AM/stb+ItfxTC5PTwt6OBRRUkIEmFZRwjtX1RU6DMkBn9vJNfpdjkvzakuZV6vGZBNVbZlvXE5TKHKqLl5Qe8T9MyeX5bQZ8Xi2dk7V4O0LzixgICInkLeOWcaYlUDAWns+4DHGrB7y8P8mPbXotZnbA95jrb0oHwkJgGmZpMSBzv58bF5ERiiWSA0OPRAptL5YgngyVegwRETGHb3f518kniSa0P+xjC35rJRYB6zP3F4PrAWey9yfZK1tBDDGDNQZW+Cnxph24FP5GD4yUPa4rz2c602LyAh1hjMNGpMprl42jVnVKk+Wwnm1OcQDLzcT8Li4/ux6SsfpvPUiIqMtFIlz57P7icRTvGXplBHNRiQn19jRx++eP4DTabi2YQbVpd5ChySSlXzOLVYBDEx10Q0MnVvNcZzbX7DWngN8HfjW8TZojLnBGLPJGLOptbX1lAOqLvVQ6nWxt73vlJ8rIvlxsLufSDxJMmXZ16FjUwprb1sf1qabqrWENIW0iEiuHO6O0BdLkrKWvW16v8+H/R19JFKWaDzFwS5VhsvYkc+vgLqAYOZ2MHN/QOro29bajsy/Txpjvna8DVprfwT8CKChocGeakDGGGZV+9nTpkoJkZFo7OjjTy8fIuhz8/YV00+rSVJjRx/xZIp5taW83tJLJJ5kWZ0aNEphLZ4W5PfPNxFLWt6+srimBhURKVYHutIzQM2tCZyw6eSs6gDzaksJRxOsqK8AwFrLg9ua2d0W5ty51SybUTGaYY9ZsUSK3z1/gNaeCAunBlk5s5IKv4cl08s50NWP22nUb0PGlHwmJTYAHwN+BVwK3DHksQ5jTB3phEQ3gDEmaK0NGWPmc2QCI6dmVgXYdqA7X5sXGde2HQwRjiYJR5Mc7OpnTs3Imu/tbQtzz/MHALhs0WT+avn0XIZ5jEgswYHuCLOr/Dgc+SwQk7GurTdKV3+ClLX8bMN+/va8OUytKCl0WCIiRetAVz+/3tSItXDh/BpW1leyp7WX6jLvEVPYup0O3rZs2hHP7YsleeVQDwAvNnUpKZGlHc3dbD/YzaFQhG0HQ+xs6eUj582mvMTNtQ0zCh2eyCnL29W5tXYLEDHGPEE6+bDfGHNT5uGbgbuAX2duA/zcGPMk8GPgy/mKa3ZVgMbOfmIJNTGTiclaS3N3hEj85E2QUqlji5EWTCnD43JQXeph2ml8UOsf8tr9w8RxuhKJFP9w90v8029f4rvrX8vra8nYV1vmxeNyEI4leGjbYT73yxd48rVTHy4oIjJR9MeSWPvG7f9+ei9f/u1LfP6XL9DdFzvucwauMfweJ3NrS0mlLFOCXqw95ULoCedAVx//9uBOHt3Rwr72MBV+N7FEiuRxrttExoq8dvAaOg1oxi2Z5VuB845a9235jGXA/CllJFOW11p6WDxNpeIy8Tz8SgsvHeimvMTN+9fNxOU8Njf5anOIP287TFWph3etmoHHlV5nVnWAT1w097ilmX2xBE6HwesafkjHgillhKMJ4knLijx/KxKKJDic6Q3wemtvXl9Lxr5kCmZW+dnT1ks0kaI9HOOVQyHOO6Om0KGJiBSluTUBLpxfQ38syepZk/jj1oNA+v33QHc/5X7PEev/ZUcLz+/vYvG0IJcvnsJVS6bw054o2w72AIZLFk4mHEsQHFJlIW+489lGdrf24jDpa66khSsWT8aY9LWY36MGzTL2TLi/2sXT0m0uth0MKSkhE1JLTxSA7v44kUSK0uMkJXY095BMWVpCUdp6o0dURRwvIbG7tZc/vHgIt8tw3ep6JgU8x6wzlDGGhlmTTnNPsjOp1MPblk7lxaZurl4+bfgnyIS283AP0XiSeNKSwhL0ubk6z8OLRETGMmMMK+vf6Gd/3Zp6/ueZfcyqCrBo6rHX2tsPpfvgv3Koh8sWTSaaSNHdHwfgcCjCnRv309oTZc3sSZw7r3p0dmKMiMSTGCzTKko4HIqybEYFlX4PXpeTnzy1l2g8xVVnTeEM9ZOQMWbCJSVmVQXwe5xsPxgafmWRceii+TVs3NPBzCr/Cac7XFpXweFQhJoyL7Vlw08n1djZT8paovH00JDhkhKj7b3rZvHeQgchY8Li6UEe3NbM9IoSKvxuPnzebCYHfYUOS0RkzFhaV8E3rjlxFeSq+kqeb0xXShhjCHhdXLyglr1tYRZOLeP+l5oB2NseVlLiKD63k+X1lQR8bs6cXEZPJM60ihLiyRT9sfRw2P0dfUpKyJgz4ZISDodh4dQgL6vZpUxQ0ypKePuKk3/zO7s6wA0XzM16m8vrKmjq6KPE42Re7ciaX4oUWiyRorzEzZeuXMDDrxwm6HOzZpQqekRExoJ4MkUskSJwgi81snH2nCrOnlN1xLLlMypYnhnO2doTY19HmHPmKiExoD+WxOEAr8vJJQsnc8nCyUc8Hk+mOHNyGb3ROCuGVK2IjBUTLikBsGpmJXc8tZdIPHlaUxqKSFpHX4z2cAx3xEE4msDjKq5KCZHh9ETi3LlxP32xJFcumcrfrK4vdEgiIkWlP5bk58/uozea4JIFkzkrT9N4n3dGNeehhMSAPW1h7n3hIB6Xg+tWz6DyONWobqeDtyzVNNYydk3IufHWzakilkyxZV9noUMRGRf2d/SRTFki8SSHuiOFDkfklLX0RAlH0x3k97aHCx2OiEjRaeuN0hNJ6Dw5yva1h0lZXWPJ+DYhkxINsypxOgxP7WordCgiY05TZx9dR03xtayunOkVJcypCTC3NlCgyERGbuYkPzVlXkp9riMatomIFJvuvjhNnX2j/rrTK0pYODXI5KCP1Rrallf9sST72sMkkimWz6jQNZaMexNy+EZZZpzwAy8388XL5x93NgGRicZay67WXmpKvcdM3zVg874OHt/ZhstheM/amYMNLSv8Hq5dPWM0wxXJqR2He2jq7COWSJFIpo54LJ5MYeC40+eKiIym7r44//PMXuJJy7nzqlkze+TJgY5wjGgiydTykuFXJt2X7c1LpmS1bjSRxON06Bp7BLr74/znY7twOQzzJpdx9bJpusaScW9CJiUArlo6la/87mV2HO5hwZRgocMRKYhEMsWu1jC1ZV5+9/wBHtjWTHmJm2++axnBkvT84NZa9rX3ESxx0xFOT9mVSFl6IvGim2VDZKQOdUXY2tRNMmX57fNNXLNqBn2xJF19MZ7e1Y7DGK5tqKOqdPjZaERE8qUnGieetEA6qTBSh0MR7trYSMpaLls0mSXTc9cfYtPeDp54rY2p5T7e1TADp+PIxERrT5T+WJL6Kv8xz01/QRIm6HNRO8FmPkqmLFsbu7jtL6+z7WCI6jLvcftHiIxHEzcpsWQK//u+7fx0wz7+zzvOKnQ4IqPm2d3t/GZLE0umlRPwOnlsRytVpR76MlNJdffHOdTdP5iU2LC7nWd3d+ByGP565XRS1hL0uamfdOzFhMhYNanUTSyRwukwbG3spqmzH6/LSag/TnmJm2CJm/0dfSNOSvx0w15eOtDNO1fUsXZu1bDri4gcT12ln3PmVtHZF+fcecOfS/pjSZ7Z3U6pz3XEkIvu/jgpe/rJjeN5raUXgEPdEXoicSqGVF+2hCLcmUmGXDi/5pjhcs/s7uCZ3elE8HvW1lM9zDn3z9uaeeiVw5w7t3rYmcWK2dOvt/Gd9TvZ3x6mP57C73GCTffBE5kIJmxSoqrUy1+vmM7dm5v4/GVnDnvSExkvfrFxP83dEfa39zE56KWlJ0prb5QPnzeLh7a1MKcmwBm1b8xvHepPAOnqCGMMVyzOrnRTZCx5qSnE7OoAB7r6qK/yD16k15R58bocTK8o4cwRzvveEorwx62HgPTxp6SEiJyOo6fTPJlndrfzQmMXADWlXmZVp3sSzKspZfWsSfTHkznvD7F6ViWP72yjfpKf8swXHAN6oonBZEioP37Mc/ti6WuOgcaOw/nFxv30x5I0dTRy9bKpOBxjc5jdLzbuZ09rmFAkTonbQaXfzQfOmcX8KSN73xEZayZsUgLgoxfM4debm/jWn3dy61+rWkImhjk1AZq7I1SVepg1KcDOw71MDvo4b24Nly86djqplfUVvHIoxLQKH9Mqsht3KjLWBEtcVAU8WGupq/Rz3rwaHAZ8HicNMysxxvDwK4fZdjDEqpmVnDsv++nqKvweqks9tPXGmF2tCiMRGT3BkvSlvsMYAt43LvsdDsN5Z+Rn2s1EyjKzys+qzLlzqDnVAc6ZW0VPJEFzd4TvP/walyyczKJp6aHU58ytxuV0UFHipq5y+PPlzKoArx4KUVdZMmYTEpv3dXKoq59YMkWp18WK+nJuvvr/sXfn8XWXZf7/X/fZk5wszda0TdM2bSndW0hLWYosooCgKCOC26AIOi4/h3mMOl8dBx2X0fmhjo6jI6CDoyOojApfxaKASkWghba0pRvdSJs0e3Jyspz9/v5xTtKkS3La5pyT5f18PPLo53yWc67T5HOW63Pd172MmlI1tZSpY0onJeZX+Ln9krn84NlDvHnlTC7W1SuZAvLcDpoCIUry3FSV5LF2Xin5Hidbj3Tx6+2NzCsv4K7L5w/uvzV1haWxK8SxQH/aDbFEJpJNB9v5v9uPUVbgpbo0n5tWzaI4301TIMSj2xqpnuZjR0MAa2H70cAZJSU8LgdfvXkljYF+FlToQ6aIJL30Wgf7W3qom1vK/Ap/Rh6jsbOf//tyI9OLvNxx6ZyMPMZQ3aEoG3Y2YS109UW5+cLqYdvbeiI0dYfwuhyD01u+0hgYTErkeZy87ryKtB/vs9cv5mB7LzXTJuZnk489tIU/7GmhwOOktMBNRZGPv339IiUkZMqZmCnFMXT3NedRW17Axx7aQkNXf67DEcm4x7Y10h+Nsb2hi5I8J9OLfCyeUcT/vnSUl17r5LFtjbxwsJ1fbW3g2RBRs0cAACAASURBVP1t+FNXVlwOQ57bmePoRTLjiVeaCUXiHO3sIxyL4XQYnt7TzDef2seepm42vtrOwko/HpeDlbPPvCGc3+fivOmFE/ZKnoiMrXAszjP72mjsCvGnva0Ze5yfbzlKOBanvqOPjfvbR43pT/ta2XSoA5saYnGmPE4HHlfydW5oZcaAX207yqNbG/jV1gaK8lx4XA6WV599k02Xy8F50wvxeSbWddb9LT184/f7+P0rzcTjCdp6ImDBZQy7jwVzHZ5I1k2sMzgD/F4X33tPHW/9zrPcdt/zPHTXOmapRF0msTK/lwOtvZTke7h8QSXXr0iO9/zD7hZ6wzGiLgevNAQIhGIcauvl1jWzqSr2UZznpiQ/Wd6uKb5ksiktcNPVH8VpIBROUN/Rx8tHAvRF4vSG46yoLuaaJVWDH7ZFRM6Fx+lgepGP5u4Q1Rm8yn/Z/HIOpmazuHBOCQCHWntoCYZP6k3x4uFOtrzWCcC0fDcL0+yjM/Rzgc/t5J1ra2jrCTO37OSr/a+197G/NdkI83WLKrnjspqzfm4TVSyW4FtP7uVIZz8OB8TiUFrgodTvZU5ZAdWl+h4iU8+UT0oALKj086M7LuI933+Bm/7jWb592+ozaiIkMpFEYgl8bicOA6FEHD/JpMSNq2ZS4HNSVuBlfqWfLfVd5HucFHidtPVE8DgdHG7r5Tc7jlHkc/H2utn4VDkhk8QHLpvPvz21j/aeCI9tbySWgKoSH3PL8rlwTilr55WOu4RELJ7A5RxfMYlIekxqmuHuUIxp+e7RDxhBbzjG1vouKou8JzXkvet183nH2tn4PU6cTievtffyj7/aSTSeYOXsEm6/dN7gxbiBykhjTl3lcKLuUJRHXjxKOJbgptUzB4d3luR7hs24MdRF80rZ1diN3+siGkuc1fONJywOw4S8QNLZG+Zd97/Aax19AFw4ZxorZpXgdBhiCcvaeaVcMj8zvT5ExjMlJVJWzS7hkQ9dwod+/BK33v88b7+wmrsun8+CysyM8RPJlZ5wDGOSjaj6wnFI/YmXFXhxOhwU5bm5ZEE5S2YW4/e6eP5QOy8cbMflNMwpLSASS5YZNnb1U5uhMbAi2dYTTk6PF7eWcDROazDEp64/n3A0ftbTgGbSjqMBntrTzPQiH2+/sFrJCZFxZmAWifwRhhW4nA5KC0795f1M/HFvK/uagxgDZQWek16zivOOP0Zzd4hYwtLVH2VrfRd+71H++pI5lOR7WDm7hJJ8Nz53cmjnaOrb+wikZtB4tbknrZ5Tb1o+k8pCH+29EermTBt1/1M95mMvN+BzO7l1bc1gImUi2HE0wD2P7mBfSxBjDEU+F3dePp9180p54VAHDmNYp4uiMkVNnDM5CxZVFfLYRy/lW0+9yoN/OczPXjxKbUUBi2cUUVnoZVq+h9ICD7NL85lXVsCsaXk4HRMvSytT27raUp54pZlZ0/II9kf5+ENbWTuvBK/bzbR8D8FQjD1N3Ww/GqDC72XH0S427GzC53byocvnsbOhi2kFHioKx98XNZGz9cttjXT0RrAWjMPBpQvL8Xtd4/YD74adjextCmJnldDZF9X5KDKOHAv089NNR9jXHGR5dTG3rqlhWhrJh0TC8rtdzbT3hrn6/OlUFY+eGADwpqq4nMbgHlLRdaitl+cOtDOnLH+wOe/aeWW8acUMfrP9GE4HtPaEiCcs1lqeeKWJw+19XLagPK2kxLzyAsoLvYSjcc5Pc+pKh8OcUzXy7mNdvHS4kxklPho6+yfMlJn3/nY39/35ENG4xe0At9PBG5dWcfnCZFPP9QvTb+4pMhmNz09bOVToc/OZNy3hzstrkw3/DnWwsyFAR0+EYDg2bN88t5PzpvtZVFXI+VVFnF9VyPkzisYk6y2SSU6TbKZ0549epCkQ5rc7GrnnLUt5paGLueUFPLa1cXCYxuIZReS5nbidhvrOEMtmJcektgbDFPrOreRUZLw42NrDQCXxtDw3h9p6+duHt1Lh9/DJ6xbjdjp4Zl8r9R3JD+xzy3PXGX3Lax389/P1yYqOnggfv3phzmIRkZM1doVo7QnT3hvhQGsv2452ceWiypP2SyQsCWsHK50auvrZfawbgBdf6+CGFTOBZANKj9MxOFwhGIryT4++QqAvwoeumM8ViyqYWZJHud9D0ZD35Wf3t9EaDNPcHWJ5dfHgtneuraG5O0RTIITf66LM7yUYig42WNx6pItls07dfLK9J0xTd4iFlYUUeF28Z93pZ/TY2xTk+YPtzK/wc9nCcgL9Ee575iBzywqoKvbxWnsfly4oZ25ZPvtbe2gKhKgo9HJ+VdFp7/P+jYfZcbQLl8vB7ZdkfjaRcxWPx7nky7+juff4UBWXy8n9763jkjOYxUlkslNS4jQqC318YH0tH1hfO7guEkvQ0RuhvqOPQ2097G3qYW9zN0/tbuFnLx4d3M/tNOR7XBR4nOR7XeR7nPjcyZ88t4M8t5M8z8Dt5I/DYVJvTpCwyYx13CZvux0Gn+f4vsOOTa33pZYLfS4Kva4JOc5OsuOJV5o51tVPczBCKBInAUQS8Mjmoxzu6GNPcw8leW6CoSi9kRjXr5hBTzjOtAI3Vy2u5I97WijKc2tqUJlUho5tbg2G+PXLjcnGl8mBy3z0yoW8lGoA95cD7TlNSuxp6gFr8bocybHVqtgTGVeWzChi78wiuvujVBV5qSnNP2mfnnCMhzfV0x+Jc1FtKUtmFFPu91Loc9ETjg02ifzzq21sPtzBnLJ83rp6FsYY/ueFejYdasfrcvLkrmbWzisbnFJzqDll+bQGw5QXeikYMozE5XQwp6wAl8MxeFyBx8W88gIOt/eyZMapkwL9kTgPbz5CJJbgcFsfb1oxA0j2t/ndrmYC/VFev3j6YOXWs/vb2FrfyXMH2phe6OVrT+5lx9Hk1MoX1ZZSU1rAcwfaaezq59FtDRzp6GNFdQlvr3Ocdvh0V19ksL9PY1eY86rS/a3kxsce2jIsIQFw8+pZSkiInEBJiTPgcTmoKvZRVexj7bzSYdtag2H2NHWztylIR2+EvkicnnCM3nCMUDROfzROoD9KcyC53B+NE4rECcXiROMnT7tkDDiMwZAc+3+mcVb4vZQXeqnweyj3e6ko9FLu9+L3ujDJz9gYDP3ROL3hGL3hOL2RgXgThGNxIrEEkXiCaDyBweB0HP9xpf71uBx4XU68ruQUUB6n4/hy6gNzd3+UQH+U7lCMYChKMBSjJxwjGIoRiydwuxy4nclkTbKxYjKR4/e6kskdr3PwX4/TkUzWJCyxhCWeusoQTySTObF4MpmDtXhcDnxuJ163E5/LkUzmuJy4XQ4GPsIPzd2Y1Nrh65IsMDA7lsVi7cA6y+Bvxw7ZZoceZ4ccn9xw/PjkMcPXHb899PESNnm1pD8SH/yb6o8k6I/GqSry8fHXp3e1NBiKEU2AjcXxOaEvnlzf2hOmJ/X3umxGIc3dIQp9Lm5aNYsPrK/F7XTQ1RelrCDZwMrt1BchmTxiQ15mwzGLOxobPB+7+iIUeJ2UF3ppC4aZW3byF4xseudFNTyzr4Wjnf189k1LchqLiJzM63Jwyfxyrl1aRZ7HRZ7n5KbQjV391Hf0sbuxm8debmBOWQFfuXk5t18yl0g8MdiL4tWWZPXCa+19hFONqq215HtchKJx1pzweXSo9QsrWFFdQoHHOTjcOBSN0xQIsXRmEaFoDI/TEI7F8bqcnD+jkEKfk1WpKTqbAiGe3tOCtZZ55QUsm1VELPWZNRRNfniIxBL8ZX8ruxu7cTgMW+o7eePSZKbA53bSEgzjdTn4zh/3c6i1l0gsgcfloDgvWbUxtyyf7lCyEjlhIZYYufnlJ687n3/7/T4WVRVxxfknV5+MJ3c++AK/39M2bN3q6kLetHJmjiISGb+UlBgjFYVeKgorzmpMWDSewFpwDCQiTugobK0lHEvQHzme0OiPxFNfUBND1sXo7o/R1hOmtSdMazBMQ1eIl48GaO8JM1puw+tyUOB1ked2Hk8wuJMJg2TlBoPJgETCEk0kiMQShGPJf5PL8ZMexxgo9LoozndT6HVT6HMxo9jHwkoXLqeDaDx5bCgapzcSpyUYoi+VJOkLx+mJxAa/oMtxTocZrJJZcQZzfMdTb/jxBFi3A+IJDJDvceAwBpfTweq5JURiCcoLfRTneQY/HG061MG2owF8LgeLqgrV6FImDQcw8FE4AZTke1k+LY/6zn4Ot/fxwMZD3Hl5LX2R2LgYtvSf76nLdQgichpP72lhR0OAPI+T2y+Ze8p9/F4nTYEQjYF+vC4HwVCMw2191M31DWtcu3ZeKc8f7GBhpX9wxqsrFlUSDMWYV5bHNUtGLhUY+PI/4GcvHqG9J8KrzcHkBbJonBcPd+J1O3hqdws+t5Nn93fwnovnsKMhwN6mbjbsbGJagZu3Xzib65dX8ce9rZQVeIgnLJ99dCf7W5JTfK5fWM6cIUnbNy6dTnN3iI7e5GfQKxZVUt/Rx+XnlXNLXc3g62lvOIbbaejsi7B0ZvGITebfsKSKN4zynHMtkbC8+/vP8ZcDncPWr5pdyFXnz8joFLAiE1XWkxLGmG8AdcAWa+3Hh6xfBvwnyYvTf2Ot3Z7t2HLFPUrXdGPM4PCPM+9TnBRPWDr7IvSGY8OuyOd5nINDTcaqe3ssfjxR4XAYCr2ucyovttYSiibojcSIxBI4HQaHGV654TQGhyPZ5GngakAknkhWfUTjhKIJQrHkm280nkjd75DHGHys4485dJsh+XsYyBUlbyeXklUnqfWp6paBShQ4XnkxsO5Ut4dXbhxfN5CcMiQTVj63Y3Aoz2h/N6cTSZWpW5J/FwPL1dPyicahJN/N5oOdvHSkC4/Lyfsv7aM4P5n0CPRHONzWi8flGPZ/JDLRnXhtbua0PL588wo++UjyrWhfcxCnw4yakOjsjbD7WDfzKgo0xElkiurqj1Lf0YvDGMLRxCmnz/a5XSyZWUS538Ph9l5W15SyqrrkpP2Wzixm6czke7C1lh0NAZ54pYnf7DiG1+Vg4fQiVtWk9+kwkbAE+pKzZTgchnAsQb7HyctHA8wo8VLf0Uee20l/NE6hz8V50wt5rb2X/mgcR7/hYGsPS2YWsftYN0c7+yjOd3Gkow+Xw9DRG+ZASw8HWnoGe0KU+b3cdXkt4WicV4510xuO8f9dvXBwutGB19MCr4urF08/8//ocer6bz7DnuaeYetuWD6de29ZDaDp1EVOIatJCWPMBUCBtXa9Mea7xpg11trNqc1fAG4j+dnwO8BbshnbZOd0GMr9ySEcmeZyOnA5HRSM0UMZY5K9M05R/jiS5LASJ+Tl/qrmeDJ0uNB5lQXsbe7F73UyvTiPvc09hGOWQH8Ul8OBwdIYCHF+6gPRrGn5XDhnGg5jyD/HWQmsTQ5L0Xh4GY+8Lgc/ePYw62pLaewK8Y41s9M67tc7jtEWDLP1SBcfet18zdAkcoJ4wuI4oSJ0sklYy86GAF6Xk5fqO7nqFMMMSgs83HxBNe29EZbMKBrsk3AqB1t72Hy4A7fTwWvtfTy5u5necIxY3MFLr3WeMikRiydOutjkcBiuXzGDfU1BLqqdxp/2tOL3ucnzODnQ2kPNtDxiFmYMzLxhLHXzSklY6IvEufnCal441EFDVz9xm+Atq2ZwS91s/ri3hc6+CC3BMP+7pYE3rZjJnmPd/Pdzh6kuzee6pdM52tnPZfPLBxMSk1EikeDqe5/mUEd42PrFlX7+5eaVSkaIjCDbrwwXA0+mlp8E1gEDSYlSa+0RAGNM+rXoIjKquf/wm1OuD/RHiCYsvZE4rzQE6OyN0BOOcdPKWRxo66XI52Fd7fHxqpfML8PvdVLkO/NGl529Ef53y1GshavOr+SpPc1E45a3XTBLV5Rl3PnTvjb+tO/4WODzyvOpm3v6sdsDGrv6OdDSg9MBy+/ZgNvp4NGPXMzcitN3kx/Jok//hnCqjOO/P7CMyxeM/27zMjkt+exvSF1kH6bS76Ekz8W+1r7BdYe/8qaT9nt8xzFePNxBbzjGoqoi3rFm9oT9gtoXiXH5V5+mrTdKodfBv9924bD+BvGEpTR1ZSbQF+X7Gw/ykxfquWDuNP7h2vP5h19s50hHX7Jp7RBXLSzjB3esO+nxNr7aRkdvhI7eCEV5LpZVFfKnV9uJxBJsPtjGlx/fjdNhePjONfzlYBcvvdZJUZ6b3+9qoj+SYPmsQnrCCQ619XJijeOi6QU88qFL+T+/eJn6jj7KClw8saubJ3Y1c15FHkX5XnYfC7JsVjEXzCll65EALxzqAOBt331+8H7eUTebw+29LKhMNui89psbB7f9aU8LGMOf9rYMG3r28Auv8Q+/3Dl4+1R/NxNJ7ad/e9K61y0s5fu3XzRm1cgik1W2z5ASoDu1HIBhoxEcp1kWkQw50hUBIBK3tPdEBofCNPeEmV/hp7TAw6stxz80uZ0OLpxTysLpZz4v+MG2nsEmpy8caqc3nGymerC1d8yej0imfOmJfaPu0xeJgYVp+R42vtpGXzRBIBTjb3929qMRw0PGlbz3gZ2n31Ekg363s/GUCQmAlp7IsIQEwJu/tXHY7VA0zt6mIK3BMMcCIQL9URq7+jMVbsZ9bcMe2nqT/yHBcIJ7f7d32Pa3rprJG5ZM59plVdy4Ygb3bzxISzDEhh3H+Prv9rKrsfukhATA06+2n/LxZpUkE/fnzyjkppWzuOS8CuaVF1DgdfG7Pa3EbfJ9/M4fbWPjq23sb+lh495m+iIJLLC9IciRjpMTEgB7m3sJhqI882o70XiC/W2hwW37WvvZfjRAOBZn25Eu9rd08+SuplPG6DFxvnLzcv7h2sVc9a/Dv5zvbOwCjg8ZHTA0ITHRnerizz03ns+D71+nhIRIGrJ9lnQBA5eLilK3ByROszzIGHOXMeZFY8yLra2tGQpRZOpxmOR4x5qyApbOKmb17GIcxuD3uZg9bWymPlxQUUhJvpuiPDfrF1YwvchHmd/D4tNMPSYynnjTeLf0upyDMzTNKcsfnOno0vllYxLDksrczvohU9eK6tNXCRlO/jB5zZLhwxV8bidLZhYxa1o+8yv9zJqWx+xTTJM5UVxSO/ycPrExo8/j4o71tbzv0nm4XI7BasACn4uLFpQm+2KdYvSK+zQjWq5eXMlfXzKXd9TNZmFVIZctqCDf68LjclAwZGjrquoifO7k9PCVRcfH0BpOP1Sy0GOoLPSkZmcbvo+DZF8IQ3Jmt5n+vNO+nn2grpR55X4cDsO7rxjeiPK2NbN549IqPnXt+cPWz87dzMoZ9+u/Wcf7Lp0/qYcpiYwlk81mdameEh+01n7QGPMd4EFr7abUtl8CHyOZkPiutXbEnhJ1dXX2xRdfzHjMIhNVXV0dA+fI0Az+03ct5qr7dlNbBk9/4k388C8HuXR+BQumF7K/Ocj0Yh+FPjcHWnsoL/BQnO/J1VMQyajTnSMDPIDHAzMKffz+E1endZ/hWJxAX5SKQi//8/xhSvI83LBq1jnFedmXf8fFtWX8/7deeE73I3Kmhp4j217r5P3/9RdCEXjDkjKcLjfzKwtZPruEsgIPj245wq+2NfI3r1vI7etrcxx55m3c28KvdzSyfkEpN6yqGXHfWCzGb19p5qK5ZVQW+9h1LAAJ+MGzB+gNRXG7nHT0RvjhHRen3YemrSdEe0+EafkefvzcYUoK3Lz/svm09YTo6I0yv8LPs6+28Ni2Rj597Xnsbe1jZ0MX9/52HwMdD+rK4ZG/Tw6ZaAmEeOFwO9csms57fvAc3aEYT/zdlfT1RfnF9gauPK+SWaX5JBKWX26tZ8POJt6yqpC7HzrEuy+axT1vXTUsvtu+8zTP1fdz/XwH37nzutM+j4/995/5474Av75zGXPmTKzhaUPPDzj+PjLRh6GIjBVjzEvW2rSmC8tqUgLAGPNN4ALgZeCLwB3W2i8ZY1aQbHBpgI9Ya7eNdD9KSoiM7MQ3SxEZTueIyMh0joicns4PkZGdSVIi6x2Ghk4DmvKl1PrtwGXZjkdEREREREREciPrlRJjpby83M6dOzfXYYiMW4cPH0bniMjp6RwRGZnOEZHT0/khMrKXXnrJWmvT6mE5MediAubOnauSKZERqKxQZGQ6R0RGpnNE5PR0foiMzBizJd19NUeNiIiIiIiIiOSEkhIy4Vlr2dsUZH9LMNehiIiclf5InJePdNHWEx59ZxEROSPBUJSXj3TR1RfJdSgyBe1vCbKvWd9TRjJhh2+IDHilsZvf72oG4IYVsHB6YY4jEhE5M7/ZcYwjHX143Q7uXF+L26lrBiIiY+XRbY20BsP4vS4+sH4exqQ39arIudrbFOTxHccAiC5NsHRmcY4jGp/0qUcmvGg8MWR5YjZuFZGpLZZ6HUskLBO0/7SIyLg18BobTSRG2VNkbA39nhLT95TTUqWETHgrq0uwgMMYFs9QlYSITDzXLZvBK40Basry8bh0vUBEZCzduHIme5uC1Fb4VSUhWbV0ZhGxhCVhLctnqUridJSUkAnP4TBcUDMt12GIiJy14nw3lywoz3UYIiKTUpnfyyULvLkOQ6YgYwyrZpfkOoxxT5djRKaIUDTOL7ceJRiK5joUERERERERQEkJkSnjW0+9yt0/fZl/e/LVXIciIiIiIiICKCkhMmVseKUp+e/OphxHIiIiIiIikqSkhMgUEOiPcrC1l0Kfi4aufjp7NU+3iIiIiIjknpISIlNAoC/KZQvK+euL5wKwu6k7twGJiIiIiIigpITIlFBTls+PP3ARt9TNBuBoR3+OIxIREREREVFSQmRKqSr2YQwc7VJSQkREREREck9JCZEpxONyML3QR0OnkhIiIiIiIpJ7SkqITDGzpuXR0NWX6zBERERERESUlBCZamaW5HEsEMp1GCIiIiIiIkpKiEw15X4P7T2aElRERERERHJPSQmRKabc76UnHCMUjec6FBERERERmeKUlBCZYkoLPAB09KpaQkREREREcktJCZEppiyVlNAQDhERERERyTUlJUSmmDK/F4D23nCOIxERERERkalOSQmRKUaVEiIiIiIiMl5kNClhjPmGMWajMeabJ6z/jDGm0RjzxSHrlhlj/myMedYYsyKTcYlMZWX+VFJClRIiIiIiIpJjGUtKGGMuAAqstesBjzFmzZDNDwDvOuGQLwC3AbeklkUkA/xeFx6ng3Y1uhQRERERkRzLZKXExcCTqeUngXUDG6y1zYA9Yf9Sa+0Ra20DUJzBuESmNGMMpQUeDd8QEREREZGcy2RSogToTi0HgGlnEIt6XYhkUEm+m+7+aK7DEBERERGRKS6TX/67gKLUclHq9kgSp1keZIy5yxjzojHmxdbW1jEIUWRqKvK5CSgpISIiIiIiOZbJpMRzwNWp5dcDz4+yf4cxptoYM5NkZcVJrLX3WWvrrLV1FRUVYxiqyNRSlOemOxTLdRgiIiIiIjLFZSwpYa3dAoSMMRtJVj7UG2M+A2CMuQP4GvAuY8x/pA65B3gY+HlqWaaIQ229PLSpnucOtOc6lCmjOE/DN0TG2vMH23loUz0HW3tyHYqISFZZa/nD3hZ+urmeY4H+XIcjMmastfxxbwsPb6qnsUt/25niyuSdW2s/fsKqL6XWfx/4/gn7bgcuy2Q8Mj79eX8bbcEwTYEQy6uL8Xsz+mcpQFGeS0kJkTHUG44NJlaf3d9GbYU/xxGJiGRPSzDMtvrkSO0XDnZw0+pZOY5IZGy09oTZmvrbfu5AOzdfWJ3jiCYnNZSUnKspzQegvNBLntuZ42imhuI8N8FwjHjixElwRORs+NxOKgq9AFSnXtNERKaK4jw3RXluAGaX5uU4GpGxU+RzUzz4t63390zRJWnJudedV8HKVIWE02FyHc6UUORLvrgGQ1FK8j05jkZk4nM6DLeumU1POKZzSkSmHJ/byXvWzaE/Gh/8AicyGfjcTt69bg79kTjF+frbzhQlJWRc0If47Br4wBDoV1JCZKy4nA6dTyIyZXlcDjwuFWHL5KO/7czT/67IFDRQYtndrxk4RETGwoYNG1i0aBELFizgK1/5ymn3e+SRRzDG8OKLLw5bX19fj9/v59577wUgFAqxdu1aVq5cydKlS7nnHvUAl4lttHPkmWee4YILLsDlcvHII48M21ZfX88b3vAGFi9ezJIlSzh8+DAA73rXu1i0aBHLli3j/e9/P9Go+mXJxDXaOVJfX8+VV17J6tWrWbFiBY8//vhJ24e+j6Rzn+OFkhIiU9DQSgkRETk38Xicj3zkI/z2t79l165dPPTQQ+zateuk/YLBIN/61re46KKLTtp29913c9111w3e9nq9PP3007z88sts27aNDRs28Pzzo82uLjI+pXOO1NTU8OCDD/LOd77zpOPf+9738olPfILdu3ezadMmKisrgWRSYs+ePezYsYP+/n4eeOCBrDwfkbGWzjnyxS9+kVtuuYWtW7fy8MMP8+EPf3jY9hPfR9J9bxoPlJQQmYKK8pIjt5SUEBE5d5s2bWLBggXU1tbi8Xi49dZbefTRR0/a77Of/Syf/OQn8fl8w9b/6le/ora2lqVLlw6uM8bg9ydncYlGo0SjUYxR3yWZmNI5R+bOncuKFStwOIZ/Pdm1axexWIxrrrkGAL/fT35+suHg9ddfjzEGYwxr167l6NGj2XlCImMsnXPEGEN3dzcAgUCAmTNnDm471ftIuu9N44GSEiJT0EClRHdISQkRkXPV0NDA7NmzB29XV1fT0NAwbJ+tW7dy5MgRbrjhhmHre3t7+epXv3rK4RnxeJxVq1ZRWVnJNddcc8oKC5GJIJ1z5HT27dtHSUkJb3vb21i9ejWf+MQniMfjw/aJRqP86Ec/4tprrx3TuEWyJZ1z5HOf+xw//vGPqa6u5vrrr+ff//3fgdO/j5zLoO12ugAAIABJREFUeZdtSkqITEEaviEiMnasPXl65aFVDYlEgrvvvpuvfe1rJ+13zz33cPfddw9WRQzldDrZtm0bR48eZdOmTezcuXNsAxfJktHOkZHEYjE2btzIvffey+bNmzl48CAPPvjgsH0+/OEPc/nll7N+/fqxCFck69I5Rx566CFuv/12jh49yuOPP8573vMeEonEad9HzuW8yzbNviEyBeW5nbgchm4lJUREzll1dTVHjhwZvH306NFhZbXBYJCdO3dyxRVXANDU1MSb3/xmHnvsMV544QUeeeQRPvnJT9LV1YXD4cDn8/HRj3508PiSkhKuuOIKNmzYwLJly7L2vETGymjnyGjHrl69mtraWgBuuukmnn/+ee644w4APv/5z9Pa2sr3vve9sQ9cJEvSOUe+//3vs2HDBgAuvvhiQqEQbW1tp30fufDCC8/6vMs2JSVEpiBjDEV5blVKiIiMgTVr1vDqq69y6NAhZs2axcMPP8xPfvKTwe3FxcW0tbUN3r7iiiu49957qaurY+PGjYPrP/e5z+H3+/noRz9Ka2srbrebkpIS+vv7efLJJ/nUpz6V1eclMlZGO0dGO7azs5PW1lYqKip4+umnqaurA+CBBx7giSee4KmnnjqpF4XIRJLOOVJTU8NTTz3F7bffzu7duwmFQlRUVJz2fSQWi531eZdtOntFJrBAf5QHnz3EAxsP0hoMn9GxhT4XvWFNCSoicq5cLhff/va3eeMb38jixYu55ZZbWLp0Kf/0T//EY489dlb3eezYMa688kpWrFjBmjVruOaaa07qRzEWDrf18t0/HuDhTfWEY/HRDxA5C+mcI5s3b6a6upqf//znfPCDHxxs2Od0Orn33nu5+uqrWb58OdZa7rzzTgA+9KEP0dzczMUXX8yqVav453/+5zGP/ZXGAP/xh/08uq2BROLkcniRsZDOOfK1r32N+++/n5UrV3Lbbbfx4IMPjjgc43T3OdY2Herg20+/ypO7ms/6PsypxppMBHV1dfbEOb5FppptR7r4w54WAC6aV8olC8oHt9XV1THSOXL9Nzcys8THA3+9JuNxioxHo50jIlPB4zuOsbcpCMDbLpjFnLKCwW06R0Tg4U31HAuEAPjrS+ZSWuABdH6IDLj/mYP0pC50fuyqBbicyboHY8xL1tq6dO5DlRIiE9i88gKK89wUeJ0smH5yk7SR+H0ugiFVSoiITGWLZxThcTmYXuSjqtg3+gEiU8yyWcW4HIa55fmUpBqFi8hxy6uT58iSmUWDCYkzpZ4SIhNYcZ6b918276yOLfS6aOoOjXFEIiIykcwrL+AjVy7IdRgi49ayWcUsm1Wc6zBExq11tWWsqy07p/tQpYTIFOX3uQZLrURERERERHJBSQmRKcrvVaNLERERERHJLSUlRKYo9ZQQEREREZFcU1JCZIoq9LoIxxJEYolchyIiIiIiIlOUkhIiU5Tfm+xzqyEcIiIiIiKSK0pKiExRfl9yWis1uxQRERERkVxRUkJkihqolFBfCRERERERyRUlJUSmqEJfMimhSgkREREREckVJSVEpqiBSomecDTHkYiIiIiIyFSlpITIFOX3afiGiIiIiIjk1qhJCWPMvcaYpdkIRkSyp9Cr4RsiIiIiIpJb6VRK7AHuM8a8YIz5kDGmON07N8Z8wxiz0RjzzRPWLzPG/NkY86wxZkVq3duNMZtSj/OWM3saInKmBiolelQpISIiIiIiOTJqUsJa+4C19lLgvcBcYLsx5ifGmCtHOs4YcwFQYK1dD3iMMWuGbP4CcBtwS2oZ4G7gitTP353Z0xCRM5XnduIwqpQQEREREZHcSaunhDHGCZyf+mkDXgb+zhjz8AiHXQw8mVp+Elg3ZFuptfaItbYBGKi82AsUAH6gO+1nICJnxRhDgdelnhIiIiIiIpIzrtF2MMZ8HbgReBr4srV2U2rTV40xe0c4tAQ4kFoOAEP7UjhOsfwLYEvq9vtGD11EzlWh16VKCRERERERyZlRkxLATuAfrbV9p9i2doTjuoCi1HJR6vaAxCmWv8DxxMXjwO9OvENjzF3AXQA1NTWjBi4iI/P7XPQqKSEiIiIiIjmSzvCNd52YkDDGPAVgrQ2McNxzwNWp5dcDzw/Z1mGMqTbGzCRZRQEQBvqAXsBzqju01t5nra2z1tZVVFSkEbqIjMSvSgkREREREcmh01ZKGGN8QD5QboyZBpjUpiJg5mh3bK3dYowJGWM2kuxBUW+M+Yy19kvAPcDDqfv8SOqQ7wLPppbvO5snIyJnxu9z090fzXUYIiIiIiIyRY00fOODwN+STEBsGbK+G/iPdO7cWvvxE1Z9KbV+O3DZCfs+CDyYzv2KyNgo9Lpo7OrPdRgiIiIiIjJFnTYpYa39JvBNY8zHrLX/nsWYZBxo7OrH5TRUFvpyHYpkkN/rokezb4hMKq3BMOFYnOpp+bkORUQko/R5dWrpDcdoCYaZPS0PlzOtSSRlghhp+MZV1tqngQZjzNtO3G6t/UVGI5Oc2dXYzROvNGEMvL1uNrNK8nIdkmSI36eeEiKTSVMgxE83HyFhLa9fPJ3l1cWjHyQiMgHtaermtzuSn1dvvqCa2aVKxE5msXiChzbVEwzFmF/p580rR+0mIBPISMM3XkdyGtAbT7HNkpzCUyahrv4IANZCoC+qpMQkNtDoMpGwOBxm9ANEZFzrDkVJWAtAQP1iRGQS6+pLvsZZm3y9m53jeCSzYglLbzgO6P1tMhpp+MY9qX/fl71wZDy4oGYa4WgCj8vB+VWFuQ5HMqjQl3wJ6I3EKPS5cxyNiJyrBRV+LppXSn80Tt3cabkOR0QkY1bXlNAfieN2Olg8oyjX4UiG+dxOrl1WxaG2HlbX6P1tshlp+MbfjXSgtfbrYx+OjAc+t5Mrz6/MdRiSBX5v8iUgGFJSQmQycDgMlywoz3UYIiIZ53Xp8+pUs6iqkEW6YDopjTR8Q79xkUnOP1Apob4SIiIiIiKSAyMN3/h8NgOZTA629uAwhrnlBbkORWREg5USSkqIiIxL1lr2t/SQ73Wpx5NMaR29EZoCIeZXFuB1OXMdzoQUisY50NpDdUk+xfmqkJXxY6RKCQCMMT7gDmApMDjfjrX2/RmMa8LafaybDTubALhx5QwWVKrgRMavgZ4SmhZURGR82ny4k2f3t2EM3LqmhqpiTX0oU08oGufhzfWEownmt2rmhbP16+3HONLRR77HyR2XzdO0mjJupPOX+COgCngj8CegGghmMqiJrD8aH1wORRM5jERkdH5vMkuuaUFFRManUOpzhbUQjsVH2VtkckpYSzSWnFkoFNV5cLYG/u8isQQJm+NgRIYYtVICWGCtfbsx5i3W2h8aY34CPJHpwCaqldUlRGMJnA7DEnUClnHOr0oJEZFx7aLaUlwOQ4HXxZwyDQuVqSnf4+LGlTM40tnPquqSXIczYV23rIodDQFqy/14XKqSkPEjnaTEwESwXcaYZUATMDdjEU1wTofhotqyXIchkhb1lBARGd+8LqdmVBEBaiv81Fb4cx3GhFbm93LFIs1YIuNPOkmJ+4wx04B/BB4D/MBnMxqViGTFQFJClRIiIiIiIpILIyYljDEOoNta2wk8A9RmJSoRyQqnw5DvcdITjo6+s4iIiIiIyBgbcTCRtTYBfDRLsYhIDvi9LjW6FBERERGRnEinw8nvjTF/b4yZbYwpHfjJeGQikhV+n4ughm+IiIiIiEgOpNNT4v2pfz8yZJ1FQzlEJoVCr5ISIiIiIiKSG+kkJRZba0NDVxhjfBmKR0SyzO/T8A0REREREcmNdIZv/CXNdSIyAfm9Ls2+ISIiIiIiOXHaSgljTBUwC8gzxqwGTGpTEZCfhdhEJAv8XrcqJUREREREJCdGGr7xRuB2oBr4+pD1QeDTGYxJRLKo0OciGNKUoCIiIiIikn2nTUpYa38I/NAYc7O19n+zGJOIZNHAlKDWWowxox8gIiIiIiIyRtJpdPlrY8w7gblD97fW/nOmgpKzE4kl2HSogzyPgwtqpukLpqTF73ORsNAfjZPvSeclQWTya+sJs+NogLnlBcwrL8h1OCIiE0JvOMbmwx2U+70sm1Wc63BkHDjc1suhtl6WVxdT7vfmOhwZp9L5BvIoEABeAsKZDUfOxYuHO9h8uAOA4jw3CyoLcxyRTAR+b/JloCcUU1JCJOWJV5po6Q6zoyHAB19Xi9flzHVIIiLj3sZXW9l9LAhAZaGXyiJN2DeVRWIJHnu5kXjC0tDVz7vXzcl1SDJOpfMNpNpae23GI5Fzlp/6cmkM5OnLpaSp0Jf8WwmGY1TmOBaR8SLfk0xC+NwOnKo6ExFJy8DFDZfDKJkrOB0Gn9tBbzg++L4qcirpfHP9izFmubV2R8ajkXOyanYJRT4XPreTmSV5uQ5HJoihlRIiknT98hkcbuujqtiHy5nO7NkiInLZgnJmFPsoyfdQnO/OdTiSY06H4R1rajgW6NdQSBlROkmJy4DbjTGHSA7fMIC11q7IaGRyVmor/LkOQSaYwaSEpgUVGeR1OVlUpSFwIiJnwuEwLJyu1045rjjPTXGeElQysnSSEted7Z0bY74B1AFbrLUfH7J+GfCfJBMcf2Ot3W6MKU2tKweestZ+6WwfV0TS5x8YvqFKCRERERERybJRa1Ktta8Bs4GrUst96RxnjLkAKLDWrgc8xpg1QzZ/AbgNuCW1DHAP8E/W2quUkBDJnkJvMnutSgkREREREcm2dJIL9wCfAv5PapUb+HEa930x8GRq+Ulg3ZBtpdbaI9baBmBgvqBlwKeNMX8wxlycTvAicu4GKiV6QtEcRyIiIiIiIlNNOsM33gqsBrYAWGsbjTHpDBYrAQ6klgPA0iHbHKdYvgS4AOgA/pdkL4thjDF3AXcB1NTUpBGCiIymwJvshqxKCRERERERybZ0WopHrLUWsADGmHRbp3YBRanlotTtAYlTLO+z1u621jafsH2QtfY+a22dtbauoqIizTBEZCRelxOPy0FQSQkREREREcmydJISPzPGfA8oMcbcSXIoxv1pHPcccHVq+fXA80O2dRhjqo0xM0lWUQDsM8bMSCU90qngEJExUuh1aUpQERERERHJulG//Ftr7zXGXAN0A4tINqP8fRrHbTHGhIwxG4GXgXpjzGdSTSzvAR4mOfvGR1KH3AM8BOQBnz+rZyMiZ8Xvc2n4hoiIiIiIZN2oSQljzDxg40AiwhiTZ4yZa609PNqxQ6cBTflSav12TugZYa3dBVyRXtgiMpb8qpQQEREREZEcSGf4xs8Z3uMhnlonIpOE3+tSTwkREREREcm6dJISLmttZOBGatmTuZBEJNsKfS6CqpQQEREREZEsSycp0WqMefPADWPMW4C2zIUkItnm97roCUdzHYaIiIiIiEwx6cxy8SHgf4wx307dPgq8J3MhiUi2+X3qKSEiIiIiItmXzuwbB4B1xhg/YKy1wcyHJSLZ5Pe66QnHsNZijMl1OCIiIiIiMkWkM3wDAGttjxISIpNToc9FNG4JxxKj7ywiIiIiIjJG0k5KiMjkVehLFk31aAYOERERERHJIiUlRAS/N5WUUF8JERERERHJolGTEsaYfGPMZ40x96duLzTG3JD50EQkWwaSEpoWVEREREREsimdSon/AsLAxanbR4EvZiwiEcm6Qp8bgGBI04KKiIiIiEj2pJOUmG+t/VcgCmCt7QfUnl9kEinOSyYlAv1KSoiIiIiISPaMOiUoEDHG5AEWwBgzn2TlhGTY0c4+NuxsoiTfw5tXzsTjUgsQyYzifCUlRIbafrSL5w60s6DSz9WLp+c6HBGRSScYivLotkbiCcuNK2dSWuDJdUiSpp5wjEe3NRCNJbhx5UzK/N5chyQTXDrfcu8BNgCzjTH/AzwFfDKjUQkAOxsCBEMxjnT00dDVn+twZBJTpYTIcC+91klfJM72owFC0XiuwxERmXQOtPbSGgzT0RthT1N3rsORM3CgpYeW7jCdfVH2NAVzHY5MAqMmJay1vwfeBtwOPATUWWv/mNmwBGDh9EJcDkNpgYcZxb5chyOTWIHHidNhlJQQSVk8owiA2ooCvKpSExEZc3NK8ynwOvG6Hcyv8Oc6HDkDc8ry8Xtd+t3JmBl1+IYxxgDXAbXW2n82xtQYY9ZaazdlPrypbX6Fn49cuQCHQy08JLOMMRTnuZWUEElZV1vG2rmlev0VEcmQaQUe7lxfi7XotXaCKcn38IH18/S7kzGTzuWf75CceeO21O0g8B8Zi0iG0Yku2aKkhMhwev0VEcksY4xeayco/e5kLKXT6PIia+0FxpitANbaTmOMOtGITDJFSkqIiIiIiEiWpVMpETXGODk++0YFkMhoVCKSdUU+F91KSoiIiIiISBalk5T4FvBLoNIY8yXgz8CXMxqViGSdhm+IiIiIiEi2jTp8w1r7P8aYl4CrAQPcZK3dnfHIZFyLxhO4nepIP5koKSGSPmst8YTFpddBEZEJIZGwJKxetycbay2xhNX3kgluxKSEMcYBbLfWLgP2ZCckGc+stTz2ciMHW3tZO6+USxeU5zokGSPFeW66QzGstSQn3RGRU+kNx3h48xF6wzFuWDGDWk2HJiIyrgVDUX66+Qj9kThvXjWTOWUFuQ5JxkAkluBnLx6hrSfM6xdPZ9ms4lyHJGdpxJSStTYBvGyMqclSPDLOhWMJDrb2ArCnKZjjaGQsFee5iScsvZF4rkMRGdeOBfrp7o8ST1j2t/TkOhwRERlFY1eIYChGLGE50KrX7cmisy9CazCMtbCvWd9LJrJ0Zt+YAbxijNkE9A6stNa+OWNRybjlcztZXVPC/pYe1sydlutwZAwV57kBCPRH8XvTeWkQmZpml+ZTU5pPMBRlRXVJrsMREZFRzCnLp3paHn2ROMtm6mr6ZFHh97Jwup/m7jCra/S9ZCJL55vH5zMehUwoVyyq5IpFlbkOQ8bYYFKiL8qskrwcRyMyfnldTm6+sDrXYYiISJp8bidvr5ud6zBkjDkchhtWzMx1GDIG0ml0+adsBCIiuTW0UkJERERERCQbRm1TaowJGmO6T/g5Yoz5pTGmdpRjv2GM2WiM+eYJ65cZY/5sjHnWGLNiyPo8Y0yTMeb1Z/+URORsFCkpISIiIiIiWZbO8I2vA43AT0hOCXorUAXsBX4AXHGqg4wxFwAF1tr1xpjvGmPWWGs3pzZ/AbgNSADfAd6SWn8XsPPsnoqInIuBSoluJSVERERERCRL0pnQ9Vpr7festUFrbbe19j7gemvtT4GROopcDDyZWn4SWDdkW6m19oi1tgEoBjDGeICLgD+f8bMQkXNWnK9KCRERERERya50khIJY8wtxhhH6ueWIdvsCMeVAN2p5QDDExiOUyy/D/hRGvHk1JH2Prr6IrkOQ2TM+T0uHEZJCZEBLd0hjnX15zoMEZEJ51BrD8GQPk9kSldfhCPtfbkOQ2TMpDN8413AN0kOs7DA88C7jTF5wEdHOK4LKEotF6VuD0gMXTbGuIA3WmvfZoy56HR3aIy5i+QQD2pqatIIfWz9amsDD22qx+d28uW3LWNWSX7WYxDJFIfDUJznplNJNxF2NQb48uO7iSfgw1fOZ/3CilyHJCIyIfzXs4fYsLOJIp+Le9++kuJ8T65DmlQauvr49C92EorGuW1tDTetnpXrkETO2aiVEtbag9baG6215dbaitTyfmttv7V2pKEWzwFXp5ZfTzKZMaDDGFNtjJlJsopiOjDbGLMBeDfwL8aYk4aGWGvvs9bWWWvrKiqy/wFxb1MQgFA0zsHW3qw/vkimlRZ46OhVUkJk97FuonFLwlr2HOse/QAREQHg1ebk5+XuUIyGgKrNxtqh1l5C0TiQfK8SmQzSmX3jPGPMU8aYnanbK4wx/zjacdbaLUDIGLORZGVEvTHmM6nN9wAPAz8H7rHWNlhr11hrrwV+DPwfa23nWT6njPmrumpqywtYM7eUi+eVZeQxWoNh+iKxwdt9kRitwXBGHkvkRGV+L+1KSsgUFE9YmrtDROPJQr43LK1ieXUx500v5IYVM2juDhGLJ0a5FxGRzOkNx2jrGf+fCW9dW8Ocsnxet6iCJTOKx/S+o/EEzd0h4omRRpBPbuvmlbFmbim15QXcsmZ2Rh+rJRga9r3kRF19EQ37lTGRzvCN+4FPAN8DsNZuN8b8BPjiaAdaaz9+wqovDdwHcNlpjvlcGjHlxPwKP/9y84rRdzxLL73WwTP72vC5nbx7XQ3GGH703GuEonHWLyynbm5pxh5bBKCswMOrLT25DkMk6369vZGDrb1UFfu4bW0NhT43//imJQD87MUjNHT2U1Oaz80XVuc4UhGZigJ9UX78wmtEYgmuOr+SlbNLch3Saa2oLuFf/yoz8f1iy1Eau0LMKy+YssMWXC4Hf//GRRl/nM2HO/jzq23keZy8Z90cCrzDvzYeauvl0W0NOIzh5gurmVWSl/GYZPJKp9FlvrV20wnrTp8yk7PWFEhmv0PROIH+KIH+6GB5VnP3+M+My8Sn4RsyVTV3hwBo6Q6TOOEKXEtqW1PqXxGRbOvoixCJJau1mqfoa5G1dvDzsF6PM68pkPw/7o/ET1kN0dIdwtpkpWGbqrrlHKVTKdFmjJlPaqYNY8xfAccyGtUUdfH8MmKJBKUFnsFs45q5pbT3hrl4fmaGi4gMVVbgobMvQjxhcTpMrsMRyZqrF0/n5SNdnF9VhOOEv/1rllTxSmOA5bPGtgxZRCRdc0rzWV1TQqA/ykUZGkI83hljuGbJdHYf62ZF9fitFJksLplfRsJayv1eZhT7Ttq+cnYJHb0RHA7D4hlFp7gHkfSlk5T4CHAfcL4xpgE4RLIZpYyx0gIPb1k1vBTtsoXlOYpGpqLSAg/WJscIlvm9uQ5HJGvmV/iZX+E/5bZFVYUsqirMckQiIsc5HIYrFlXmOoycWzyjSF+As6TM7z3pe8lQPreT65bPyGJEMpmNmpSw1h4EXm+MKQAc1tpg5sMSkVwoTSUiOnqVlBARERERkcw7bVLCGPN3p1kPgLX26xmKSURypLwgOZd4W0+EhdNzHIyIiIiIiEx6I1VKDNSqLgLWAI+lbt8IPJPJoEQkN0r9yaSEml2KiIiIiEg2nDYpYa39PIAx5nfABQPDNowxnwN+npXoRCSrSgsGkhLqoiwiIiIiIpmXzpSgNcDQy6YRYG5GohGRnJqWn0xKtKtSQkREREREsiCd2Td+BGwyxvyS5LSgbwV+mNGoRCQn3E4HxXluDd8QEREREZGsSGf2jS8ZY34LrE+tep+1dmtmwxKRXCnze1QpISIiIiIiWZFOpQTW2i3AlgzHIiLjQLnfS2tQPSVERERERCTz0ukpISJTSFWRj+buUK7DEBERERGRKUBJCREZpqrYR1MghLU216GIiIiIiMgkp6SEiAxTWeglHEsQ6I/mOhQREREREZnklJQQkWGqin0ANGkIh4iIiIiIZJiSEiIyTFVRKikRUFJCREREREQyS0kJERlmeiop0dKtGThERERERCSzlJQQkWEqi7yAhm+IiIiIiEjmKSkhIsN4XU5KCzxKSoiIiIiISMYpKXEOYvEEL73Wwe5j3bkORWRMzSj20djVn+swRLIuEkuw+XAH+5qDuQ5FRGTS2dPUzYuHO4jGE7kOZVKKJyxb6jvZ2RDIdSgiZ8SV6wAmsk2HO3jhYAcA+R4nc8oKchyRyNioKc3XlzKZkv5yoI2t9V0A+Ne4mFmSl+OIREQmhyMdffx2RxMAoWiCyxaW5ziiyWfbkU6e2dcGgMfl4LzphTmOSCQ9qpQ4B05jBpcdQ5ZFJrqa0nyOdPaTSNhchyKSVS5H8m3RGHA69LouIv+PvTsPk+ss77z/fWrfunrf1N3ad1mrJS/Cuw0GGxwIiVknCZA4yZAJCTBOBiY7vIHkCgkMyRCGyYQkJBASDDZgg228ybZsy5Ila9/Vm3rfq7r25/2jqlstqVvqbnV1tVq/z3Xp6lOn6lTdVapzqs5d93M/MlMcY46pDp2B5MXY8xF9hsnVZF5USlhr2dPURzpj2bKwNK87obWWvc39JFIZNjeUEPS6CHicNJQF8vaYIrOtoSxAIpWhYzBOTbGv0OGI5F37QIyj7YMsrwwxMJwklkoT8s6Lj0iROSORyvD6mV6KfC6uqysudDgyg/Y19xFNpLl+USlu5/gZh7oSP+/eXEcknmJNbXiWI8y/7qE4B88OsLQyRN0sVdn1R5Psa+ljUVmQheUBNjWU4HU5cTsNyypDsxKDyEyYF9+4Dp4d4LkjnUA2K7hlYWneHuto+xDPHO4Asr+kbVtclrfHEimUhbkkW2NPVEkJuSZ8f08L0USaPY29ZCxYC88c6eCdGxYUOjSReWPnyW5eP9MLQNjnZmG5ftCZD050DvH0oex344y1bF828bCMJRXzd6jzj948S/dQgn3N/fzG7ctmpVLhiQNnae2L8UZjH79221J8bidrF8y/hI/Mf/OieMrrOvc0PBNkZ6/GxxIplLFJCZFrgSd3bPe6nKND83SMF5lZI9+hjDm3z8nVb+yx0nsN/7+OvA5up2G2Bk6M7EdOp9FQcrmqzYtKiSUVIRaXB8hYm/dysMUVQd6zuY5kOsPyKpVFyfy0oMSPMdmmVCLXgu3LynnpRDe3LK+g2O+mcyiuBmEiM+h0V4SheIqblpZRXxpQFd480lAW4L1b6hlOpllZfe1+N75hSRnPHe3kpiXl5/XPyKd3XFfL8Y4hFpT4leiTq1pe373GmL82xrxgjPnyBeuvM8bsMMa8aIzZkFv397nLO0bWTda+5j5Od0dp7BnmQGv+p8BZXBFkRXURRhlJmac8LgcLiv2c7o4UOhSRWfGzw530RZP87HAHVWEf6xYUTzguWkSmJpnO8NjeVvY193O8M6I+XPPQwvIAq2qu7e9aSQvjAAAgAElEQVTGTx/qoC+a5JmjHbP2mD63k+vqiikLembtMUXyIW/fuIwxW4CgtfZWwGOM2Tbm6j8DPgA8mFsG+IK19i3AR4A/mspjBTyucZdFZPpWVIc42j5U6DBEZkXQ6wQgoOaWIjPOYQw+d24fy/0VmW8CXr3HRaYrn9++bgaeyi0/BdwEvJa7XGatbQIwxhQDWGtP5a5LAumpPNCqmiL8bifGoOy7yAxZVV3ESye6SaUzuPSLscxz791ST1NvdLSfiojMHKfD8L4bGmjtG57XjQ7l2vbzm+s50xOhoVSfIyJTlc+kRAlwIrfcD6wbc51jgmWAPwe+Mt4dGmMeAh4CWLhw4XnXqYOzyMxaUV1EIpXhTE9U00rJvBf0ulhdo47lIvkS9rkJ17gLHYZI3vg9Tn2OiExTPn/+7ANG9sxw7vKIzHjLxpjfAQ5aa3eMd4fW2q9ba7daa7dWVlbOdLwiMsaqXJO/o22DBY5ERERERETmq3wmJV4G7s4t3wPsHHNdjzGm3hizgGwVBcaYtwHbgc/lMSYRmaTlVSGMgSPtSkqIiIiIiEh+5C0pYa3dDcSMMS+QrYZoNMZ8Nnf1HwHfBr7LuaaW/wtYAjxjjPn7fMUlIpPj9zhZUhFkf8tAoUMREREREZF5Kq9txq21n7hg1edz6/cBt1xw21X5jEVEpm5zQynPHunAWntNT/MlIiIiIiL5obnPJtDaN8xrp3tYVB6kvtTPi8e7qAn7uHFpeaFDAyCeSvPckU4Abl9Videl6Ydk5m1eWMJ/7m6mqWdYzWRlXrPW8o8vnuZMT4R3b6qjuW+YsM/NrSsqlJATkWteKp3huaMd7GseYGGZn7tWV1Ma9OTlsfY09tLYE+WGJWXUFvvz8hhXk0g8xXNHO/G7ndy2shKn4+LPpEzG8vyxTiLxNLetrKDIV5imskfaBjncNsD6umKWqkm6TIGSEhN49kgn7QMxTnZGqC3xcbYvu7ykMkhVka/Q4bG/pZ8Drdmy+ooiL1sWlhY4IpmPNi8sAWBPU6+SEjKvHWjt54kDbQCc7jrGxobse7+hLKApDEXkmne0fYgdx7s52DpAU48fn9vF/RtqZ/xxBmNJns396BZNpPnADQsvs8X89/qZXo7kmo7XlvjGneHjZFeEPY3ZOQUCHid3rq6a1Rghm9z/6YE2UhlLW3+MX79dSQmZvHw2uryqVRZ5ASj2u1lQnE1CBDxOirxzYzqripAXY8BhDBVBb6HDkXlqVXURQY+TV071FDoUkbyqDvsIeLIVZ4srsgk4j8tBaWBuHPNFRAqpPOQh4HHichoCXufo9+SZ5nM7Cfuzx93KkL7fwrlzEpfDUDZBdUppwI3bac67/WwzxlCRe+xCxSBXL1VKTODu1VVcVxemNODB53aysjpM2O/C75kbwyQWlQf5pZsXYyBv5XMiLqeD7csreO5Ip/pKyLxWWeTjL39hI20Dw6xbUEznUBy/21mwElgRkbmkOuzjoVuX0TecwOd2Uh3OT9Ww2+ngQzcupDeaoCZPj3G1WVMbprLIi9vpoNg//mdSecjLL21fTCyZLmhF93u31NM1FKdKSQmZIiUlJuBwmPPGsdUUz70D40TZUpGZdPvKSp482M6JzgjLq1SKJ/NXRZF39FeeuTBMT0RkLikOuCmeheoxn9upXhIXqJhE1UjY5yZc4ES6x+VgQYn+72TqNHxDRC7pjlWVADxzuKPAkYiIiIiIyHwz7yolDrT288qpHgaGkyyvCnHnqiqeP9pJJJ7C63YQTaS5Y1XVuGVnrX3DvHCsk+qwj9tXVk5Yqt7YHeWlE10sLA+wfVnFhLEk0xmeOthOJJHmnjVVlARU2SBXn/rSANfVhfnB3hZ+7balhQ5HJC/6h5N87ocH2HGsG2szXFcX5g/edR2LytXkUkTmjkzG8vThDnojCe5cXTWjY/dfPtHN6e4INy8tZ3FFkI6BGD/ad5bG3ig3LC7jrWurcTnP/Z6ZSGV48mA7sWSat66rnvav9K+c7GZvcx/JlGVVTRF3ra7CMc4ME1eL/uEkTx1sJ5nOkMFSHvRy16oqnjvaSU8kQVXYy9n+GJsaSlhTe3HTSoDXTvdwvGOIbYvLxq1Sncr74EjbILsbe1lVU6TG+DJnzbtKiWePdPJmcx+vnOzhWPsQzxzp4HDbIIfaBnjyYAetfTF2nuwed9udJ7tp7Yuxp7GPzsH4hI+x43gXZ/tjvHKyh4FYcsLbneqKcLhtkKae6GhHXJGr0Xs217O/ZYBj7YOFDkUkL1471cNzRzvpHIrRMZhgX8sg39vdXOiwRETO09w7zP6WflpyU9fPlKF4ip0nu2nrj7HjeBcAr5zqYXdjLwdbB3jtdA+nu6PnbXOsY5Cj7YM09kR5Y5rfcyPxFC+d6OaNxj5eO9PDm7nndjXb29RHY0+UHce72N88wMHWAV493c2bLf0090b57q5m2vpjPH+0c9ztY8k0O4510dYf44Vj499mKu+D5492jj5eKp254ucnkg/zLinRUBagyOem2O/G43KwuqYIr9uB3+2iNtcXoqFs/KkNR9aH/e7Rzr/j3y47Vqoi5CHgnrjxZVWRF6/bgTFQX6rxVXL1emDjAlwOw7++2ljoUETyYnF5gLKgF6fDgdMBQY+TdQuKCx2WiMh5ykIegt7sd8+G0pmbqtvvdo721Bn5Plxf6ifsd+N1OSgJeC76Nb467MPjcuAwZtrfc33u7EweYb+bYp+bkNd11fdMqyv14zCG8qCXkM+J3+NkWWWIoNeJMWa08mGi8xGP0zHay26i/+OpvA9GzlsWFPvPq3QRmUvm3fCNd66v5bYVFTiMweNykM5YOgfjnOqKsLIqyOqaErYsLKV/OMlP9rfhdhnW1xXz8skeFhT7+OhbFuP3uPC4Jt5pb11Ryfq6YkJe1yV37pKAh4++ZQnJdEYd3OWqVlnk5YGNC/jOa0184u4VGook887rjb0EPE5qw15qSnzcs7qa21ZWFjosEbkKReIpHtvXyr6mPlbWhHlg44IZO9EOeV388vbFxFOZK2pq2No3zM8Od1BZ5OWta6pxOgwf2NbAUDw1+hm/eWEpSytDpNMZAl4Xvgt+iKsIefnYLUtIZSwh77lTimeOdNDcO8ytyytYXHH+ELhEKsMTB9qIxFO8bW015SEv79/WwNCGWhwOg9flwOuaGzPdTdeyyhAfu3UJLochkc7gcTpIZSw9kQRH2gdZWhFkY0MJb19XPbrN6a4IP9jbQtdggrtWV/GL19czFE9NONvGVN4H966r4aal5ToXkTlt3iUlHA5z3gnTc0c7Odg6QPtAjIHhJH6Pm1tWVIyWPEH2QACGrsE4G+pLKL5EQmLEZE/KfG7nRQdxkavRr9++jO/taeEfXjzNJ9+6stDhiMyoR99o5Ux3hOFkhmTG0tIf40jbIBsbSgodmohcZQ63DfJmcz8nOiMk0pZF5QHuXFU1Y/fvdTmv+MT9tdM9dA7G6RyMs76umAUl2V/RL/x+O9FJ8YgLv+P2RhKjQzleOdV9UVLidHeEEx1DALzR1Mfda6rHfdyr3UiSZuT1eeVkN3sa++gYjNE9mCDkddMbTVKem1XjlVPdvNncz2Ashd/jZGNDyWUTWZN9Hxhj5t3rK/PPvK/hWVEVIux3EfC4qCryUR32EfC4WFgWwOUweN0ONtRnv3SWhzyXPfiKXKtW1RRx3/oavv78iat+vKfIhVbVFhH0uAi6nYR9bkr9buo07E5EpqG+1E9Z0IPX5aA04GbRBGX6hbQklywo9rtndLhEkc81Ogxk8TiNgrPfw504jLmmGgkvLA9QHvIQ9LioDHupCHnOGyq+pCJEScBDwONkQbGPIt+8+91Y5JLmxTt+54lu/vGlU5QF3ZzujtLWF+OGpeWsqArx/TdaGYoleNvaGn7lliUEPC6+u6uJjIX3bWugOODG63Jy09JyfG4nzgm6/R5tH2THsS4WVwS4a3X1uLeRyXnlZDf7WwfY1FDC9YvUBfhq8pn71vCzwx380Q/2839+aeuEM9SIXG1ePdlFU+8wDgNhv4vBeJKnD7WTSGW497oaqoounrFpMnae7OZA6wBbFpawWV3PZR76u2eP80ZjH/etr+Xdm+sKHc6cUB328Vt3LSeezOBxOSZdMZtKZ3h8fxvdQ3HuWVtN/QS9Ag6d7ec3/2U3qbTlz3/+Om5dOfUqjA31JSyvCuFxOnA5HQwMJ/nC44cYiKX4rTuXs3qcWSGstTx1qIOmnii3rawcd1YIl9PBB29YSCyZJui9+DSjqSdKa98wsWSG7qH4uPcxWal0hh/vb6M3kuCta6tZUFK4RHIqleEvf3qYM91R1i0I8/j+NgDuW1+Lz+PkkddbiCXTvGNDDR++YREt/TH+6eUzrK0Nc/Oycm5YUsa6BWHSGUvQ65rwfASyjSuPdQxx45IyrqtT76OZ0jUU5/H9bfjdTt65oVaV7rNsXlRK/HBfK73RJC8e7+Zo+xCdQwleO93Dd19v5mz/MF1DCfY299PUM8zxjiHO9sdoH4hxqisyWvZ0uQPAq6d66B9Osrep/5Izbsjl7TyZnbJ1ollQZO6qLw3w6bet4qlDHfzDi6cLHY7IjDl4dggLpC20DcR44Vi2U3rXUIJ9Tf3Tus9MxrLzZHfueDdzXfJF5orBWJLnjnTSP5zkx2+eLXQ4c4rX5STsd0/pxOZsf4zjHUP0RpOXnLXt/+04TfdQnP7hxBV9Fgc853qjvXyymxOdEToH4/xogv/LvmiS/S399A8nLznjg9Nhxk1IQPb79LGOIU53R9hxrAtr7bTjb+2LcaJjiJ5IouCz3B3tGOSNpn56o0n+7dUmeiMJmnKzknz3tWbaB2N0DsV5s7mf5tyMGQPDSV451T36GgS9LsJ+9yXPR2LJNK+f6WVgOMmrp/S5MpPebOmnazBOU0+UU12RQodzzZkXSYmti8swJlsaVep343U7aCgNsHVRKT63E6/byeKKIIvKAywsC+B1O/C4HFMqG1uRy+TWlfgJeeZFgUnBrKjOvpYrriA7LoXzsVuW8Na11fz5jw/x9KH2QocjMiPKxoy3DXpcLK8MUhP24XQYllZOr8TY4TjXZV3HO5mPgh7n6Htc/VeuXGWRl5KAG8eYGRrG87brqnE7HTgdDu5ZPTO9KjbkGrg7HYZti8vGvU2RzzU6K8R0j2krqkOUB7PDpVfVFF1RxeXY12tZVWGHgiwsC1IV9mIMbFtShtPhIOh1UVfqZ9vi0tGKmUXlQRaWB0Zfv2WVoSm9Bl6Xg0Xl2Qqake/TMjOWVgRxOQxBr7OgVTfXqnlxdl0e8jCcSHOiL0p12Mc9i6o42TXEEwf6wWa4e3U119WFefSNVjYvLCGeTPPMkU72NvXx3+9dxYrqIv59VyNPvNnG+voSPnH3ChwXZClvXFrOpoUleJyOGS9Zb+qJ8pMDbZQFPbxr4wLc83y6nvvW13LX6iqVRV2ljDH81YMb+fA3XuE3v7Wbv/3gFt66VkOa5OqWHvNrXdjv4uF3rKGuxM/Ok1184fHDlAc9/I/7VhP2T23s9Ts3LCCWTM/48e54xyD/94VTRJNpPnTjQm5YUj6j9y8yGV/52XGaeyK8Y30Nv7J9SaHDmTPOdEf4iycO43AYfv8dq6kruXgYRiqd4YtPHOZkZ4Rf3FrP26/Llov/8s2LSWXs6Cxw+5r7ePlEN8urQty9JvtZWxP288s3L2JhaYD3bG2YVozPH+3g315torLIy2/dtZzaEj9/9u7reGxvK619wwwMJ3nyYDu90QT3rquhoSyAy+ng/dsaSKQzl2yweLhtgOePdpJIZTjQ2k/Y7+FTb11JVdjHghI/a2vDVIa9vGN97ZTjbh+I8aN9Zwl6nfzcprqLXq/J6okkeGxvK06H4ec2LbjimSl8LgelfhcHWrKV2QvLfCyvCnHo7ABNvVFSqQy3ra6kMujl5RPd3Luuhu6hBLtO93CgtZ+bl5bTN5ykvT9GTzTB0fZBti+r4GO3LDnvvMMYw3s21xFPZWb0cyWeSvPoG630Dye5b33tNXlSvqg8yG/csQyHMZesVpH8mBdnvz/Z30bXYIz+4RTtA3GeP9ZJS1+MvmiCaDLD6439vNHUz1A8xU8PtnPo7CDdQ3HO9g/z1KEOAJ462EEkkea10z30RBPjPo7X5czLGPq9zX0MxlKc6Y7S1h+b8fufi5SQuLqFfW6++ZEbWF1TxEP/vIuvPH2MVDpT6LBEpq03em5YXnNvjBePdeJ0GJ7Jlaaf7Iqwd5rDOPJxvHv9TC8nuyK09cd44VjXjN+/yOX0RxO8fKKbWMry0nENxxzrZ4c76BpK0DEQ57kj4++fZ3qi7GvOfjf9yYFzVYcOhznvBHvX6V6iiTT7mvuJJdNAdv/PYDjdO0w0kZpWjE8f7qAnkj35PdA6AGT7p0UTac72x3jtVA+NPVEGYynebDl37DPGXHbGh91n+ojE0zx7pJOOgTinuyLsPtMLwBuNfcRSGZp6hukeik857pHhI619Mc50Ry96vSbr8NkBeiIJOgfjnOi88lL9o52DHGgdpGsoQW8kTlNPjJ0ne2jqjdI1lGA4leHVk7209g9zsjPCwdbsLIDHO4c40x1lx/EuTnQM0TWU4PmjnUTiaV4+2U1f9OIh48aYGf9cae4dprl3+KL/72tNtgJJCYlCmBdJie3LKgj53AQ82a7pWxeXUhp043e78DidrF0QZkVVCIcxbF9WzsLyAAGPiyKvi+3LsiVqI6VqK6tDlMzyDByrqotwOgwVIQ+VuY7FInNdadDDv//6zTywcQFfevIoD3z1RV48fmXjQ0UKxe8+93FYHnKzbUn2M+HmpeW4nIaKkJc1Cy5u/FYo6xYUU1nkJeR1sXmhyuZl9hUHPKPNELctURPXsW5cWobP7STgcXLD4vFfm/pSPwvLAxgDNy0df7gEwNrccWdpZRBv7uR7TW0YY7IzaPineXJ6w+IyPC4HNcV+lldmhwEsrwrhcTko8rlY31BMeciD02FYOcVhAmtqizAmO6Qn4HVREfKOPo9VNUU4jKGm2EfpNGb9WFFVhNtpCF/hDElLK0N43Q6CXueMzI6yuDxIQ1mAIr+LgDc7w8b6umLKgh5CHidup4N1tWFKAh6qwl5WVhdRUeSlOuyjPOhhY0MJNcV+/B4n6+uKMQbW1obPm6Ejn2qLfZQG3LgchpXVRbPymCJjzYvhG9/b3ciR9iEcBrYuKuKnBzqIpzJ4nYbBtOWxva0c7xjkXz52I2UhL7etqOT33raSH+1v46lDHfzLzka6I3HetraKX9q+ZLTpz3RE4im+t7uZ4WSaBzbWUVPsY29THzuOd7GkIsg7rqu5qNpiRXURyypDFw0ZuZSh3OPEkxke2LSA6vD0OsOLXAmf28nfvG8Tb19Xw588dpAPfeMV1taGedfGBdy6ooIV1aErnktdZDak0ueSaQG3g39++QyP7W0hlsywsjrEg1vrebOln4OtA2xeWML2ZRVTfozXz/Sy82Q3yypDvP26mklvt/NkN4/ubSWWTPO2tdVsaSjlt/51N/3DSX71liWaEUpm1XAizce++RqtfcNsXVzGLcvL2XINzizzzJGOiY8H1rB1UQn1pX6WVo5/Qu91OfnLX9hILJ7iR/vb+Ltnj/PWNdWsuOCE8Kal5dywuOy874hVRV48TgfxVHrcoRQvn+hmd2Mva2vDrKgO8aN9Zwn5XLx3S/3oL+zZquEYbqfhsb2tpDOWSCJFkc/NrSsqqCry8Us3LyaTsZf8fvqVp4/xysluwn43GxtKuH99LZsXlrKxvgSHw5BOZ4glMzzyRgs7f3KEvU19VIQ8/P1/2coP97XS2hfj7jVVrK7JJi0au6P8eP9Ziv1u3rO5Dp/bSSZjeWxfK829w5zoGORnhzupCHlYXBbgcPsg6xaEuWPV1Hpr1BT7+I3blmEM/ORAOyc6h7hpafm0Z4WLxJM8ceAssaSlMuBiYYmXx/aezQ4NtJABfnakgxuTaR7c2kDI5+a/3LSID92wkD1Nvew82YMBmnoipDLw67ct5c4ZOrZnMpb/3N3MkwfbqSv189G3LKHhgkRMwOPiV96y5LL/3+Ppiyb43u4WLPCezXUzOsWsXDvmRVLixRPZ7rMZCy+f7COWyn65jOW+ZFrgROcQp7ojlIW8OByGgViGU11R2gdiHGjtp8jn5tDZIToH41c0jupMd7ZMC7Jj6mqKfexr7iORynCkbZDbVlYSGqcj8VQPAKe7InSPPs6gkhJSMMYY3rG+ljtXV/G93S18+7VGvvjEYb74RLYDd2nAQ5HPRcZaEqkMyXSGdMZiAQOUBjyUhzxUhX3Ul/ipK/WzoDj7t67UT3gS4zz7o0lOdg1xqivC6a4Ip7ujnO6O0Nw7zHAiTTKdIeBxUhLwUBbMViRVFXlzf31U5pZLA27cTkfun8GV++t2OKa8jxaatZZUxpJMZ0ikskNrfG4nXtfM98WZD5KZc0mJpt4YTx9qJ5bMEEtlONsf55nDnSyuCGIt7G3qn1ZSYuSz4NDZAe5YVTnp8tu9TX209A4TS6Y52DpAY3dktOz5h2+e5eN3rZhyLCLT9UZjL2e6I1gLLx3vom5rA2809XP9ool/7Z9vrLXsbeqb8HjwZksfqQyc7h6mbzh5yZO0vliKxp4oAPtb+y9KSsDF3xEPnh0gnsrQ2hejrT92UeP2N5qyx5q9zX0k0xmiiTTRRJrm3ijLq4qIJlK52R/SRONDxJMZVteGOXR2gG2LyzjQOsCqXJLgUp99mUyGl050EY2naeqNsrK6iAOtAzSUBUa3czodtHRlZ/XY39pPJJEiM2h54s02unPDpd9s7h9NShw8289wIs1wbhjJkoogfcNJTuaGWDx/tIt0JkP7QIxH97ayuCLI3qZ+bl9ZOeXPNofDEEumOXQ2O3xlX3PftJMS/7mrhVgy+znSFU3xyune8z5XABJpy+muIXYc72RJroGyw2HY3zJAIpXhjabsUB2HMbzR1D9jSYm+4SRv5oa9pK3l4NmBi5ISI6bzXedE5xD9w9lhJsfaB7lxqXocydTNi6TEjUtLefZIdjzjDQvDvHhqgGTa4nEa4mmLIVvitqQ8SCaTwRhD2OdmYamPZDrDmtowHQPDrF0QvuTwCWvtZQ94C8sDlAbcxFIZVtVkP1iuqyvmhWPZSomgxznp+7qUReUBSgJu4qkMq1RmJXOAz+3kgzcu5IM3LqS1b5jdjb0cacuOrxyKp3AY8DgduF0OnMZgDGSspTeapGswzoGWfp480E7igt4URT4XdSV+aop9uBwjVUyWgeEUvdEEXUPx8/oBOAzUlfpZXB7kulw3cZfDEImn6BtO0hNJ0Ngd5fUzvfRExu8fMx6Xw+ByGtxOR/Z5OB24XdmxtT63A5/Lic+dXfa6nbnLDizZXynSGUva5v7mkgXJdDZRk0hncpczJFO5REIueeN0ZBsuOXONl0b+GcPobeOpMduPuc+J/68c+N3ZeP25GYr8bsfoZZ8nG7/X7SCVS2ok0hniydzfVO5fMk0ide5yIpXGkYvVMSZmh4PRdQ4z5vox60f+up3Z19TjdGRnSnJmZ0tyOQwZm33PWLLHUJu7nMpY4skMsWSaWCqdTSYk07l/GeKpNLetrORLD26a+P/XQC6fTV2xl+0rqvjBniY8TkN1sY87VlVR5HOxv6WfDfWXnhf+wuP7yOV1tUXsPNXL8qrQlMYDV7lj1BT7iCXTrK4Nc31DCf+8s5HBWIp3TKHiQmQmrKkOUFfqp7VnmOsXleB0mMvuE/ONMYb1dcUTHg/WLSimYyBOXamf4suU35cH3dQWe2kfiLFuwcSv49jjyuqaIk51RSgNeEZnwxh7/Yb6Yl4/08u63PDlI239lAS8ow03/W4nmxqK6R6IUl9exPWLSklnLOsWhHE7DWtrLx6qlslkcOQ+g7PHX4vD4eDGJWXsPNlDbfHF245sU1/qpzTgYk1NEfua+6kM+bj3umpeONbF2f4YRak+rK3HWsua2jAnOiOUBNzU5p5bid/NovIALb3DbF9WznPHOqkIerl/Qy2H2wZZWzv9WTy8Lgeraoo43jHE+rrpv49//voF/M3TR4mlLOUhN9c3hPnJoS4yltFKCbcjO0vH9mXl572ea2tCvHSyhy0LSzjVFSWVsWyZ5LC8yZxPFPvdrFsQpqVvmLoSP2tqLj0UcarnKEsrQuxpzCbpLjVrjMilzIukxEhCAuCZ49nmLE6HwZIdJ1wa8LBtUSm/+a3XOdMzTFWRN9c4xvLhmxZxpjsCxsHqmqIJZ75o7I7y2L5Wgh4nD25rIDDBtKAhb7b8aazNC0vZPKa08amD7exv7WfzwlJuX1k5redc5HPzkQseR2SuWFDiZ0GJn3dumNp2mYylKxKnpXeY1r4YLX1RWnqHaemL0T4QG62wAAj7XCyrDLFtSRmLywMsqQixpCJIQ5l/0kNGkukM3UMJOgZjdA7G6YsmSWUyJNKW1JiT/AtP+FOZbPIge4J+7iQ4mkjRE8kQS6VHT5KNYbSTs8NkExtOk23MNVKR4XY6CHldY5Id2fVOY85LZGSsJZXO/s3Yc0me7Im8Y0yVR/ZE3pO775Hj2oUn7MOJNLFUhuFEmngqe7l/OHneybzLcX5ywOPKJmBK/G68RV687vMTCBl7LtZs3Jy3bqL1I88xlszQP5wcTXaM/E2lM6OvoTHZkwKHAUP2tfXlkiojiaESv3u0MsTrdl72pCk15getE90xWvobMcbB1sWl/Nm717OoLMD332gBDMFxqt1GvHSii1dP9bCquoh3rK/lYOsATx5s4+WT3WDhgU113DeFjvOLf/9Ho8v3rakY3faF37tr0vchMlN+7Zuv8uShztHLzfva+Nh2z4RTSM5X6YzNfY80FPkuPh5cV1fMdZc5wY0mUvz7a028ejXBnzQAACAASURBVKqX5452jFa3feptqy+67Wune3jxeBe1xT4GhpOkLfzC9fWjVbKH2wb46YF2qoq8vPf6et6yvIK3LK9gd2Mvf/TofvY1D1BX6uO+9bU8sf8sf/bDA/REsw0y4xnD//vIttGT0I7BGN/b3cKO4138wvX1OB2Gzz6yn+6hOB+7dSluh+FPHjtAbzTJnasr+Yv3buB37jF88YnD7Djehcvh4DfuWMZP9rfxTy+fpirsoybsY09TLzcvK+fvPnQ9j+1t5Q8fPYAjFePxI7mmit9vZFll9oT90/euPi+Zs781O6NFXamf/3rn8vMaER7vHOIbO06xu7GPh99+8Wt3OcaYKR2TJ/LfvvMMsVzP0a6hJD8+0IWB0e8sAY+DkoCH2mIff/7jwxzvHGLr4lIisRRvNPdjyDZZvHFpGV/6+fWjCYtL2d/Sz9OHOlhQ4uPnt9RP2KDR6TC8b9tC3rdt4SXvL5nO8L3dzbQPxHnr2mrWjJOcGk9p0MOv3rp0UrcVmci8SEqMJ52xpAFnxtITTXC4fYimnijDiTRnEinSGUvY5+KxvS0EPNkD347jXWxfPn5J7tH2weyvhakMLb3D45bXTYa1lgOtA1ibPZhMNykhMh85HIaqIh9VRT42X/qzc0a4nQ5qin2jvzSJjIilwOO0HG0f4kjbAGUBD2e6syXWB1sH2NQw/q9YB3PH98Ntg9yztppDZwcYGE7S1BOlqsjHSye6+OCN03tz//iQZtmQwnrpxMWzbPzozTb+4IH1BYimcAaGk6NDLg62DrChfurNZpt7h+mNJjncNkA8lS3Zf+pAx7hJiQMt/VgLuxv7qAh6cDkdnOgYGk1KHDo7QDpjOdsfo3soMfqZdrB1gBOdERKpNJ2DcXae7Ob5Y52jCYmROIbiqdEpMU90RBhOZGf5ONUVIZHKDpUA2HGsE4/LQU80QTKVYV9zP+0DcUoCHvY2ZWN85VQ3v3HHMnYc7yKVsbT2DXO8Y5CAx8Vrp3qIpzIcbB2gL5rk8NnB855nLJnmWMcQjd1R1o9JJB9sHSBjLU09UQaGk+c1yHzlZE/utek9r/pgtr1y4vzLuQKJUbFEhgGT5NDZAYbiaVKZ7LDuzsE4qVySqzrsZX9LP11DCaomMSz74Nns65J9LyWoCF1Zs/yeSILWvuz/9aGzA5NOSojMhHkx+8Z43E6Dz2Xwu53Uhn1saShhVU2YYr+b1dVhaot9BDwu3rd1EXUlfkJe1+j8z+NZuyBMkc9FTbFvwnFYk2GMYcuiErxuxzXZGEpE5GqRSFvKg4ZIcoiw38XK6iJ8bicbGyb+BXTzwhLczmw5e18kybLyABVFXlZVF1Hkc3H3FYwR/siNddPeVmQmrKo8/6THAO/bVg9AW+8QP97VzODg4Dhbzi/FfjdLKgNE4wmWVkyuD1nX0Lkp3xOJNJUhLxmbZlG5D7cBB5Z3bxl/H9+0sBSf28n2peXUFPso9rtZXhUklkiRTGeoKfKSSiVZXBGgLOAilpsm9LoFYerLvAS8LmqLPKyvK8YTaT3vvldWB0d7nXUNxVhZHSIeGaR9aIhlVaHsTD9hD0Gvk3vWVHPX6ipqwj5cDsNNS8v41ovH8Xuc3JybcWSk4eQ9a6p45VQPNUEHb19Xg9ft4PaV2V46mxeVUlPs44FNDefFEva52VhfMtpvYcTGhhJ8bifLq0IXDYe5Y1UlXreDW5ZXFCwhAfDujedXaDrI/vLrMOAEQj4nlSEv1y8qZUN9mIDHxeaFpdyyvBy/x0lDqR+/x8UNS8qoCE2uUeTG+hL8HifLqkKUBa68uWRFyJud0cXjnFaiTeRKmKt1+r6tW7faXbt2AeeXtwKc/sL9hQhJZE7ZunUrI/uIiFxs7D5y4efIherDbnZ85m2XvE0mY3lkTwuNPVEOtPTzsyMdAPzpA2v58M0abidXn5F9JBaLsfqPnz7vuu/91+2jP6787r+9ziN720av+98f3MQ7NszfJNr+5n7e+7UXiacsTuDX71jKw29fM+HtP/aPr/LqqR6qwz4+93Nr+cz3D9LcGyWRPv87+IqqIE9+8o7LPn5/NMH/eORNznRH6RmMcXYw2x/pIzc10DaUpC+aZEN9EX///GkAvE5wOBwMJy/uNXTwT+8l4HHxtr9+jrN9wySSaeK5m4XchhU1YQ60DlAa9LDjv9/Oo3vb+NR/7LvofsZ+996zZw/v+c655MdE74df/eZrPH24AwfwD7+yldtXXV0zCV3qM0TnIiJgjHndWrt1MrfNa0rRGPPXxpgXjDFfvmD9dcaYHcaYF40xGyZaJyIiMhc0DyQve5vhZHq0pPuVUz25xpzw76+35Ds8kbx66sjFwzb2N55b95ODHedd9+Wnj+c9pkL6wd5m4rlGNGng2SOdl7z9/tbs7A7tAzG+v/dsbirPi38UPNERmdTjH24bpHsoQSSeon3wXMPmH+xroyeSIGMtTx86938ST0NqgubHp7sjnO0b5mzfcPa2Y242lLQc6xgCoDeS4GhHlO+83jju/fz3b78+uvzxx8+vxvjqz05ceHMAXj2VHXqRtvDPO8e/XxG5NuQtKWGM2QIErbW3Ah5jzLYxV/8Z8AHgwdzyROtEREQK7o7llx9uF/S62FBfTJHPxS9uWYDLYfA4DZ96q6bslKvbOzee/yu3AW5ece5X7d+84/xKoC+/b8tshFUwH92+iOJcg0uv69wQloncu64ar9vJurpifvWWpVSGfJQGLm7rdtuKyU2luLG+mJXVRSwo8bO2NjvbgQE+cc9yVlSFKPG7+aWbFjEyyU9F0EVonIacACsri6gt8bO+vgSv20lN0bnbLS71ceuKStxOB0sqg6yrK+ZTdy0b937+8v3Xjy6/9JnzqwS+9ODmcbd57+Y6nAZ8LsPv3btqUs9dROanvA3fMMZ8HOi01v67Mea9wAJr7f/KXfectfb23PKz1to7xlt3qfsfO3xDRC6m4Rsil6Z9ROTStI+ITEz7h8ilzZXhGyXAQG65Hxj7M5NjnOXx1p3HGPOQMWaXMWZXZ+elS+VEREREREREZG7LZ1KiDxiZSyacuzwiM87yeOvOY639urV2q7V2a2WlptIUERERERERuZqNP8BsZrwM/Drw78A9wD+Oua7HGFNPNvnQf4l1Ezp9+jRbt06qGkTkmqR9ROTStI+IXJr2EZGJaf8QuaxJNxjKW1LCWrvbGBMzxrwA7AUajTGftdZ+Hvgj4Ntk+/J8PLfJeOsmtHjxYo3jErkEjXUUuTTtIyKXpn1EZGLaP0QuzRize7K3zWelBNbaT1yw6vO59fuAWy647UXrRERERERERGT+ymdPCRHJs2Q6w08PtPH4m2cZTqQLHY5cow62DvDInmZOdg4VOhQREZEZ1dYf4/t7Wth1uqfQoYjMSae7Ijyyp5kDrZftwDChvFZKiEh+HTo7wIHW7CQ3JQEPNy+b3BznIjMlk7E8ebCdjLV0DSZYWhkqdEgiIiIz5vmjnbT0DXOqK8LyqhAlAU+hQxKZU5461M5gLEVj9zCrqotwOade96BKCZGrWEXIi9NhMAaqwt5ChyPXIIfDUFmUfe/pPSgiIvPNyGdbkc+F3+MscDQic09V2AdAecgzrYQEqFJC5Kq2oMTPL9+8mIy1lAaVuZfC+IXr6+mJJEaTEyIiIvPF7SsrWVMbptjvxutSUkLkQvevr6VzME7ZFZyLzHpSwhjz18BWYPfYRpjGmH8E1gDDwNettf8627GJXI2KA+5ChyDXOI/LQU2xr9BhiIiIzDhjDNVhfcaJTMTpMFf8PXBWh28YY7YAQWvtrYDHGLPtgpt8yFp7hxISIiIy27qH4vzmv7zO62d6Cx2KiIiIyDVjtntK3Aw8lVt+CrhpzHUW+CdjzGPGmEWzHJeIiFzjvvt6M4/vb+Nvnjpa6FBERERErhmznZQoAQZyy/1A6ZjrPmWt3Q58Efir8TY2xjxkjNlljNnV2dmZ30hFROSasvNkNwB7Gvuw1hY4GhEREZFrw2wnJfqAcG45nLsMgLW2J/d3B1Az3sbW2q9ba7daa7dWVlbmO1YREbmGNHZHARiKp2gfiBc4GhEREZFrw2wnJV4G7s4t3wPsHLnCGBPO/V3FmGSFiIhIvqUzlqbeKOvrigE41RUpcEQiIiIi14ZZTUpYa3cDMWPMC0AGaDTGfDZ39beMMTuAbwC/P5txiYjIta1tIEYybXnL8goAmnqjBY5IRERE5Now61OCjp0GNOfzufXvmu1YRERE4NzQjesXZVsddQ1p+IaIiIjIbJjt4RsiIiJzzrLKIH/5Cxu4flEpIa+LzkElJURERERmw6xXSoiIiMw1VWEfv7i1AYDKIq+SEiIiIiKzRJUSIiIiY1SEPBq+ISIiIjJLlJQQEREZQ5USIiIiIrNHSQkREZExKkJeuoYShQ5DRERE5JqgpISIiMgYxX43A7EkmYwtdCgiIiIi856SEiIiImMU+91YC0OJVKFDEREREZn3lJQQEREZI+xzA9AfTRY4EhEREZH5T0kJERGRMcL+bFJiIKakhIiIiEi+KSkhIiIyRtjvAqB/WEkJERERkXxTUkJERGSM4pFKiWH1lBARERHJNyUl8uB4xxAnO4cKHYaIXGPOdEc42j6ItZo14kqcS0qoUkJEZK7oGoqzv6WfWDJd6FCuWsOJNPtb+umNaNprmVtchQ5gvjnQ2s9PD7QD8M4NtayoLipwRCJyLWjsjvK93S0A3LGqks0LSwsc0dVLPSVEROaWWDLNd15rIpHKcKJziJ/bVFfokK5KP9zXSnPvMH6Pk1+9ZQkup36flrlB78QZlkhlRpfjY5ZFRPIpnjr3y1FCx54rEvK4cBj1lBARmSsy1pLOZKsA9Rk3fYl09rVLpTNkVFQpc4gqJWbYhvoS0hmLw2FYWxsudDgico1YXhXirtVVxFMZtiwsKXQ4VzWHw1Dkc2v4hojIHBHwuHhg4wKae4dZX19c6HCuWvddV8v+1n4WlwfxuPTbtMwdSkrMMKfDsHVxWaHDEJFrjDGGjQ1KRsyUYr9blRIiInPI4oogiyuChQ7jqlYa9HDrispChyFyEaXIRERELlDkczEQ0+wbIiIiIvmmpISIiMgFgl4XkbiSEiIiIiL5pqSEiIjIBUJeF5GEkhIiIiIi+aakhIiIyAWylRLpy99QREQm5YknnmDVqlUsX76cL3zhCxdd/7WvfY3169ezadMmbrnlFg4ePDh63b59+7j55ptZt24d69evJxaLAfDZz36WhoYGQqHQrD0PkXy53D4y4j/+4z8wxrBr167RdePtI9FolPvvv5/Vq1ezbt06fv/3f382nsa0KCkhIiJygZDXyZCGb4iIzIh0Os3HP/5xHn/8cQ4ePMi//du/nZd0APjgBz/Im2++yRtvvMHDDz/MJz/5SQBSqRQf/vCH+drXvsaBAwd49tlncbvdALzrXe/i1VdfnfXnIzLTJrOPAAwODvKVr3yFG2+8cXTdpfaRT3/60xw+fJg9e/bw4osv8vjjj8/ac5oKJSVEREQuEPSop4SIyEx59dVXWb58OUuXLsXj8fD+97+fH/zgB+fdJhwOjy5HIhGMMQD89Kc/ZcOGDWzcuBGA8vJynE4nADfddBO1tbWz9CxE8mcy+wjAH/zBH/Dwww/j8/lG1020jwQCAe68804APB4PW7Zsobm5eXae0BQpKSEiInKBoNdFNJEmk7GFDkVE5KrX0tJCQ0PD6OX6+npaWlouut3f/u3fsmzZMh5++GG+8pWvAHD06FGMMdx7771s2bKFv/iLv5i1uEVmy2T2kT179tDU1MQ73/nO89ZPZh/p6+vjscce4+67787PE7hCSkqIiIhcIOjN/gqnZpciIlfO2osTvCOVEGN9/OMf58SJE3zxi1/kc5/7HJAtTd+xYwff+ta32LFjB4888ghPP/103mMWmU2X20cymQy/+7u/y1/91V9ddLvL7SOpVIoPfOAD/PZv/zZLly7NzxO4QkpKiIiIXCDodQEQTajZpYjIlaqvr6epqWn0cnNzMwsWLJjw9u9///v5/ve/P7rt7bffTkVFBYFAgPvuu4/du3fnPWaR2XS5fWRwcJD9+/dzxx13sHjxYnbu3MkDDzzArl27LruPPPTQQ6xYsYLf+Z3fmdXnNBVKSoiIiFwglEtKqNmliMiV27ZtG8eOHePUqVMkEgm+/e1v88ADD5x3m2PHjo0u/+hHP2LFihUA3Hvvvezbt49oNEoqleK5555j7dq1sxq/SL5dbh8pLi6mq6uL06dPc/r0aW666SYeffRRtm7desl95H/+z/9Jf38/f/M3f1OopzYpSkqIiIhcIOjJJiXU7FJE5Mq5XC6++tWvcu+997JmzRoefPBB1q1bxx/+4R/y6KOPAvDVr36VdevWsWnTJr70pS/xzW9+E4DS0lI++clPsm3bNjZt2sSWLVu4//77AXj44Yepr68nGo1SX1/PH//xHxfqKYpckcnsIxOZaB9pbm7m85//PAcPHmTLli1s2rSJb3zjG7P0jKbGjDd+5WqwdetWO3ZuVhE539atW9E+IjKxS+0jL5/o5gP/Zyf/+ms3sn1ZxSxHJjI36HNEZGLaP0QuzRjzurV262RuO+uVEsaYvzbGvGCM+fI41/mNMW3GmHtmOy4REZERo40u4+opISIiIpJP00pKGGP+0xhzvzFmStsbY7YAQWvtrYDHGLPtgps8BOyfTkwiIiIzZaTRpYZviIiIiOTXdCsl/jfwQeCYMeYLxpjVk9zuZuCp3PJTwE0jVxhjPMCNwI5pxiQiIjIj1OhSREREZHZMKylhrX3KWvshYAtwGnjSGPOSMeYjxhj3JTYtAQZyy/1A6ZjrPgL883TiERERmUmqlBARERGZHdPuKWGMKQd+BfhVYA/wZbJJiicvsVkfEM4th3OXMca4gHuttY9f5jEfMsbsMsbs6uzsnG7oIiIilxRw53pKJNRTQkRERCSfpttT4nvAC0AAeJe19gFr7Xestf8NCF1i05eBu3PL9wA7c8vVQIMx5gngw8CfG2NKL9zYWvt1a+1Wa+3WysrK6YQuIiJyWQ6HIehxqlJCREREJM9c09zuG9baH49dYYzxWmvjl5r2w1q72xgTM8a8AOwFGo0xn7XWfh7YlrufPwZ2WGt7pxmbiIjIFQt4XUpKiIiIiOTZdJMSnwN+fMG6l8kO37gka+0nLlj1+Quu/+NpxiQiIjJjQl6XGl2KiIiI5NmUkhLGmBqgDvAbYzYDJndVmOxQDhERkXkh6HUyrJ4SIiIiInk11UqJe8k2t6wHvjRm/SDwmRmKSUREpOACHheRhColRERERPJpSkkJa+03gW8aY95rrf3PPMUkIiJScAGPk55IotBhiIiIiMxrUx2+8WFr7b8Ai40xn7zwemvtl8bZTERE5KoT9Lho6okWOgwRERGReW2qwzeCub+XmvZTRETkqhfwOImqp4SIiIhIXk11+Mbf5/7+SX7CERERmRuCmhJUREREJO+mOnzjK5e63lr721cWjoiIyNwwUilhrcUYc/kNRERERGTKpjp84/W8RCEiIjLHBL0uUhlLIp3B63IWOhwRERGReWk6s2+IiIjMewFPNhERjaeVlBARERHJk6lWSgBgjKkEfg9YC/hG1ltr75qhuERERAoq6Ml+REYSKUqDngJHIyIiIjI/Oaa53beAQ8AS4E+A08BrMxSTiIhIwQW8uUoJzcAhIiIikjfTTUqUW2v/L5C01j5nrf0ocNMMxiUiIlJQo5USmoFDREREJG+mNXwDSOb+njXG3A+0AvUzE5KIiEjhjfaUUKWEiIiISN5MNynxOWNMMfAp4H8BYeB3ZywqERGRAgt6VSkhIiIikm9TTkoYY5zACmvtD4F+4M4Zj0pERKTAVCkhIiIikn9T7ilhrU0DD+QhFhERkTljtFIioUoJERERkXyZ7vCNl4wxXwW+A0RGVlprd89IVCIiIgU2WikRV6WEiIiISL5MNymxPff3T8ess8BdVxaOiIjI3BDwqFJCREREJN+mm5T4mLX25NgVxpilMxCPiIjInOB0GHxuh3pKiIiIiOTRlHtK5PzHOOu+eyWBiIiIzDVBj4uoKiVERERE8mZKlRLGmNXAOqDYGPPzY64KA76ZDExERKTQAl6nekqIiIiI5NFUh2+sAt4JlADvGrN+EPi1mQpKRERkLgh6XOopISIiIpJHU0pKWGt/APzAGHOztfblPMUkIiIyJwQ8TvWUEBEREcmj6Ta6PG6M+QyweOx9WGs/OhNBiYiIzAVBr4tIXJUSIiIiIvky3aTED4AXgKcA/YQkIiLzUsDjpHMwXugwREREROat6SYlAtba35vRSEREROaYgHpKiIiIiOTVdKcE/aEx5r4ZjURERGSOCXg0+4aIiIhIPk03KfEJsomJmDFmwBgzaIwZmMnARERECi3oVaWEiIiISD5NKylhrS2y1jqstT5rbTh3OTyZbY0xf22MecEY8+UL1n/ZGPOcMeYVY8xbphOXiIjITAp4nMSSGdIZW+hQREREROalaSUlTNaHjTF/kLvcYIy5YRLbbQGC1tpbAY8xZtuYqz9trb0deBD4zHTiEhERmUlBT7b1UlTVEiIiIiJ5Md3hG38H3Ax8MHd5CPjbSWx3M9kZO8j9vWnkCmttMrcYAvZOMy4REZEZE/A6AYgm1FdCREREJB+mm5S40Vr7cSAGYK3tBTyT2K4EGOk90Q+Ujr3SGPMI8FPOJS5EREQKZqRSIhJXpYSIiIhIPkw3KZE0xjgBC2CMqQQyk9iuDxjpPRHOXR5lrX0P2eqJ/2+8jY0xDxljdhljdnV2dk4zdBERkckJeFQpISIiIpJP001KfAV4BKgyxnwe2MEEiYQLvAzcnVu+B9g5coUxxptbHAQi421srf26tXartXZrZWXlNEMXERGZnKBXlRIiIiIi+eSazkbW2m8ZY14nm2AwwLuttYcmsd3u3DSiL5DtG9FojPmstfbzwHeMMcW5mP7HdOISERGZSaqUEBEREcmvaSUljDE3AQestX+bu1xkjLnRWvvK5ba11n7iglWfz61/93RiERERyZfRSgnNviEiIiKSF9MdvvG/yc64MSKSWyciIjJvjFZKxFUpISIiIpIP001KGGutHblgrc0wzaoLERGRuWp09g1VSoiIiIjkxXSTEieNMb9tjHHn/n0CODmTgYmIiBRawKueEiIiIiL5NN2kxG8A24EWoBm4EXhopoISERGZCzxOBy6HIapKCREREZG8mO7sGx3A+2c4FhERkTnFGEPA4ySinhIiIiIieTHdSgkREZFrQtDrUqWEiIiISJ4oKSEiInIJAY+TiHpKiIiIiOTFlJMSxhiHMebBfAQjIiIy1wS9LqJxVUqIiIiI5MOUkxK56T9/Kw+xiIiIzDmqlBARERHJn+kO33jSGPNpY0yDMaZs5N+MRiYiIjIHBD3qKSEiIiKSL9OafQP4aO7vx8ess8DSKwtHRERkbgl4XUS7VCkhIiIikg/TnRJ0yUwHIiIiMhcFPU4iqpQQERERyYtpJSWMMW7gN4HbcqueBf7eWpucobhERETmBL/HSTSuSgkRERGRfPj/2bvv8MjO6vDj33d604x610rbe/V612t7jY0r2MZgTI9JqCEEQuovBEhIAiRAEkpCCS0xJGBKjDEu2Ljitddee3uvWvXeZkYaTbv3/f0xkrxVu5JmNCPpfJ5nn51675nduXfuPfe8553s8I1vA3bgWyP37x157IPpCEoIIYTIFV6HjaF4Eq01SqlshyOEEEIIMatMNilxpdZ67Rn3n1FK7UtHQEIIIUQu8TitmBpiSROX3ZrtcIQQQgghZpXJzr5hKKUWjt5RSi0ApLZVCCHErON1pPL3QzHpKyGEEEIIkW6TrZT4K+BZpVQ9oIBaXpuRQwghhJg1PI5UdUQkblCU5ViEEEIIIWabySYlXgAWA0tJJSWOpi0iIYQQIod4nSOVEjIDhxBCCCFE2k12+MZLWuuY1nq/1nqf1joGvJTOwIQQQohcMFopMSQzcAghhBBCpN2EKiWUUuVAFeBWSq0nVSUB4Ac8aY5NCCGEyLrRSomIVEoIIYQQQqTdRIdv3Ar8AVANfOWMx0PAp9IUkxBCCJEzzuwpIYQQQggh0mtCSQmt9Q+BHyql3qq1fiBDMQkhhBA5Y3T2DamUEEIIIYRIv8n2lLhCKZU/ekcpVaCU+nyaYhJCCCFyhscpPSWEEEIIITJlskmJN2itB0bvaK37gTemJyQhhBAid0ilhBBCCCFE5kw2KWFVSjlH7yil3IBznNcLIYQQM5LbLpUSQgghhBCZMtFGl6P+F3haKfXfgAbeD/wwbVEJIYQQOcJiUXgcVqmUEEIIIYTIgEklJbTWX1ZK7QduIjUt6Oe01k+kNTIhhBAiR3gcNoZk9g0hhBBCiLSbbKUEwBEgqbV+SinlUUrlaa3D6QpMCCGEyBVep5VITColhBBCCCHSbVI9JZRSHwL+D/jOyENVwK8u871fVUptU0p9/ZzHv6OUelEp9YJSas1k4hJCCCEyQSolhBBCCCEyY7KNLv8YuAYIAWitTwCll3qTUmoD4NVabwUcSqkrz3j6i1rra4D3AZ+dZFxCCCFE2nmlp4QQQgghREZMNikR01rHR+8opWykGl5eyhbgqZHbTwFXjT6htT49cjMByOUoIYQQOcPjtMnsG0IIIYQQGTDZpMTvlFKfAtxKqZuBXwAPX8b78hmprgCCQMEFXvPPwL9PMi4hhBAi7aRSQgghhBAiMyablPgk0A0cAP4QeAz4zGW8bwDwj9z2j9wfo5T6U+Cw1vqFC71ZKfVhpdROpdTO7u7uSYYuhBBCTIzHIZUSQgghhBCZMNmkxF3Aj7TWb9Na36O1/p7W+nKGb7wE3Dhy+ybg5dEnlFK3AFcDn7/Ym7XW39VauvVqEQAAIABJREFUb9RabywpKZlk6EIIIcTEeJ1SKSGEEEIIkQmTTUq8CTiulPofpdTtIz0lLklrvRuIKqW2ASbQpJT69MjT/wHMB55VSn3nYssQQgghppvMviGEEEIIkRmXlUw4l9b6fUopO/AG4N3At5RST2qtP3gZ7/3EOQ99YeTxpZOJRQghhMg0j8NKPGmSMEzs1snm84UQQgghxLkmfWSltU4AvwF+CuwiNaRDCCGEmHU8DisAEamWEEIIIYRIq0klJZRStyml7gNOAvcA3wcq0hiXEEIIkTO8zlRhofSVEEIIIYRIr0kN3wD+gFSFxB9qrWPpC0cIIYTIPaOVEjIDhxBCCCFEek22p8Q70x2IEEIIkau8jtTP5bAM3xBCCCGESKvJDt+4Wyl1QikVVEqFlFJhpVQo3cEJIYQQucDjHKmUkOEbQgghhBBpNdnhG18G7tRaH0lnMEIIIUQuGq2UkJ4SQgghhBDpNdnZNzolISGEEGKu8Dqlp4QQQgghRCZMtlJip1LqZ8CvgLFGl1rrX6YlKiGEECKHeKRSQgghhBAiIyablPADEeCWMx7TgCQlhBBCzDqjwzekUkIIIYQQIr0mO/vG+9IdiBBCCJGr3CNTgkqlhBBCCCFEek129o0lSqmnlVIHR+6vUUp9Jr2hCSGEELnBYbPgsFoYkilBhRBCCCHSarKNLr8H/A2QANBa7wfema6ghBBCiFzjcVqJxKRSQgghhBAinSablPBorV855zE5UhNCCDFreR02qZQQQgghhEizySYlepRSC0k1t0QpdQ/QnraohBBCiBzjcVgZjEr+XQghhBAinSY7+8YfA98FlimlWoHTwO+lLSohhBAix/jddkLRRLbDEEIIIYSYVSY7+0Y9cJNSygtYtNbh9IYlhBBC5JaA205nKJrtMIQQQgghZpVJJSWUUn9+zn2AILBLa703DXEJIYQQOSXfbed4p+TghRBCCCHSabI9JTYCHwGqRv58GLge+J5S6v+lJzSRLdGEwTNHO3nhRA+GqbMdjhBiCrTW7Kjv5cnDnQzJzBFT4nfbCQ7L8A0hhMgFsaTBs0e72HaiW45X54hjHWEeP9guVYuz0GR7ShQBG7TWgwBKqc8C/wdcB+wCvpye8EQ27G7qZ19zEIBCr4MVlf4sRySEmKzG3gjbT/UCYFFw4/KyLEc0cwXcdsLRJIapsVpUtsMRQog5bU/TAHubBwAo8DhYVRXIckQik6IJg8cPdmBqTfdgnHuvqs12SCKNJlspMQ+In3E/AdRqrYeB2JSjElmV73YAoBQEPPYsRyOEmIo8l23sBDpftucpCbhT/35haXYphBBZN/qbptRr+2cxe9mtFrxOKyD/37PRZCslfgK8rJR6aOT+ncD9I40vD6clMpE1Kyr95Hvs2K0WSvKc2Q5HCDEFRT4nv3dVLUOxJDWFnmyHM6ONHgQNRBLkexxZjkYIIea2ZeV+/C47NquiNM+V7XBEhlktindtmkdXOEZNgTvb4Yg0m+zsG59TSj0GXAso4CNa650jT78nXcGJ7KnMl41diNmi0Oug0Csn0VM1mpSQvhJCCJEb5Hh1bvE6bcx3TvaaushlE/pfVUr5tdYhpVQhcHrkz+hzhVrrvnQHOFcEhxO47BacNmu2QxFzWDCSwO2w4rBNdmSXELPX6HA2SUoIIcTMNxhLYlHgcchJLqR6NsQNE79LhkaI6TfRrfAnwB2kmllqUlUSZ/69IK3RpVHrwDC9gzGWV/ixW3PrhGtf8wDPHO3C67Tyns21eCUDKLLgxRM9PLy/jfKAiz+6fqEkyIQ4h1RKCCFEdpmm5nB7CJ/TRl2xd9LLaewd4qG9bVgUvH1jDaX+zA//SBgmR9pDFPmcVOVYhUcomuAnO5qIJgxuWVEuTe7FtJvQ2a/W+o6Rv+dnJpz0e8d3tnO0I0y5381tq8rpDMW4eUVudZ9v6R8GYChm0DcUl6SEmDaff/gQD+xppSLgYn1NPqd7hmjoHeKudZXML/ZlOzwhcookJYQQIrv+7Od7eOJQJx6Hlfs/uIWlFXmTWk7rwDCGqTGA9mA0o0mJ/36hnm88ewqrBe5cU4XfbecPrq7LqWbyPeEYw3EDgJb+iCQlxLSbVMmASvk9pdTfjtyfp5TalN7Qpq4rGOVwW4ikoWnqjwBgmGaWozrfpvmFVBW4WV0VyLnMqZjdnjjcSdIwae6LYLWCz2WjIuCm0CMNToU4lyQlhBAiu3bU92GamsFokh2neya9nDXV+dQVe1hU6mNp+eQSG5frgd2txJMGoeEkRzuDaDSG1hld50TVFnlZUemnusDNxrrCbIcj5qDJXpL/FmACrwc+B4SBB4Ar0xRXWpQGXNQWeWnqi7CmMo8tC4tYV5Of7bDOU5Ln5O0ba7IdhpiDrl1UxKMHOijyOfn4DUs51TNImd+VU9l7IXKFy27FabMQkqSEEEJkxU3LS3lwTxsBj503ra2Y9HJ8ThtvWV+dxsgu7raV5Xz/hXp8Ljvv3FjDiqr8nGs+bbUobl1Znu0wxBw22aTEZq31BqXUHgCtdb9SKre2rhGP/MlWkskkNtvsGxJxqnuQWMJkeUUeSqlshyNmoM++aRVvu6KaqkIvJX4nJX6pkBBiPAG3nYGIJCWEEGI6dYaidASjfOaOlfz9nStm1HH9x25czEdeN39GxTxRxzvDaE3Gq07E7DXZrSOhlLKSam6JUqqEVOXEJSmlvgpsBHZrrT9xxuOfBv4Y+C+t9WcmGdcFTfdOoKk3wnDCYEmZL2PJgoaeIX69tw2A4YTBFbUFGVmPmN1+c7CDV073ku928PEbF0kHaiEuodDroC8Sz3YYQggxZ0TiSX6xs5mEoWnuj3DHmkogNXvG6e4haos9OT9jRLYTEl3hKF2hGEvK8tI+w9rRjhC/OdABQNI0WVkZSOvyxdww2S3k34EHgVKl1BeAe4BLJhKUUhsAr9Z6q1Lq20qpK7XWr448/X1gO3DjRIPZ/PnH6RxMNWdp+OLtE317WjX3RXhgdwsAg7GSjCULkuZrY9GSRu71yRC5a/EnH2X0Ou/vb6mjvnsImzVCJGZIUkKISyj2OekdjGU7DCGEmBXqPvkokJrG7/RFjuFNDaOHuknjtePfB3e30DMYx++284Frs9+Df/SzOC1w7J+yez5ypkg8yc9fTSV1mvoivHH15Ie9XMiZ/ydn3hZiIiZ1BqK1/rFSahepBIIC3qy1PnIZb90CPDVy+yngKuDVkWV2KqWWTyae0YQEpHYI2UxMxM9IEMSTmUsWLCr1cfOKMmJJg3U1UiUhLt+ZhedPHGzlmsWl+F12nPbcmipXiFxU5HPQ1BTJdhhCCDHjffSHO8Zuj3cq63PaePP6StoGoqypfu0qfGzkODuRAxfnrvzc42O3Y9kP5yyGqceSOpk4N1lZ6ccwNabWrK6SKgkxOZO+LKq1PgocneDb8oFTI7eDwMrJrv9iynzWdC9yQhaW+LhxeSnDcYMNGR5SsUo2fDFFd62uYOvyCirzXeTleOmjELmgyCuVEkIIkQ63LCnnsSOXN4NGbZGX2iLvWY+9aV0lxzrCLC7Nfh+DK+cVXPZnmW55Ljt3rq2gbSDK2pr0nzsopVibgxMJiJllui+NDgCjE9/6R+5fNqXUh5VSO5VSO7u7u8ceH62MKPNZ2fGZ29IU6uStqc5n84Ii7Fa58ixyz48+uAqAdZU+/uZNq7l2cTELSnxZjkqImaE4z8FQ3Bibz10IIcTkvHlLLVfVpk6Sv3bXqgm/vzTPxdbFJZQHXOkObcK+9fubWVHqAV47zsolC0p8XLu4WC5AiZw13QPIXwL+EPg5cBNw30TerLX+LvBdgI0bN55V6ZXtXhJCzBTXLaql4Yu12Q5DiBmp2JuaoaZnMEZNoSfL0QghxMz20z+6NtshpM1jf35DtkMQYsaa1kv5WuvdQFQptY3UbB1NI7NuoJT6APBvwHuUUt+czriEEEKIy1HkS81+3TskM3AIIYQQQqTDtLfaP3Ma0BFfGHn8B8APpjseMfPFkybbT/VgtSi2LCjCJsNmhBAjYkmD7Sd7cdosXLWgCItlatM0F/lSlRLSV0IIIWaOlv4IB1tDLCnzyZBVMa2ShslL9b2YGq5eKMP7L0bm/xMz3v6WAfY0pdqTBNx21lRLsx0hRMquxn72Nqf2DwVeB8sr/Jd4x/iKRyslBqVSQgghZorHD3YQjiY50Rnmj29YNOUEtRCX61BbiJ0N/QD4nFauqC3MckS5SVI1YsYLuFNNe5R67bYQQsDZ+wd/GvYPRSM9JbqlUkIIIWaM0f2/322XhISYVmcee8h5ysVJpYSY8RaX5fHOTTYsSlHmz34HZiFE7lhZGSDf48BuVZTmTX3/4HZY8Tqs9EhSQgghZoy71lXS2j9MRcCd7VDEHDO/2Mu7N8/D1Fq+f+OQpISYFWQjF0JcTFV+evcPZQEXnaFoWpcphBAic5w2q/SSEFkjF00vTYZvCCGEEBNQGXDTNiBJCSGEEEKIdJCkhBBCCDEBFQEXbQPD2Q5DCCGEEGJWkOEb0+BU9yAv1/cyv9jL1QuLsx2OEGOaeiNsO9lNTYGH65aUZDscIWaEynw33YMx4kkTh01y+0IIMZPtqO/lZPcgm+oKWVyWl+1wMiJpmDx5uJNQNMGNy8soHpneWohcIUdTwP2vNPHvT59gIJKZKd62n+yhKxRjR30fQ7FkRtYhxOU61T3IV357jKcOd/BSfeq7uauxn/4hmeJQiMtRme9Ca6SvhBBCZNm+5n6+8ttj7KjvndT7owmD7ad66QrFeOFkT5qju3wnO8N85bfHeOZoV0aW39QX4WhHmLaBKLsa+zOyDiGmYs4nJV4+1cuv9rTy4ske7tvekJF1zCvyAlDqd+K2WwHQWmdkXUJcyreePcnL9b384IUG8kemJiryOfC5pHBKiMtROdI4U4ZwCCHE9LjYcfM3njnJjtN9fOPZk5imOeHlOm0WKgKpJoS1RZ4pxTgV33j2FDtO9/G95+szcpG0JM+Jx2FFKZhXOP7nNE05RxHTb86fheR77FiUwtSaAo8jI+t43ZIS1s/Lx+uwYbEonjzcyaG2IOtq8rl+aWlG1pnLDreFONweYk11gCWztEwul8USBq0DUfJcNrYsKGbLomI8dis262s5yu5wjG0nuinJc3LtomKUkjm9hRg1mpRo6R9mc5ZjEUKI2W5f8wDPHeumMt/F3RuqsVpSxyRaa4biBj2DMWqLvFgsE7/WqpTibRtrGIon8bvs6Q79svndNtqD4LJbMjIsMM9l533XzCdhmHidFz79Sxgm/7erhe5wjJuWl7Gi0p/2OHJZOJrgmaNdeBw2blhactZxsci8WZGUiMVi/OOjx9m6pIjbVlVO6L3LKvz87R3L6Q7H2Lo4c/0eRnd0WmsOt4XQGg61heZkUuLpI50kTU1XOCpJiWnSHYrxpScO846N1WyoLQClKPE5wcIFf4S3n+qhsTdCY2+ExaV5lAdkKiMhRtUUeLBaFKd7hrIdihBCzGj/8NBBVlTl8baNtRd9zZH2EKbWtPQPExpOUOBNXURs6R9mdaWfQo+daxZN/hjealFpSUg8frCNbcd7+bvbl+B0Tqxnw/+7dRnbT/WwvNKPx5GZ0zOHbfyER99QnI5galji0Y7QnEtK7Grsp7479bteU+hmWfnc+vzZNiuSEtf96zY6wzHuf7WJ/32/nasXT6xh34rKQIYiO59SiitqCzg4UikxF5UHXLT0D1MZcGc7lDnjhn97jsFYkgd3t/HD928mbmjqijzkXSRbXpnvpr57CK/Tit89K3YTQqSNw2ZhXqGHU92D2Q5FCCFmrFu+8juOdw1iURCOGrz/2gUXfN26efkMHEs15Q64X0se5Hvs5HuduBw2llVk9wTyqcMdfPTHezA1PHO0i5c+deOE3u9z2bhlZXmGors8xT4nC0q8dASjrJ2D5ygVATd71QB2q0UagWbBrDjbCEUTAJgaXjndN+GkxHS7dnEx12awKiPXvWV9FX2ROEVe2eCnSzRhAGACPqeFj7xu4bivv7KukPnFXnxOG66RPihCiNcsLPGOXVERQggxcV3h1FV5U6euUr//2gu/blm5/4JXrfNcdv7g6joi8SRFWT6J3NfSz2grhuBwIquxTJbVorhrXVW2w8iapeV5lPmd2K2Wiw5xEZkzKwbLfODqOpw2C4UeBzabhaePdGY7JDEOm9VCaZ5rbEygyLw7VpfjsCoWl6bGXH7z2ZM8sr9t3IarxT6nJCSEuIiFJT5O9w5hZLghmNaa3x3v5v5XmsbKaoUQIlueONTBR/5nF19/+sSUGyJ+/q5V5LlsVPhdfOWeVZNahtthzXpCAuDPb15GWZ4Dh1WxZWEh337uFA0yxG/Gyfc4JCGRJbPiX31BWR4fed1CdjX2MzCcYH9LkOuXlspJ7wzR0DPEy/W91BV7uWpBUbbDmZXW1xZSW+wDUlcj4kmTE52DhJdkt7GTmJtOdg3yakMfi0t9bKwrzHY4k7KwxEc8adLYO8SCEl9G1hFPmnz8/t08cSiVaHfbrXzzPet5/bKyjKxPCCEu5eF9bfRH4mw/2cM7r6yhzJ/qOaW15rnj3XSForxuSell9aK6Y10Vd8ySK/Nd4Rjv3FTLQCRORyhKNGFwuD1EXbE326GJKdJa8/yJHjqCw2xdXDLW7Fqk16yolBj9ctQVe/A6bKyqCkhCYgbZdrKH9mCUl071MhhLZjucWWl0GynOc7KuJh+bRbGw1HfRnhJCZNK2E910BKNsO9FDLGlkO5xJWV2d6kW0r2UgY+v43COHeeJQJ598wzIe/9OtLCz18kf/u5uDrcGMrVMIIcazpjqARSlqizwUe1+bta4rHGNv0wBtA1Feru/NYoTZ4XfZ8Tlt+Fw2aou8OGwWlme5z4VIj+7BGLsb+2kbSJ2riMyYFWckVy0oYklZHl6nFadNys1nmpoCNz3hGMV5TtwyXCAjblpeyvp5+QTcduxWC+vnFWQ7JDGHVRd4GIgEKQ+4cMzQKbeWlOXhcVjZ2zTAW9ZXp335+1sG+N8djbz/mvljPWDue98m7vyPF/j4/Xv4zSe2yvAqIcS0++C1C7h7QzX5bjvWM/bfAbedPJeNcDRJdcHcu5Lsdli5d0stkbhB4RnJGjHz+V12/G47oeEENYWebIcza82KpAQgO4AZ7PqlpayrycfntEmFS4YopaSTsMgZNy0vZWNtAXkuG0rNzG3ealGsrgqwtzn9lRKmqfm7hw5R7HPyZzcvHnu82OfkX9+2lvd8fwffeOYkf3nr0rSvWwghxmOxXPh4wmW38t4tdQzHDQKeuTks1GW3SrJ4FnLZrdx7Ve2c/m5Ph5l5iUrMOvkeB7YZesVUCDExSikKvDN/m9+8oIgDrUF6B2NpXe7/7W5hb/MAn7xtGXnn9Hy5ZlExd2+o4j9/d4pjHeG0rlcIIabCYbPISZuYleS7nXkz+4hQZMWhtiAP7W2luS+S7VCESJuTXWEe2tvKya7BbIciZohbVpRhanj6aFfalhmKJvjy40fZMC+ft6y/cAO4z9y+Ar/bzl8/sD/js38IIcRsYJqpmYweO9Au/ctmmVdO9/HrfW30pPkCgZhekpQQExJLGjx5uJP67iGZelXMKk8cSn2vf3u4I9uhiBliZaWfqnw3D+xqSdsyv/bkCXqH4vzjXauwXGQ4W6HXwd/dsYK9zQP8cHtD2tYthBCz1anuQXY39nOsI8yrDX3ZDkekSVc4yosnezjVNcgLJ3qyHY6YgjmdlDBNzXB8ZnZ+zxa7xUKBJ9W/ozhPehTMBsNxY8pzjc8GJSNjZKX3hrhcSined00dO073paXb/IGWIPdtP827Ns1jVVVg3Nfeta6S65eW8C9PHJOqNSHEjDSdx+EFXge2kURvSQ7+zkfiSTkWmwSf04bbkerjUSLnJTParGl0eSG9gzF+tbcNi4K711efNRYoaZj8bGczXaEYVy8sYvOCoixGOnNYLIp3XFlD71Cccv+l56AWuedAS5DnT3RTV+SlJM/Biyd7Kclz8s4ra2b8GP+peMuGKrrCMUrlR01MwLs3z+O+7Q38yf17+Ns7VuCyWznUFmRP0wCH2kKYWrOg2MvNK8p4+8YaCi7SlDmaMPh/D+ynyOfkr29bdsn1KqX4wltWc+tXn+ejP97NLz6yRRqsCSFmBK01D+1t45H9bZT4nNyzsYYrajM7K1ixz8l7r64jljQozZve49ekYfLrfW10hKLcvLyMxWV5Zz2/7UQ3Oxv6qcp3c88V1RetkhPn8zhs3HtVLaFogorA3Jv1ZTaZ1WcgJ7oGCQ0nGIgkONVz9jjxwViSrlBq7FF9z1A2wrss0YTBQCSe7TDO4rJbqcp3y0wZM9TelgHiSZPjnWEOt4UA6A7HCEdn1xjLhGHSN3T5247daqEq3419DidmxMR5HDZ+8PtX4rRb+Pj9e/jQj3by9adP0BmKcsPSEm5bVU7CMPnn3xzl6i8+wz88fIi2geGzlpE0TP7q//ZzpD3El966moD78pppVeW7+eo71nGgNchf/HwfScPMxEcUQoi0Cg0nOdQWJBxN0hmKUd99+b2cDFPTOxibVFVBwG2f9oQEQO9QnMbeCLGEyf6W4HnP13enzkNaB4aJJmdWBXc4mmAoyz06vE6bJCRmgVlbKRFPmiwq9XGgJYhSsKDYe9bzoeEkZX4nCUOzaX4hDT1DHO0IsaIiwLyi3JiDdiiW5Mc7GhmKGVy/tIT18zKbRRZzw+qqAM8f76a2yMOqSj/PHe9hfrGHhGHw/W31LCr1cf3S0myHOSVJw+T+V5roHYyzfl7+jP88IrctLc/jmb+4ngOtqYPNJWV5+Jxn/7we7QjxvedP86OXGvnflxt5y/oq7lxbSTRh8v1t9ew43cdf37aM1y8rm9C6b15RxqfeuIx/euwosaTBv71tnXQIF0JMq3jSxGF7LaHfMxhjZ0M/1QXu84aiJQ2TloEINYUeusIxyv0uNs0vvOx1Pbgn1Wh9UamPO9dWpu0zZEIyaWKxQJHXQVWBm65QlJVV/vNed9WCIl6u76XI66CpL0KBx86epuAF//1ySVNvhAf3tGJR8LaNNZQHpIJaTN6sSEps/vzjdA6mMosH//5WPv2rA3SFYrxn8zw+dN2C815/qnuQX+9tA+DWleUsLPHxzWdPEk+aNPRG+MjrFk5r/BfTH4kzFEt9rtaBYUlKiElb8jePEh+5qNDwxdtZV5MPwM93NvPk4Q5qCj08f6ybIx1hnj7SycISHzWFuZGcm4zhhEHvYKpKovWcq9JCZILdamHDOPvoZeV+/u3ta/nTmxbzvW31/OzVZn6+M9UgM99j51/uWcPbNtZMat0fvm4hLruVf3z4MLd+7Xk+fuMi7l5fPTbOVgghMmHxJx8lMXL7z25ezCduXALAM0e6aB0Y5mhHiNoiz1lTGz97rJuDrUHsVsXn37zqvGmPx6O1prU/9Zve0p97v+11n3wUgGq/nW+9dxP/+ttj2CyKz965krePs39fWp5HZb6L+15sSFV5RxP4XXaOtIeoKfRcdvXcdGsLDmNqjamhIxSVpISYklmRlBhNSABc8Q9PsK4ulXG9b/tpvv7MCa6sLeCf7l4DpIZtPLSnlUNtIRaX+RhOGAQjCVr7IyRNPe6J/4GWAe7b3kBpnos/u3nJWVnhTKgMuCjNcxJNGGyef3k9L051D44NrxBiVPyMKsff+86LXLW4lEWlefxyZzP724LUdw3y+mWpagKLRdEdivLM0S5K8pzctrJ8xo1vzHPZ2bKwiKbeCFctKOKH2xvY1zzAm9ZVTqlqIpY0ON0zREXAnbGDhFPdg7jtViplG56Vago9/ONdq/jzm5dwpD2MzapYXRWYcj+I926pY211Pn//8CE+/eBBvvDoEa5dVMy6efksLcujPOCi3O8i4LbP6d4xM4FpauKGSSxhEjMMYglz7H7CMLFaFC67BYfVisNmee2P1YLdqlDq4vvr0WUPxw2GEyN/4gbRhEGxz0ndOVWlQlzIrsY+Xq7vG0tIAPz0+RN84sYlmKbmWGeI3x3vpiLg5g+vmz/2mvruQf7liaMMxZJsml9I0tA090UwTI3HYeVXe1txWC0UeB2U+V1snl941vdZKcXrl5VyuD3I2pGLK7li6aceHbvdEkqwo76XWMIkYph87Me7UMrCuzbX8LYrUv279jYPsLuxn5WVfjYvKCJhaJKmZiASp3VgmKp8N5X5bpwXONeIJ02+9tRxugdj/N6meaysCmRlv17kc5DnslEecLGsPO+irwsOJ2gPDjO/2IvTJslycWGzIilxJqcNFpf6aA9GeeV0H7GkQWvfMB+9YRHVBR6OdYSB1JRqZX4Xa6sD/OZgBwUeB+FYkq2Lis9bZiia4KE9rdz/SjPhaIISn4PtpwozXhL+8uk+usIxLEoxzjHGmD1N/Tx3rBul4J4rqqkumLlXukXmnOobZNezIfwuO4mRA96kkeDmFSX0RgwWl/po6ovQNxSnbyjOupr8S54gx5IGO+r7cNmtXFlXMO5B8SjD1GitM/ZDetWCIq5aUETfYJzHDrQDqcqQqWy3j+5vp7E3gtdp5f3XzE977Gduw2/bWCPJxVks3+Ngy8L0NlheW5PPL//oal6u7+Ph/W28cKKH3x4+f+pmu1Xhtltx2q1YFChSvzEKxrZdpTjvd0frC98+lz7nyXNfetZyznn27Ocu/r5znx3/fReP59zPceZrz/uIl7mO8eM++zOf+5ypNQljah34HTYLTmsqUWGzKhKGJp40iSWNcZf9gWvn87d3rJjSusXcsKcp1ZvqTLcu9ZI0TF481cvL9X2c7BriZNcQy//ut5z8/Buw2Sx8+fFjdASjJAyTnnCcznCU3xzooD8SY1djP8Nxk2KfgyKfE5tF4bFbWXNO8mF1dYA/9ZzTAAAgAElEQVTV1bk3pKHE56AldEYfK5U6aT/eEaZ1YBjD1Pz45Sa2Li6husDDy/W9DMcNXqrvZdP8Qgq9Dt6wupzvbzvNohIfpk41Ur5QwvqV073sauwnFE3wj48c5o1rKvm9zfM40BpkMJbkqgVFGW983NAzxCP7UsdWVy3wXnR9ScPkZ682MRQzqC3ycPeG6ozGJWauWZeUCCXgjasrUAp2N/YRJXVglZr20MSCxm6zUFfs5Q2rKlInFTrVFLPA6yD/Ap3RnzvWzfMneugdipFIpq5Y/Odzp2jsjVBT4MbrtLHpnGwupJpUPrS3laGYwe1rKiib4GwVo9MkmVoTTVy68c3o67Xmsl4v5qb2YBKbJTU8aF6Bi2jCxGGzsqTcT02hD4BYwuTXe9uozHdjUYpf7WmlwOvA57Ty1SdPUOy187m3rB4ru9zZ0M+uxn4ACjz28zpLn6t/KM7PdjZjmJq71lbS3J9q7rQlAz+k/pEsfkcwyuJS35SWFRnZxqIJE0PrtO9AI2dswzJdsZgMpRRbFhaNJTyCI42eO4NROkJRwtHk2NXxWNLANFMnyVqnTqZTf6fuaFKJirNXcObNs59V6oIvO++5c9973nPq7FdOZh3jxXbue8dLok4o7vHed84DF/uIFqVw2iw4bakqCOdIFYRz5I/daiFpamJJk/jYH4O4YY4kHs742zBJGiZ2a2p5TnuqmsJpt+C2W1N/HK/9XSMXMmYdrTUdoSj5bsfYcK4vPbyL+17s4Mm/vp7qgrMrY9qDw7T0DbOhtmDcZuarqwK8XN/Hlrp8XmoYYEGBk6rqeXz7uVPke+zUt4fOev2BtiCFXgdWlboYkTQ0wUicIyPNtvc3B2ntj5I0U9/npKFx2i3sauo/LymRq85KSAAvn+rj396+lq8/eYyfvNKERmG1KKJxE601AZeN0HCC5RX+sf1DvtuBAnoG41w5v2DcoS3hkYb9HoeVh/e2MhCJowBTw4HWIFfMK+CqBUVYLIpdjf3sbOhjWYWf1y0pScvnjZxxjBIZ53jF1Kljyku9TohpT0oopb4KbAR2a60/ccbjq4D/JPXz/Eda6/2TXcffPLifvsE4pjZx2qAq4OK+7Q0cbgsSiiZZUx3gn+9ew8HWIJ2hKLGkMTKbBAzHk2MNyrTWKKXIc9qIxg28ThuBgA2XzYIJPHGogzXVAZw2K0U+J4vOOeFp7I3QNhAF4FBbcMJJiasXFmO3Wgi47ReseghHEyilxuLdWFeIJjU7xsKSqZ18idktdYFD89ZNVfxsRytLyvJo6h3ms78+zLKyPOKmyanuQdqDwzy0p4WXT/cRcNvpH4qzt7kfm0Xxu2Nd3LG2CkjNEx1NGNisCo/z0ruVpr7I2En3Cyd7aA+mthOH1cI1F6hWmgqbzcKX7l5NZzhGTcHUKg9uW1XOgZZgxkoQrxwZepbahqWMWkxdwGMft9eFEGL2eu54N3ubBshz2bh3Sy0f++GLPHkiVTF87Zeew2WF7753I9ctLaN9IMKH/mcXsYTB7asr+NOblwLQ3DfEqw19WC0WblpeRtwwKfVY8Tng++/bxNGOQY53hjneESYcTbCotJSbV3r49cHIWBxf/M0ReocSlPrs1BV56QxFiSZNnj/ezZvXV3G4LURXOEbcUFyzqAib1YrPaZvwcXMuaekb4u5vvUhoOIFFKRwWME2Tbz13gp7BOC39EeYVevjjG1J97AZjSf7rxdM47RasCjYvOLv55+g5STxpsqtxgLVVAY4oiCRMbFYLkVgSl8NKRzCKRSmShibgsbOyMsCuxj4icYPdjf1cs7AoLVWey8rzGIonSSRN1s97LXFkmJr+SJxCjwOLReGwWbhzbSWne4ZyssJF5I5pTUoopTYAXq31VqXUt5VSV2qtXx15+nPAuwAT+BZw12TX09h7dvObE11DNPdHSBoai0XREYxysvNFNIqrFxbjcVhpHRhmIBLnC48e4c3rq/C77Ww73kNtkYc7VlfQ2DtEWzBKwGUnHEtwrDPMwiIfDqsFi1Lkuc7/p6wqcON32xmOJ1lUMv6VY0htyMc6whR47VQE3LgdVq67SEazuS/V8RbgrVdUU5XvxmFL/wmdmN2+9thJYkBT7zB7GrrpjmiePdpNbaGTxr4YVgtsO9HF4fbBkattFoZiBgroGEkkAAzFE7za2IfbZh23WV9zX+ogZVGpj5fqe4glTdbW5NMR6kBr8E+g4dWl9AzG6AhGWVTqw+WwUVs09d1dsc/JDcsyN2xLtmEhRK76zycP8sWnGwEo8ig8DgeVAQcb64qoK/Hz7aeOUD+Q4Polxdz3/s3nvT8UTdDWP4zmtSG0M9nXnjzGw3tb2bqkmE/eugLXGceBScPkB9vq0cDNK8vx2K38cHsDt6wsY0NtIY/sb8Uw4B8fOUhwKInTAaYJv/zoNRTluQhGEiws8WGxKGJJg2MdYeJJE4/DytGOECe7wjy0pw2v08Zf3rSITz10GIsF7v/Q1XSHYxxuD1HgsfO95+tp6B0i32Pnl7tbONwePuszRA1473/v5BvvWs/PdzZypC2E1vC1p0/ytadPUp3vYDgOvZE4DitsmFdIe3CYxr7UcfYXfnOcj16/kKGYwcP720gYJv1DCdbUVMPB42Pr2XG6n0KPjUg8yYZ5BXQPxhgYjmOxKK5bUkLvUJwyv5O4YbKqKsCtK8sJRRPUFc3c5PyxrqHzHjvYFk4NI1ep5sih4SSff/QIvUNxYvEkvUMJEoZJmd/FN54+SZnfxds21uCwWfjV3lZcNitv3VBFnstGPOlgYVkeHocNr9PKpvmFrKoMsK8lyMHW1MyDo8dUyyv87GzoZ0lZ3oQSEknD5FhnmEKv47wpNy0WNXYh5Uy/3N1CS/8wC0t9vGlkdpS6Yq/0qxGXNN2VEluAp0ZuPwVcBYwmJQq11s0ASqm0ptJMIJLQWBUYhsZhhUNtYZRKnbjcsrKcaMJAKWgPRtl+sod8rwNTa073DBFJGty7pY6W/gjFPidepw3D1FgtiqbeCC6H5YLzHvucNt5/TR1ac1mNAred6GZP0wAWpbh3Sy2FFxhKMqojFMUYmaO5IxiVsediUmIjf5tAdyT1fdJAY18MTaqi4nTPMLGkScLUBNx2nDYLFpWaF3rUrsYB7JZUWfHB1uAFDyTOnPVmXU2A4XiqnM8wNe/eNI9Y0kzbjB/RhMHPXm0mnkxVfNy1riotyxVCiLnoZMfAWEICoDei6Y3EaB6IsaPx7BPd54738OkH9/KFt6wbe8wwNT97pZnjnWGCwwlWVPp596Z5lM7QxMRPX2nka0+fBODUS8009Ea57/2bxp7/1IMHeHR/GwkTXqrv5VT3EMFInF/sauFjNyzk+y+cpnXgtcR+cqTy/w3//iJ/fvMSDFOzsa6ArYtLeHR/O08c7KA/EidhaAytOdIWJFURH+PDP9k3tpy7v/UCi8vy6ArHSBoGbcHUgiPBGG3BGBfzH8+c4FTXIOe2HGkZiI+NLoob0NIfoWfwtWEKpobhhEnCNFEqddzbERpmveXsIRduSyoRtajUz1/csoTv/i6VsFlQ4kUpxd0bqrlrXRWK146XZ+p3YzwaiJtgVWBR4HZYeWhvG0nDQClFVb4HC5qhWJLGhMHAcILnjnVRV+xNNb5NmLQORHnXpnl0haNUBlxYLJazhtrcvMLF8oo87FbLWOJv6+ISrl5YPO6QnAvZdqKHvc0DWC2K926pJd9z8fMSSFVzjFaIt8nMZ2KCpjspkQ+cGrkdBFae8ZzlIrfHKKU+DHwYYN68eRNasUWldog1hW56BuNEEsPYrQq/20aBx4Eqht6h1M63OM/JFbUF7Djdx/wiL3lOG0opas840RrdsOcVjX8SpS6zSSUw1jTI1JqkYY772lWVATqCUZSClZXnz3ksxFTYLIrESNKrosCFw54ak/zuTTX8am8bBV4Hb1xdMfb621dXcKprEI/DyrUXudI/FEuO3e4feq1ndyRupP3gQ2vGknax5PjbkhBCiPF1hC9+Qnsh9d2Rs+6P9saKG6leF1rP7PHlrf1nf77gcOKs+71DsbEmLYOxJNF46vcvYZi0B8c/WRv97RqdEj4STzUoTRomhgk268WPKy0qlSiwKkXsMhumBlw2ivOcNPYOYRqp6R3P5LRZiCZNrArecWUNzx/v4tXGIABFHhvvu6aOaMLA47Cxr3mAt2+sZuuSEhb43fz1wwdZWOLl+79/JcNxk4qAC6tVcfWiYk51D7Ku5rWhZRM9YZ6pLECB28amBcVU5rv58Y5GrEqhlIWKgIu6Ig9DsSQxQ1Oa56Qi382KCj8nu1Kz69UVe3A7rGedk5zrQkO+J/PvO3r8ZJiX14BXKcWNy0s53BbKudlRRO6b7qTEADB6Bu0fuT/KvMjtMVrr7wLfBdi4ceMFt47lZV4SRqqRjtdpw2pRxJOa4jwnb9tQxaIKPxV+J19/+gRtwSh/d/sKeocSmFqzpjpA31Acr9OGy27litrzy5Iy6bolJficNgp9jkuepLkdVu4cKYsSYiL8TgiNHF/+yQ3z+eZzp6nKd/Gx1y/ic48coa7Iy9+/aTl//vMDLC738sW713D/K81U5bu5e0M1d66twjXSGG3UghIfX3vn+nHXu7IyQCRuYGrNxnkF7G0JkjDOHouYLm6HlTetraS5P8KaavlhFEKIqbh2cdnYsL5RitSMZ0vK/FT5HfzmSA8AdgX3f/jqs95vt1q4Y20lxzpCJAxNVYF7Rpdzf+LGpTxztJtjnWFq8l186a2rz3r+c3et4lO/PEDC0LzvmvnEDIMfbW9g66ISPrB1AdGkpi8c5ZGDZ8+O81c3L+J1y8roGYyxaX7qGPS2VeXkuWwMxw2KfA7C0SSFnoX802+OYpqa92yq4QcvNmK1wHfv3UjLQJSGnggLS7z8xzPHOdIepiLgxGWzYrPAQCROXYGX7Q39fOe9GynwOshz2XnxRDeH20Lcuqqc7z13griheeBjWwlGEvx4RyO3rCxlUamfj9+4ZOwiw5kVk5964/KzPssbN1bzxo0XnmnhzrWVYz0SZouGL95O3SdfmxZ0WZkPK5pwwqDY7cBuU8TM1AXSu9ZUsqA0jyXlPpaW+/jNwQ7eur6KrUtTJ/TzCj2U5DkZiCQo9jlQSvHBrQum/TO9bkkJeS4bxT4nJXnOy3rPqqoAq6qkd4SYOHXuVFkZXVmqp8Qfaq3/UCn1LeA+rfUrI889CHycVELi21rrcXtKbNy4Ue/cuTPjMQsxU23cuBHZRoS4ONlGhBifbCNCXJxsH0KMTym1S2u98XJeO/X2qxOgtd4NRJVS20glH5qUUp8eefqzwE+BX4zcFkIIIYQQQgghxCw27VOCnjkN6IgvjDy+H7h2uuMRQgghhBBCCCFEdkzr8I10Ki4u1nV1ddkOQ4ic1dDQgGwjQlycbCNCjE+2ESEuTrYPIca3a9curbW+rJEZ014pkS51dXUyjkuIcchYRyHGJ9uIEOOTbUSIi5PtQ4jxKaV2X+5rp7WnhBAi/bTWmOfO4SXENDPkOyjEjGWYqVnLhBBCiMmY6nHgjK2UEEJA/1CcX+xqJmlq7l5fTXlg/KlkhciExw60c6wjzIbaAl63pCTb4QghJuBkV5jHDnQQcNt5x5U1uOzWS79JCCGEGLHtRDc7G/pZXObjjjWVk1qGVEoIMYM19kUYihnEEib13YPZDkfMQYapOdYRBuBoeyjL0QghJup45yCGqekbitMZimY7HCGEEDPM0fbUceCJzkGShjmpZUhSQogZbFGpj1K/kyKfg2UV/myHI+Ygq0Wxsa4Ar9PKxrqCbIcjhJig1VUB8lw2aos8VOa7sx2OEEKIGeaKkePADbUF2KyTSy/I8A0hZjCf08Z7NtdmOwwxx21dXMLWxTJsQ4iZqKbQwwe3Lsh2GEIIIWaoDfMK2DBvahempFJCCCGEEEIIMSZhmETiSWmAKoSYFlIpIYQQQgghhODZY13853On2N3UT8LQlPtd3LGmgg9dt4AyvzTTFkJkhiQlhBBCCCGEmMNMU/MPDx/ihy81UlPo5gPXLsDvtrG/Och/b2/gZ68287k3r+LN66uyHaoQYhaSpIQQQgghhBBzlNaaT//qAPe/0sz7r5nPJ9+wDIfttRHejb1D/NUv9vOnP9tLU1+Ej79+EUqpLEYshJhtJCkxDfa3DLDtRA8Lir3ctqpcduQiZxxuC/Hc8S6qCzzcsboCi0W+m0Jkyp6mfraf6mVRqY9bV5ZnOxwhhADgJ680cf8rzXz0+oX81a1LzztOrS3y8uMPbeavH9jPV548jtWi+OMbFmUpWjEZ0YTBr/a0EhxO8MbVFdQUerIdkhBnkUaX02Bf8wDxpMnRjjBDcSPb4QgxZn/LALGEyamuQYLDiWyHI8Sstnfkt+BwW4hoQn4LhBDZ19g7xD88fJjrlpTwl7ecn5AYZbda+Nd71nLXukr+5Ylj/Hpf2zRHKqaidWCY9mCUSNzgcHso2+EIcR5JSkyDlVUBrBbFwlIfXof1vOeH4wbPH+/mYGswC9GJuWxlZeq7WVvkwaLgd8e7OdYRznZYQsxKq6oCWJRiSVkeTtvUf35b+iM8e6yLrlA0DdEJIeaif3j4MHaL4l/uWXPJakmLRfHle9ZwZV0Bf/PAfk73DE1TlGKqqvLdFPscOGwWlpXnXfA1+1sGeOFEjyTNRVbI8I1pcKm5W7ed6OZQWyprWexzUh6Q7sZieqyuDrC6OgDAQ3tbqe8eQiko8zvJ9ziyHJ0Qs8uVdYVcWVeYlmVprXlobxvxpEl99xAfuHZ+WpYrhJg7tp/s4ZmjXXzqjcsue2YNp83K19+5njd8fRt/cv8efvnRq7Fb5RpnrnPZrdy7pe6izzf3RXj6SBeQmg72hmWl0xSZECmyF8kB7pHqCatFpeXqmRCT4banvoc2i8ImBxhC5DSlFK6RbXZ02xVCiIn4j2dOUprn5L3jnKxeSGW+my+9dTUHWoP81wunMxOcmFZOu4XRkTsu+U0RWSCVEjngmoXFlPld5LvtFHjl6rTIjtcvK2VekYdinxOfU3YNQuS6t2+sprlvmLpiaVgmhJiYXY39vFTfy2duXz6pk9DbVlVw0/IyvvbUCe5YW0lVvjsDUYrpUprn4h1X1jAYTbKo1JftcMQcJJdDc4DFkhpjXHqZpXPZ9tKpXn70UgNHO3KnUU5nKEpXWMZVT4XNamFZuZ9inzPboWTFnqZ+fvRSA3ubB7Idikiz9uAwPYOxtC0vYZg8vK+Nn+xoojucnuUmDZPG3iEi8eRlvyfPZWdFpR+PQ5KIQoiJ+a8XTxNw23n35nmTXsbfv2kFAP/06JF0hSWyqCLgZnFZ3oyaJVBrzZOHO/mflxtp7otkO5yL6gpHpf/TJUhSQkxILGnwcn0vvYNxtp/szXY4AJzsCvOTHU38ZEcTTb25u0MSue2FEz30DsZ54UR3tkMRaXSkPcRPX2nmxy830TYwnJZlNvZGONk1SGcomrYk1uOHOvjl7lbuf6UZw9RpWaYQQlxI72CM3x7q4K0bqqeU1Kwu8PDBrfN59EC7NGsXWdEVjnGwNUhPOMarDX3ZDueCGnuH+MmOJn68o4mTXYPZDidnSVJCTIjDaqG6IFWiN7/Em+VoUvojqakstYb+SDzL0YiZavT7vKBEyhZnk/6h1D7B1JqBSHqmvS3zO/E6rViUoq4oPUMnRuMMRxMkDDMtyxRCiAt5YHcLCUPzrk01U17Wh65bQL7HzpefOJaGyISYmHyPnQKPHYD5xblxXnKu/kgCPXKtITgs5ykXIzWfYkKUUrx1QzXDCQNvjvQdWFudTziawKIUKyv92Q5HzFC3r64gstTAc4Fpe8XMtaG2gOGEgcNmYelFpkGbqDyXnfddMx/D1GlrCHbzinJ2N/Uzv9grTcaEEBmjteanrzSzsbaAxWVT3yf6XXY+ev1C/umxo+xq7OeK2ovPNidEujltqVlFYkkjZ4cyrqz0MxCJozWsrsrPdjg5Kzf/90ROs1hUziQkABw2C69fVpbtMMQMp1Rufa9FerjsVm5cnv79g91qIZ25g/KAizeurkjfAoUQ4gL2twSp7xniI69bmLZlvmdzLd989hTfff4U37l3Y9qWK8TlsFpUziYkIHW8cP1SmWL1UmT4hhBCCCGEEHPAowfasVsVt64sT9syvU4b915Vy28Pd1LfLWPmhRATJ0kJIYQQQgghZjmtNY/ub+eaRcUERsbhp8vvX12H3WLh+y+cTutyhRBzgyQlhBBCCCGEmOX2twRpHRjm9gwMFSvJc/KW9VX8cncLoWh6mgoLIeYOSUoIIYQQQggxyz12sB2bRXHLivQN3TjTuzfPI5oweWhvW0aWL4SYvSQpIYQQQgghxCz37NEuNi8oTPvQjVFrqgOsqPBz/44m9OgciEIIcRkkKQE8sq+N/3rhNIPRZLZDmROShklXKIphyg9WNrQORPjO707x8qnecV/XMxgjmjCmKSohZqfR/d1LJ3v4zu9O0dwfyXZIQog5qKU/wvHOQW7I4CwASinetamGw+0hDrQGM7ae2ai5P3VstqN+/GMzkVn9Q3EGY3I+mA25O3/KNNnZ0Mf/vNwIQCSe5GOvXzzlZe5vGWA4brChtgC7deblfbrCUX69tw2nzcKb11eR50pvRv2Xe1pp7R+mrtjDW9ZXp3XZ4tK+/tQJGnsj/O54N5X5bpr6IlTmu1hQ4ht7zSun+3jxZA8eh5V7t9Tm9FRLYnzRhMGDe1oJDSe4fU0F1QWebIc0pzywu4X6rkGePd5NgcfBye5B/uWetRNaRs9gjCPtIRaW+KjMd4/72qFYkl/uaSUaN3jTukrK/K6phC+EmCWeO9YNkPGpCe9aX8UXHjvCz15tZk11fkbXNZt87cnjtPQP8/zxbr5VnkfA40jr8uu7B2kbiLK2JpD24/rp9PjBDk51D3L1wiLWzytI67KPdoR4/GAHNovinZvmUexzpnX5YnwZPWNWSn1VKbVNKfX1cx7/jlLqRaXUC0qpNSOPVSqlnlFKbVdK3ZTJuM7ksltRKnXbaZ/6P8ep7kGePtLF9lO97Gzon/LysuFYR5hwNEnPYJyGnvRf1esMRgHoCMbSvmxxaU6bFUjN67ztRDevNvTx8L52wmc0pmoPDgMQiRuEhiVjPJO19A/TEYwSiRscagtlO5w5RWtNRzCGsigSRqoyzDGJRPUj+9rY2dDPg3taMS9RYdbYG6EnHGMwluRIu/x/CyFSnjvWTXWBm4Ul3oyux++yc/OKch470E7CMDO6rtnEaUv9NlitCqslvadn4WiCh/e182pDH08f6UrrsqfTcNzgSHuIeNJkX/NA2pffEYyiNSQMTe9gPO3LF+PL2OVPpdQGwKu13qqU+rZS6kqt9asjT39Ra31aKbUY+CLwVuCTwGeA/cAjwFOZiu1Mq6oC/NlNS+gOx7gtDXM2n3nA6bDNvCoJgMWleRxqC+GwWqgtTv9V1ZtWlHGoLcSa6kDaly0u7S9vWcJTRzpZWfn/2bvz+LjO6vD/n2f2fUb7vlrebXnf4iROiJvFCQ4hCYQthJQCLT+athS+actWWiillJaWQqGsJbSFtlASQhKyJ04cJ9432da+75rRzGj2mef3x0iyZUuWZEuaGfl5v15+WRrduTqydWfuPfc85zhp7B+hzxdGpxXoLngTvG5JLgkpybOZKHSqO62ZrMRlJtdmwBuKsbLQkepwrilCCHavyqeu28fmyiyGA1FuWVkw6/0YdFogikGrGU+iT6U8x4LLoicUTbCswH5lgSuKsqiEY3Feaxjgvk2liOleRObA22uLeOJYF/saBuZ1uchi8unbV/B8XS9rS13YTHN7eabVCLQaSMQz99oEwKTXsLTARmPfCGtK5v4aYlNFFt5QDLNeO+/JO+VS81mTvYPziYXngO3AWwBSyrEhxlFgbNF6LfCIlFIKIXxCCLuU0ne1Qfzhfx7hUKubZQU2tlRlc+uqAmryJ56obavOudpvM64s28K9G0sJRuMsK7BN/4RpnO7yMjgSZnNFNmaDdg4inF6h08THdi2Zt/2vLHKwskhdHKWK02Lg3k1lALx6ro//erONqlwru1cW8FxdL0VOE3evL8n4pTVN/X7a3UHWlTpxzXEZZCYxG7R8YEdlqsPIaN3DQc72+FhR6Jh1km51sZPVxVd38nT3+mKa+kcoz7YghCAUivHO77xOpyfI3nXFfGHvGrSa5IWGzajjQzurrur7KYqyuLzV7CYYjXPT8rwF+X67lufhMOl44miXSkoATx3v5m+ersNq0HHr6gJKsyzcs6EE3QU3Ml0XnJvNNYtBx7u2lNHnDc9psjoWT3Co1Y1WI9hYnoVGM78JLyEEd9UWz9v+7SY9e9fN3/6Vy5vPdJkLGKsdHQYmW/jzN8A/jX6sledb9U66vRDiI0KIg0KIg/39/dMGMOAP8eKZXjyBCAeaBwlHE5zsnN9yVikl3lB0Tpo49nlDPHOqh4Mtbl6pn/7nVZTZ+smBNgKRGKe6hvmfQ+1EYglaBwMMjmT20ppAJMYTx7o53Ormt6d7Ux3Ogjnb4+N4h2faEn9ldn51tIsjbR4eP9aZku9vNepYW+oc75j/s8NtNPaPEIzEeepkN0Mjqsx0MYvFExxt99DQd9X3aZRr1OuNA+g0gu1zeBPucow6LbevKeS3p3tVw2zgWy834B6J0DwwwqFWNx3uIP3+hT3PyrebWFPiJByLc7BliD5v6Kr3eaxjmNcbB3m1foC6HrVcULk685mU8ABjt8Mdo5+PE0L8EXBaSrlv9KELX7Uu2R5ASvldKeVmKeXmvLzps70uk44cmxEhINdqRK8VrCqe3zv0Jzu9PHu6l2dO9XC29+pOIAw6zfjdL5P+0iqJc73qAkS5OtW5VuIJiUmv5W3L89BrBWXZFrIzvLJAqy3FYEgAACAASURBVBHodVMfO4tRU7+f35zo5vm6Pg63ZWY/m3RlGi13Nafwd8kfjo2fSO6ozsU02gNpSZ6dbGtmH6/K5b3ZPMSLZ/p44lg3HWp6i3IF9jcNUlvqxGpcuKbVe9eV4A/HxhtsXsvWlboQQmDSa6jKsY0uq0xNE8Unj3fzav0A/32o46p7fpjGe/FJOt1BTnYOq1GwyhWbz1en/cBHgZ8Du4EfjX1BCHErcB3w7gu2Py6E2EGyp4RDSnnVKTedTsevP3EDpzqH2VThRKeb/xdjyfmDcarj8lDrECc7vawrc7G+bOrOxC6LgXdvKcMdiLD0oiUnzQMjPHm8G4BILMHmyuyrD165JjT0+XitYZCKHAvv3FRGrt1Igd1IbVkWO2oWprRzvhl1Wt6zpZzu4RA1+Ve/jEq5tt23uYy2wQAVObPvsdM+FODFs30UOkz8zqqCK17P/Zvj3XR6ghh0Gj5yYzXP/tEuOjwBNlao135FUabmD8c43jHMx3ZVL+j33VadjdOs57m6Xm5fc/U92zLZX9+zlvs3lZLvMFE0zQSlVEokJM/W9dLnDXHT8nzKsi//nre62IlZr6VlcIRj7cPjzbTno9/DteLpp5/mkUceIR6P8+EPf5hHH310wte//vWv873vfQ+dTkdeXh4/+MEPqKioGP+61+tl5cqV3HPPPXzzm9+c8Ny9e/fS1NTEyZMnF+Rnma15u0qXUh4WQoSEEK8Cx4A2IcRfSCm/BPwzyaUdLwohzkopPwp8Ffh3wAx8fq7isJl0bFuyMOVqAGtLnGiEQAhYUXjpui0pJfvqB0lIyeuNA5dNSgAUOEyTjnS7MBOpcpLKbLzRNMTQSIShkQjFLhMlLst4Rc5ikmU1kHUN3UGuzrOxZ20RoWicteqEYE7ZjLorrrJ7s3mIQX+EQX+E9WUu8q9wRKe86JU+32kiXzWhvSZsrUr2lLKbdGqkrzJrb7UMEU9IdlTnLuj31Ws13Lw8jxfO9BFPyEV5njEb6+Z4fOWVurO2iDM9PiqyLegvmgbV7w9zejSx8FbL0LRJCUiee4SiCY4xDEx9Q1aZXjwe5+Mf/zjPPvsspaWlbNmyhb1797Jq1arxbTZs2MDBgwexWCx8+9vf5tOf/jQ/+9nPxr/+2c9+ll27dl2y71/84hfYbOl9k25eSweklI9c9NCXRh9fPsm2HcDb5jOehSCEuGyGUAhBdZ6Vhj4/1blX/stRnWfjjrWFhKMJdQGizEp1npV+X5gip4k71xZT1+OlyGla0LJOZX4snyQRqqRWdZ6VtqEAOTbDVTVc3bM2eSJZPsmJpLK46bQaNqTJBY2Sed5oHESvFWyqWPjfod2rCvi/o10caXOrit40YTfp2TLF/4XLoifbasAdiFCdN/NrlJVFdhKj2YjV87xMfjF78803qampobo6WdX0wAMP8Ktf/WpCUuLmm28e/3j79u089thj458fOnSI3t5ebr/9dg4ePDj+uN/v5+tf/zrf/e53ede73rUAP8mVUVchKXBXbRHBaByL4er++Veo8X7KFbhuSS4byrIw6jRoNGLKNydFUa7ehvIsVhQ6JvQIuhKXO5FUFEWZyhtNg6wvcy3YBLcL3bgs2avq2dO9KimRAYw6Le/fXkEklpjV78t0N2SVmens7KSs7PwEltLSUg4cODDl9t///ve54447AEgkEnzyk5/kJz/5Cc8///yE7T772c/yyU9+EoslvSvt1O2WUf5wbMqGL8PBKM+d7uVEx/CcfC8hxFUnJBTlapgN2vHRTb5QlNhVNjsKx+K8dLaPN5oGVZMjJeMFI3FePNPHa/UDhGNX3znebNBe86XLiqIsPG8oyonOYXYs0NSNizlMerZX5/Bs3bUzBetqjU3xm+25lJSSt1qSTXGvZuKJViNSksBSmPT/fKo+VI899hgHDx7kU5/6FADf+ta32LNnz4SkBsDRo0dpaGjgnnvumfuA55i6MgaOtnt48UwfTrOe924rv6Rb/8vn+mns83Oic5hil4mcFHXMVZS59kbTIPsbB8m1GXhga/kVl4UfbHFzpC05MCfbapjTOdiKstD2Nw3w8tl+zvb6qK138tEbl6jXfUVRMs5bzUMkJGxfwN5qF9u9soDPP36Kpn7/rJYEXKueON5NY5+fZQV27qwtmvHzmgdG2Fc/AIAQcNPy/PkKUZknpaWltLe3j3/e0dFBcXHxJds999xzfOlLX+Lll1/GaEyem+zfv59XX32Vb33rW/j9fiKRCDabjYqKCg4dOkRlZSWxWIy+vj5uuukmXnrppYX6sWZsUVdKxOIJWgeTs9wvp3VwBEhWRLgDl857t5uSuRuDToNxliPhQtE4I+HYrJ6jKPMpnpC0DQYYCcfGf/cH/BH8oZn9nvrDsUvuHo8dI0IkmwIqSiYz6rQMjkSIxRN4g1G6h69+nruiKMpCO9jqRqcRbExhT5K3rUheHL9y7todDSqlpH0owHAwOu22LQPJ87KW0fOzmbIZdWhG76rbTfpLvv9wIEo8oSpZ09mWLVuor6+nubmZSCTCf/3Xf7F3794J2xw5coSPfvSjPP744+Tnn088/fSnP6WtrY2Wlha+9rWv8eCDD/KVr3yF3//936erq4uWlhb27dvHsmXL0jIhAYu8UuI3J3o42ekh32HiQzurpiyf3VKZzUg4Tp7dSOEkndF3Lc0jx2qgrtvLWy1D7FqaN176fjmeQIT/fLOdSCzBnrWFLFV3j5U08LO32nj2dC9l2RY+uKOC/fEhSrPMM5pUcbrLy29P92DWa3nvtvLxN77aUhdZFgNGneaKpwsoSjoYDkQ53jGMNxil3x/GatThDU1/IqkoipJuDre6WV3suKQCeCGVZVuoyLGwr2GAh3ZWpSyOVHr5XD/7GwdxmPV8YEcFjouSBhe6cVkeJzqHWVc6fY+GPm+I/U2DFLvMbKnM5j3byghG4lTkWCds98ypXuq6vZRkmXnX5rIp9qakmk6n45vf/Ca33XYb8Xichx9+mNWrV/O5z32OzZs3s3fvXj71qU/h9/u5//77ASgvL+fxxx9PceRzY1EnJV4620enJ0i2Lcj7t1eg1Uz+olzsMvPebeVT7kejEQz4w3R5QnR5Qhi0gu7hMBU5lss2Huv1hsfXdXW4gyopoaSFXx/vonUwQPPACB/bVc37t1dM/6RRZ3q81HV5Meq19PnCE7LxMxkdpSjprms4yKHWIY51eNAIwUg4zkj46vtKKIqiLKRYPMHxjmHevSX1F6E3LM3ll4c7icQSGHSLukj7EoFIjMePdtHpCVKRY2EkHLtsUmJ9mYv1Za5p9yul5DuvNNHhDlCRY2VJno18++Q3hdqHAgB0eYLE4gl0aoJT2tqzZw979uyZ8NgXv/jF8Y+fe+65affx0EMP8dBDD13yeGVlJSdPnrzqGOfLokhKVD/6JGNt+v79w2u4saYCKSU5NgOhaJx8h/Gqs8TJA30YvVZwusuHPxyjfSjA8kL7lC8u1XlWlhXYGYnE2FA+/QvMxWLxBCe7vDjNeqpyrdM/QVGm0O8N8zdPneY9W0t5vXFo/HHzLI+LhJTEpSSekNfkLGp/OMbZHi9l2ZYp3/yVzCaRRGJxBMmGXzajjh1XuB77756uI8ti4MM3LrnieJb/+ZOER9/gxt7fFEVRpnO210cwGr+i88+5dn1NHo+90caRNjfbUtR0cyFUPvrk+MctX7kTAHcgSr7dSDiWoNhlpshpnpPv1eEOMugP4wlEsRnDWC7TnPKGZbkcbvWwvNA+pwmJMz1eYnHJqiLHjCrIFeVyFkVS4sK5AQ9+7yQtX6lACMHd60s41TVMbenkL8iHWodoHwqyrTp72heJNSVOChwmTHoNB1vdHG3zkGXRX/aiTq/VzKpJzcVeaxzkcKsbIeA9W8spUGXxyhW6+e9fwh+O8aujXRMef/s3XuZP71hNaZZ5RuO6lhc4aB8KYtRryLNfe43/njzelayW0mn4yI3VV9wYVElfhQ4zW6py8ARiaLWC1cUOjKN39s70eKnr9lJb6mLJNA3bHvjOft5oHkII6HQH+fzda64onvAFb3Bj72+KoijTGWs+ncp+EmN2LMlBqxHsaxhYtEmJlX/25KSPFztNbFuSwxJfmF3L8ybdpn0owMHWIapzbaybQZUEgMuiZ1mBnRyrkVtXF1z25uuKQgcrCh0z2u9MNfT5eOpEDwDReIINafB7pmS2RZGUuFCO6XymrirXSkOfn3O9PqpyrRMO2OFglFfOJbvUhmNx3r1l6uUbY3JtBoQQ3LQsjzXFThxm3bxelIyNhpGSa/KutDJ3xpYRXTz4c/NSK80DIzQPjLA0347Tcr7qR0p5ySiitaVOSrLMmPSaa3KsrToOF79sq4EPXVeJ1aBjOBgdLzWWUvK9V5pxByKc7fHx6B0rL7ufttFyWSnhRNfcjJNela+WSCmKMjNH2jzk2gyUZs3Nnfmr4TTrWVfq5JX6AT556/JUhzMvVhbbONzpv+TxseuGl8718+KZPm5Ymkexa+L/yUtn+xjwR2gdTFZgz6S622bU8aGdVQSjcbJn0BNsrl14PqROjZS5sChu831mzwoALDo49IXz63BOdg7TPDBCU/8Ip7u9449955VGnq/rQTdaamQ16HjudC8nO6c+cTzU6uYbz9fzyyMdSAl5diNG3fw2DtpZk8uNy/LYu76YQqeqklCu3Hu3lGE1aNlQ5uQTb6tBL2BVoY3bVlQDyekZJr2G7uEggUiMsz0+vv7sOX6yvxX3SITn63o50uYGkhdt12JCAuDO2iJ21uRy36ZSVSWxyISicf7nUAdff/Ycj/7iBOd6fawtcXDX2kIG/GF6vWHcgQj+cIyhkUunNF3sGw/U4jTpyLUZ+Pb7Nl9xXC1fuZNSh5771xfymz+5+Yr3oyjKteVIm5v1ZVmX3FxIlRuW5nGiw4Nnkil3i8EvPrEL2+h9nc/dNTFp3e8Lc7TNQ5cnxBtNg0Ay0e0Px5BSYjXqONE5zMnOYX72Zhunu7yX/V5PHOviG8/Xc6zDk5KEBMDSAju3rS7klpX5rJ+iIl1RZmNRXFl8+MYlk67ZtRl0nOjwUJFjpXh0ecbzdb28fK6fPl+Ym0Yv+DvdQer7/JzoHKbENfkUgrpuL1JCy0AAfyTZpCYYifNawwAWg5YdS3Lm/IVfr9WwqUKVQylX74v3rOWL96wF4AuPn2JjZTYWg5Y1RXaaBvysL3PyZssQB1vcWI1a/KEYbzYPYdJrSUg5fhFW4DBdkuG/WomEZH/TIKFonJ01uSntEj4du0nP1qrpl7komaepf4T2oQAHmgZpHwpgM+o42zOMUadlaYGDsiwz26tz6PGGuHFp7rT721KVx7Ev3DYnse3781vnZD+Kolwb3CMRmgZGuHdTaapDGXfdkhy+8Xw9b7W4+Z1VBakOZ16c/Ks7J338jaZBOtwjlGZZKR9tCv7b072c7vJSnWelyGGiLMvMaw0DdHmCHO8c5nNvX43TfGnPulA0TkNfsiLjdJeX7RcthwnHktcmeq2G65bkTjl5cC6sKp7bJSHKtW3apIQQIltKOTTddunoy0/V0TTgp2UwwKdvT1ZT2M16wrEERp2GYCQOCByjB71Bp8Gon/zu5/oyF/saBqjMsWA3Jv/Z3mwZ4sRodUW+w0hNvpquoaS/O9YUYtRpqMyx8MUn6zjd7eW/D3XwwR3Jteoj4TgaAXqtwKTX4DTpGBqJoNOIyzZSulLn+ny82Zx8iTHpteysmf6CT1HmWkmWGatRi1YIQNI1HCSWSIAUJBKSbKuBD+yoQK/RTFjmpCiKkm6OdqRPP4kx68pcGHQaDjQNLtqkxGR+sr+Ff325ESklD+10jPfvah4YGf97a2U2VqMOnVaDSa8dv06ZjEmvZW2Jk/o+/6RNTA+3ejjWnrw2ybYaWF08/WhRRUkHM6mUOCCEOAr8EHhKyvRcVZ1IJPAEYmTbklUOJzqGaRsKkJDJBiyBSAyzQcsDW8owajWc6/WxviyL2lIneq2GylwrOZcpS19T4mRNycQD2zWazNAIcdnxPoqSTrZV51CVayXLrOfnBzsIROLo4pKVRQ56vWGKnGZKsszk2k3k2Y3sXpFP61AAp1mPyzL3ZYJOsx6NECSknPSugKIsBKdZz+9eX0221cD/HemkfSiAJxhFSsh3mNm1PI9c27XX3FVRlMxzpM2DRkBtafpckJr0WjaUuTjQnJH3OWfMH4qh0TB+PdHY70+eZ2kEw8Ho+HY7l+RypN3NqiIHRS4zf/I7y7iuOoe6Xh+3rMi/bNXo7lUF7J4isZNlTZ5HCYE6p1IyykySEsuA3cDDwD8LIX4G/EhKeW5eI5ulLzxxmrM9PrZUZvMHNy/h+TO9bKnK5lyPl/dtryBn9GTSYtDxvu2Xdi+frpP6ZNaVuci1GzHpNOP7V5R09/1Xm/jt6V5Ks8xcV5ONPxKlwGFiZaGT7dXn38Def8FxUn0Fx8dMFTnNvG97OZHRcVmKkiqnuob59kuNBCPJMXpGnQaXxcBf7FmBVpu+y4oURVEudKTNzfJCB1Zjeq3S3laVzTdfbMAXimJfhDfzjrS5+fqz5xAC/vyOlawoclCVZ6Vk9NzmAzvON9VfW+pk7QVJI51Ww/XL8rh+2eQTOmZqRaEDp1mPTnNtTklTMte0ndpk0rNSyvcAHwY+CLwphHhZCLFj3iOcgVgswbleH5A8qTRoNRi0GgLhOJsrs3nbivkrEytxmVVCQskoxzqSZX0d7iDVuXb2rClm19J8hkNhfrCviRfP9C14TLk2o0pIKCn3ZvMQ3mCUQCRGQkr+7v71fO7tq1VCQlGUjJFISI62eyYt7U+1bdU5JCQcbHWnOpR5cbjVTSSWIBxNcGx0CU2u1UR5toXKHAux+MIUmxc5zSohoWScaZMSQogcIcQjQoiDwJ8CnwBygU8C/zHP8c3Iq+d6eKNpiAPNQ6wucaLTaliSb8Nm1FLX7eNfXmigZXTtlqJci370ahOVjz7JbX/5JG9bkU8wEmNpgY13bizh3VvKeP/2Cn76RjvPnOrle/ua6HAHUh2yoiy4c90e+v0RhoMxjp/t5Q9++DyJxMWDdBVFUdJXY78fXyiWVv0kxmwod6HTiPE+UovN156s40DzEG7fCGtHl3znWA0YdBp6fWG++UIjPcOhFEepKOlpJjPt9gMO4B1SyjullL+QUsaklAeBf53f8GbmQ/9+ZPzjb77QQHO/n7IsCxqNQCPAZNAyOMkItwvbY4yEY5zp8RKIxKb8PpFYgl8d7eTA6DgfRckUX3iyDoCzQfjH/z6K2aCjdTCANxil2GXGPNrAMhCJEYtLNBdNkknTVjIz1tDr438PtTPkX5yjyJS58fPD3UBy5npnFJ6pD1P950/R1OejfUgl6hRFSX9H2pJ36NOxUsJi0FFb6lyU59FrH32S4OjH5wbC/NurzQAUOk1oNRq0GoHZoL3sSOmxc61oPMHZHh/uy2z7ZvMgvzraSSSmEufK4jCTxWafkVL+/MIHhBD3Syn/W0r5t/MU11UJxxKsKnbwyVuX81bLECaddjxjOaZnOMQvj3Si1wru31TGr451MuiPkGs38oFJek4A/PC1Zl4404cQ8Lm7VrEqzTraxhOS4x0ezAYtKwrVmB5lci0JKCBZ4hm/4L1seaGd+j4fuTbjhOZIDX0+njrRg8tq4P5NpWk9snMygUiMv3qyjlA0zpstbv723tpUhzQldQynpy8/dYbVxU7esaGEqlxrqsNRFEWZ0pF2N06znqqc9Hyt2ladw7+90kQgEpuyuXwm8l30eSQWB6Ay18qnblvG/qYhsix6lhdOPqnveIeHF8/0U+wyYTFoOdfrx6jX8PDOqkvOu053D/P1Z88hJXR7QnzspiXz8SPNmZ7hEK2DI6wsdqjBAMqUZlIp8egkj/3ZXAcyVz5Qa2JFUfJkvsBh4q7aYnavKsBw0Widxn4/oWgcXyhG69AII+Hki0fwMpUSodEXGCkhGE2/zOShVjcvne3nqRM946OGMkWm34nPJK89ejO7V+bzh7csHZ9WA6DVCNaWuCh2mSdk3s/0+IglJAO+MH3ecCpCvirxhCQ+WoIfTfM7CgdbhsaP4cW+5Cwdj/m3r82f9PHY6O/NSHjq94cx6fhzKYpy7TjS5mF9mQuNRky/cQpsrcomlpDjFR2LxefeWTzh8z+5dfn4x4VOM/dsKOGm5flop/h/qev2kpCSDneQwdGqzkgsQTR+6XlLOJpg7K1m7NokXUXjCf73cAevNw7ym+PdqQ7nqqj39/k1ZYpSCHEHsAcoEUL80wVfcgDTn5ktoJav3Dn+8bkeH93DQYqcl2+at7zQztkeH3qdhuo8Gzk2I+d6fKwomjyDCfDwziocJj0FdhObKtJvrd6FFffp+VY0uUOtbvbVD1CZa2HvumKEyKToM8OFx0g8IdlenUN5jmXCNjevyMdhdlPkNJFlPZ+sqC1x0eUJkm01UuQyLVjMc8Vu0vNHu5dxpM3N7auLUh3OZV34u7+YD4MDTYPsbxqkJt/GXbXF0z9hgTx4XTU5dgvry10EQ1FeONuPlPDebWXYTAZWFU1dvSKl5PFjXbQMBNhZkzM+i15RFGWh+EJRzvb6uGNN+r7XbSxLnj8fbnWzsyY3xdHMnYe3buDhrRvGPw9GYpzqHKYy1zqjKSjryly4A/2UuMxcX5PL0Q4PpS7zpFNKNpRn8dDOSro9Ie7fXDqnP8d8GDufydTzmlg8wS8Od9LjDbF7ZQGrilUl63y43FHSBRwE9gKHLnjcB/zxfAZ1pf73UAc/P9iOUa/hj29ZxpF2D3qt4B0bSi45qHNtRh6+vmr8c5tRNz6yZyp2k553bynj18e6eeyNVu5cWzTh4i3VNpVnYdJpMRs0VGZQifHprmESUtLUP4I/HFuUY6LSyT8+d443m5NlhB/btYQ3mocozTKzZ00RNy+/9E5xeY6Fj9w4t6WBgUiMJ451EY1L7qotwmWZ3+Noc2V2Rlwkbq7IwqxPHsMVaVp6OxdOdXmREup7kxVr6bAkyBuM8OXf1NHvj1Df6+P6pXncvaGErVXZ5NunT8YFInGa+pPVLae7vRnx+6YoyuJyvGMYKdOzn8QYp0VPTb6Nw22LcwIHQCga5/OPn6J1MMCyAjufuWsloWiyL108Ibl7fQnZF10/rCh0TFi2Odn52IXGEk913V5eb+ygOtfKzSsu/5xU0Gs13LeplPahAMszdFnq0EiETk+yY8jpbq9KSsyTKZdvSCmPSSl/DCyRUv74gj+/kFKm5StJY78fAG8wys8OtuEJRBjwR2jsn7sy6Ma+ETo9Qfp9YU51eedsv3NBoxGsLXVSkz91tUc62lCehUmvZWWRHVuazdRejNpGG/a5A1H2Nw5wtsfLkVY3w8HogsVQ3+unyxNKy+MolTL1GJ6t9eUujHoNa0qcaZGQAOj3henzRYjFE9T3+QhF44SjCeJxyb76/mmbiVkMWlYWOTDptawvS98LAkVRFq8joxf669L8NWhjuYsj7Z5FWw7vCUQZGongD0dp7PcRjiVo7Pcz6I/gCUQ513txB4or91ZLcpT10XbPjJYYpkK+3cSmiuyMPcfPsRmpzrNiNmhZV5pe/QQXk8st3/i5lPJdwBEhxCWvGlLKtOkW95e/PMoPD3QigPs3l3KgaYi6Li9d1hA3Ls0bnQ2c4MkT3fT7wuxeWXDFlQSlWclJBbF4gspcy/RPUKa1psTJmhJ1kM+nd/zTyxzt8mPSwn985Dr+93AHa0qcHG5182azG7tJx8dvrpl2P12eIE+d7MFp1rN3XfElvVpmqizbgtmgJZ6QqnHgNWhjeVbajatbkm9nQ5mLg61uSl0mJJKegJsdXzkGwB/ctIRP375iyucLIbh9TeFChasoinKJI20eavJtE5pVp6ON5Vn8/GAHTQMjLMmzpTqcOVP16JNI4KFtJVTkWDjeMUwsLjnT7WVpvp1DRjdxmezR9d1XGtlYnnXVVXVL8+0M+geT1ydpkuRfbLQawd3rS1IdxqJ3uZTVI6N/37UQgVyNHx7oBJJj3F6s66I6P5khrsyx8uEbqoHkxdRYae2xDs8VJyWyrAZ+74ZqElKi117ZBZmiLLSjXckqolAcXjrVxZfuWQsk76qUuEwIIRiJxpnurfF4xzDeYBRvMEqHO0D1FZ5MZI8eR1JKdOo4UtLELavyqc6zIgTcu7GUG//upfGvfeulxssmJRRFUVJJSsmRdg+7V6ZfCf/FNlac7yuxWJISW/7qacbu4P7oQCeff/uq8Zsu3cMhtlbl8Hs3VhOPJ/jnFxuQEg62uq86KbFjSQ4bK1wYtBrVk03JaFMmJaSU3aN/ty5cOFcvGkvwzo0lNPWP8P5t50d75tgM5NqNDPkjLCu4utJorUagzahWkopyXtdwkO+83Mi6UhcfuaGa/z7UzsoiJ2VZ01f+LCuwUd/rw2bSTdtMdjrJDtTqOFLSx75z/bx8rp+HdlZReJW/34qiKAupdTDA0EiEDWlWhTaZmjwbdpOOw20e7t9clupw5kT4oikY920qZTgYxaDTTGg8qtVqWF5g50yPjxVTjAedLaNOVUgome9yyzd8wGSLvQQgpZRp2eWjJNtG60CAzZXZFLpMdLgD5NtNGHVaPrC9gnhCTjmO52LDgShWo1bdyVUWlVZPmJcam7AbdfzPx67jz/asmnS77uEgdpN+whrA6jwbf3BzDRrBJRl5fziGTiPSpkeAoszGPz9/lv890gXAPzx7jge2lnPDkhxebRwEJk6wuZxjHR721Q9w07I8VqtlaYqiLJAj7cl+Eunc5HKMRiNYX+Ya74GxGPzpbSv43ONnxj9/4lgXOVYDsYSkzxsCAQUOE3qthjvWFnHr6sIZX4+AOsdSFr/LVUpkZKe1lsEAjnYPOq2gzxeizxumwGHivdvKq4WcBgAAIABJREFUAWb8AvDKuX4OtbrJtRt579byWb1wLJREIpkzStdZ1Ep6ah4YIRxLEI0lGAqEybEbL9nm9cYBDjQNYdJreXBHxYRxVpMdC439fp442oVeJ3hgSzk5tkv3qSjp7KkL5qfHR9Pxm6qy2ViZTe0MG1uFY3G+8dw5RsJxjnd4+Jf3blRJbUVRFsSRNg82o46lGdIoeWN5Fv/0Qj2+UHRRTF178Uz/hM/fahkiGpcsybPx3VebyLIYKM+2cO+m5AjP2VxXNPb7+fWxbnRawXu2ll8yuSPdxOIJ9d6nzNqMf2OEEPlCiPKxP/MZ1GxtuSArfMuKfPRaQXm2Be/oNIFBf3jWHX7HJhQM+MIEIunXzbbPF+I7rzTxnVea6PeFUx2OkuYqspMjDc06wb0bS8m3m1hX5qIsa/LeKgP+CJAca+WfQTfnI21u3mwZ4o2moTmddqMoC+UTv7N8/ONih4Fcm5F7NpSwa3keNyzNm/F+xspojTotGrW+V1GUBXKkzcO6Mmda3kSbzMaKLKSEY+3DqQ5lTvzjA5sYq2EosBkodJhwmvXoNGAYvUAf8F/Z+XqHO0hCSiKxBL3e0BxFPD+ePtnNP7/QwItn+lIdipJhpp3NIoTYC/w9UAz0ARVAHbB6fkObucc+sp26bh8Os45YXGLRa/AEY6zTajjd42VVkWPWzV921uTyRtMgFTmWtMzgtgwECEWT69daB0fIm+Rut6KM+c0juzjb66Msy4LDpGVNqYv1ZU5MhsnLAK+vyUUjIM9mpMBhmnb/Zr0Wq1GHTiMw6DLjhEhRLrStKoetlVkMjUS4c21yikZFjpWKnJk3RTbqtPz5nSs41Oph55IcVcWmKMqCCEbi1HV7+diuJakOZcbGRicfbnNz/dLcFEdz9ZwWPS//v5sZ8EfItxsJRuNU5Vjo9ASp7/XjC8eoLb2ypTXrS130+8KY9dq0bgwqpeRMT3LcaV2Pl5tXpH/TVSV9zGRg7F8B24HnpJQbhBA3A++Z37BmZ9+5Ab78VB1L8+18aGcljzxxCgHsWpbP/7vjyrqlV+Va03pU4fICO2d7fQhg6VU27lQWv18e6eD7rzazY0kOuTYjB5qHePK4nn9893pMhktfBrKtBu6qLb7k8V5viGdOJUeC7llbND6BZmtVDv2+MCa9luUFadluRlEuq3XAz9F2D/GEZH/TIH84i/5DFyrLsk5ZgaQoijIfTnQOE0vIjOgnMcZp1rM038bhRdRX4guPn6J5YIRHdtfgDcZ5/GgXbzQNIgR85MYlV3xd4bTouW902Uc6E0KwpTKbU13DGdFwVUkvM0lKRKWUg0IIjRBCI6V8UQjxt/Me2Sx85lcnGfCFaBscIRKL4RmJEIol2N80QDgWX5RdaZ0WPR/YXjH9hooC/N3TZwlG4/zv4U52VOcA4A5EGQ7FxpMSUkq6hkO4zPoJPSQu9Mq5fl4+249Jr2FVkWM8IZZnN/LQzqqF+WEUZR586n+OExltJlHX7aPHG6LEpSZwKIqS/sYaRo5VH2SKdWUuXjjTh5Qy48dZ/uxAG6+c60dKyef+7xQP7qjkROcw7e4AFoOO+h4vb7sGKgd21uSysybzK1+UhTeTnhIeIYQNeAX4qRDiG0BaNVlwmnUkJCQQ6DQailxmbEYdNXk26nv9qQ5PUVLOMppk0GkEH9xRQU2+jXdsKJmwNOPV+gF+/lY7P3mjlWAkPul+/OEYI+EY3lCMSCyxILErykJwms8v03OY9OSkeSMxRVGUMUfaPFTmWDKuyfS6UidDIxE63MFUh3LVqvItCCFIyGTFQNtQAIdZT4HdiN2oY3NVdqpDVJS0NpOkxN1AAPhj4GmgEXj7THYuhPgHIcSro4mMCx//CyFElxDiry947EdCiANCiJeEEO+d+Y8Av/jIdWgFLMkxs6bUxefvWsX9m8uozrdR5Jx+PbyiLHbfu38pOo3kPZuLuXllAZ+9axUPbJk4G3xwJNmAKRiJT9ncdXt1DluqstlZk0N5jmXe41aUhfLle9Zi0IBJC+/aUqbGrimKkhGklBxuc2dkufxYj4XjHZnf7HJrVS43LclCK+A9m8vYWpXNg9sr2bUsnzvWFrJMLbVWlMu67PINIYQW+JWUcjeQAH480x0LITYCVinlDUKIbwshtkgp3xr98veA14FbLnra+6SUDTMPP2nVF38LwLn+APvO9hJPSJYV2Ni9qmDSpRvxhESgRmkq1447v3cCgO+93k5prhH3iKDYZeL+TWXjx8GNS/PQiAFKXOYp77asLHJQnm1Br9Vg0KlxT8ricfs3XmVsRtOPX2vikd3LUhqPoijKTHQNh+jzhTOqn8SYFUV29FrB8Q4Pd9YWpTqcq/K5XxzhmbODAHzrlSa+dl8tr9T3U5pl5u71JZOeM0kpiSekGp+pKExTKSGljAMBIcTMhrRPtAN4bvTj50g2yxzbby9w8YxOCfy7EOIJIcQVN0s41jlMnzfEb0/1MBJKlqCf7vJysGWIWDxB+1CAb7/UwA9ea8Ybil7pt1GUjPXk0eQs7S5PCHcgwrF2D33eEF2eEM0DI5zt9RGOxtnfNDA+GndMJJbgVJeX5gE19lNZXC58QxoKxun0BKbcVlEUJV2M9ZPYUJZ5lRJGnZaVRY5FUSnxxPHeCZ83DozQ5Qny0tl+4vHkctf6Xh8HmgYJx+KEonF+8kYr//JiI2d6vKkIWVHSykwaXYaAE0KIZ4HxKxEp5R9O8zwXyaUeAMNMP0L0k1LKISHE9SRHkN538QZCiI8AHwEoLy8ff9yih8BofuHOtcX89nQvuTYDX/pNHZ94Ww3PnOoBkhdU4XiCaFwSjcfodAdxFKXfuE9FmWuC8xddX753Ha81DFCRa2V/0yD1vX70WkGW1YCU0OcN808v1HOwxY1Bp+Hv7qul0Jls+Pd64wBH2jwA2E06ilUjQGWRyLPq6B9JLlsy6wVfePwU//bglhRHpSiKcnmHWz2Y9BpWFGXm8oDaUie/OtJFIiEzuoL5mT/YyNavJwvCTVpoHRjhjaZB8h1GvvNqE+/dWs6vj3cDyf5cywrsDPojANT3+llRqCaXKde2mdQLPQl8lmSjy0Ojfw7O4HkeYOwIc4x+PiUp5dDo3/uAwim2+a6UcrOUcnNeXt744+U5duxGLWa9hkAkjhAQjiUIRGITRrrptBrWFDvJthooyTKn9chPRZlLJS4TdqMWh0mHzajjoZ1V3Lw8n6GRCOd6fXR6gqwrdWI36VhWYGcknKwyisQSDI1Exvej0yRfMoTgisYlKkra0px/OzTqtASmaPaqKIqSTg63uaktcY2P6M40taUufOEYTRlegXl0IIHdqMVu1JJlM5JlNaDRCCKxBIP+MBqNYGzAiFYjKHKaqM6z4jTrM25qiqLMh5lUSriklBc3qnxkBs/bD3wU+DmwG/jR5TYWQjiklF4hxHKmSWBczGHS0QkYtAKnVc+KQjuxhOSe9SWUZVt4x4YSRsIxVhU50GgEH7yucja7V5SMZzboGA5G0Ws1mPUTkwlmvRaDVkNZlpU1NyTfGGtLnfz0QCsV2RZWFZ9fvbVjSQ4uix6HST9hcoeiZDqjToNWgJSwqSKLT9+2ItUhKYqiXFYoGudU1zAPX5+5I7nXjTe79FCTb0txNFeuwGZEqxHEE5Iip5nlhfbxpa4rihzk2ozcu7EUTyDKyiI7Oq2Gu9eXpDhqRUkfM0lKfBD4xkWPPTTJYxNIKQ8LIUJCiFeBY0CbEOIvpJRfEkL8LvAHQLYQIktK+XGS40azSFaZ//5sfogfPLSVb71Uz6byLAqcZn6yv4XhYIw8e7JZ31hFRCyeQMPkd3ej8QQNfX7y7caMG6mkKNP594e38uPXW3jbqnxc1vPJBLNeiz8cw2LUodPCmR4vuTYjZdkWHr1j5fh2sXgCrUag1QjWlFxJixlFSW/v21bBfx5oo9hl5jsf2KwajymKkvZOdQ0TjUs2ZuDkjTE1+TYsBi3HO4Z558bSVIdzxdaVZ/HV+9dxvN3Dx3bVEJeSY+0eRsKx8Zs4ZdkWyrKT51SXM+gP0+cLU5Nvy9gKGEWZrSmTEkKI9wDvBaqEEI9f8CU7MDiTnUspL66o+NLo498Hvn/RtjMaMzqZU+39fO+VJv7HYuAPdy9DCEEwGuO/D3WwotDOKw0DNPb5CUTiVORYuHdj6SXr1p6v66Ou24tBp+FDOyuxGGaSr1GUzFDkMvMnty7HoNPww1cb+dtnzrGm2M6OJbm0DQYIxeL87K12XmsYxGnR85d7V2M3JfutnOv18dSJHlwWPe9WoxKVRUorBN2eIG3uINu+/FsOfuY2hFBLlBRFSV+HW5OFxZmclNBqBGuKnRzrmFWRdFr6/iuNHG3z0DEUoCzHSkJKfKEYDX1+rq/J5aWz/bQNjeALxSh2mbl/U+klCfBgJM5/vdVOJJZgZZGd29dk9lQSRZmpy115vw50A7kkG0+O8QHH5zOo2Xr39w8D0OeP8KNXG1hZkkUomsAbivLC2T7O9fo53uHBqNNwvMNDVa6VzZXZE/YRiibXD0dHG2EqymJS+eiTlzx2sG0YbzjGSDhOYCDOEaMHfziGPxyj1xuekJRISMnQSIQ+b5jyHMtCh68o8+77rzQSHX3pHxyJc67Hy/IiVRWkKEr6OtzmpizbPF4ZnKlqS5385I1WovFExlYGfOaXRznQkkys/N+xbj64o4LWwQB6rYa2wQBvtQxR1+3lVNcwVr2WY+0ecqwGbl09sY1eNJEgOlpJEYyq3kbKtWPKI19K2SqlfElKuUNK+fIFfw5LKWMLGeRsNAyG2FjhQq8VFDtNVOVaEQJKssyc6/XTMxzimy/Uk0hMLJ1628p8NlZkcefaIpxmNZFDuTbkWw3k200sybOyp7aQIqeJDWUuyrLPT9VYV+rCYdZTlWul2KX6SCiLU+/IxBHRt31jX4oiURRFmZ6UksNtbjZlcJXEmLWlTsKxBOd6fakO5Yo9dqBzwufZVgMrCu2Y9FqW5FspdpqS1yMuM42DI3QPB/nha830eUMTnucw6bmrtogN5S5uWVmwkD+CoqTUtGsUhBDvBP4WyCc5WVAAUkqZtrNrPIEYa0qc5NuNrCp2UuQ0IwR8JnCSfl8YrUaDRjMxH+Mw6dm1LG+KPSrK4qMV8JV7axkKxijPtuCyGLhuSR4Wo3bCnYqybAu/m8FNtBRFURRlsen0BOn1htlYkflJifPNLodZXbw4KtRuX1PIb050Yzfpqci2siTfzoM7jGgE/MNz9Zzp9qLVCDST3B6uybdTk5+ZI14V5UrNpHHCV4G3Synr5juYuZLvMNLnDVOVm+zim2U1APBne1awr36ArRct3VCUa0mFE5YW57OswE5RlpXSnPPr5p0WVSWkKIqiKOnucFvm95MYU5FjwWnWc7zDw3u2lqc6nDlR4DBh1GsRQowve80evR75k91LeeZ0LysK7eTaVAWqosDMkhK9mZSQ+NQt1bx7cxn+cAyXxTDhayUuC+/eknyxax8aoWMoyI6aXPp8IZCQr0YcKteAf33fJlq9CTaUZSGAtsEA2TYDNqNq7qooYz57j2oupihK+jrc6sas17KiMPPvqAshqC11cqx9ONWhXLFP3FTFP7/UPP65y2Lg4Z1VROOJ8R5dY5wWA+/aXAaAPxjhUJuHrVU56LWCTk+QPLtRNdxXrjkz+Y0/KIT4GfB/QHjsQSnlL+YtqlmqyDHTPhREK2BVeTY6rWZCQmKsieXY1ICGXh+/95NDRGJxblyaR4HThJSwd30xS/Iyd0ayokwlx6rHPRJFp4WvvdjK6S4/TpOOj9+8lIZ+PxaDlg9eV6kmayjXLK2AsR7Hv/zoNtZX5qQ2IEVRlMs40uamttS5aMYX15Y6+deXmwhF4xl5LrK2NAu9ppm4hPLsZGWESa+d8LOEonGEAKPu/GMP/egg3cNBKnKsvHdbOfW9fuwmHR/aWYVWoyZAKdeOmSQlHEAAuPWCxySQNkkJm0FHQoKUsK5wYlKhyxPkF4c7EEJw36ZSChwm6vv8RGLJREV9n2+8QsITiCx47IqyEHQaQYLkMdLUF8AfihKMxGgZ9AMQiMQJxxIZeSKgKHPhwqFLT57qoy8Q47aLuqIriqKkg1A0zqkuL793Y3WqQ5kztaUu4glJXbeXDRm4JGV9qYNYInmB5DJeei7V4Q7wy8OdaDSC+zeVjl979PmSjS67h0O4A8mGy/5wjGg8gVajzsmUa8e0SQkp5YcWIpCrcbon2a1XAl96+hx//+4N41/rcAdHR3xKOtwBChwmbl2Vz4tn++jyhPjDW2oIROJIYG2JKyXxK8p86/UlE27RBBQ5jUTiCQqdZt6+voQTHcPj6zkVRYFwLEr7UCDVYSiKokzqROcwsYRcFP0kxtSWJhtcHu8YzsikxBd/fYax3Pax7kuniHS4g8QSEhKSTk9wPCnx4I5Knq/rZc/aIn5nZQGH29xU5VrVTSLlmjOT6RvLgG8DBVLKNUKIWmCvlPKv5z26GXIYtQyHkpUP1y2Z2MRyVbGDtqEAAlhZlBwYotVq+ep96xY6TEVJGaNWEB69FfzI22o4NxCkMsfCoD9CQ5+fkXCMVUWORVMGqiizpdNAbHRS9JI8BztrclMbkKIoyhQOtrgB2Fi+eG6mFTpM5NqMHO/IzL4Sb19fwK9P9gBg0mtIJCSaC5ZfrC520D4UQKsRrCg8P8DwwzdU8+Ebzle87Fmr+hkp16aZXIH8G/BnQBRASnkceGA+g5qtj91Ug8uopTrbSKHLOuFrNqOO+zaVcu+mUtU0Rrlmfe7tq6nMNvGeraVsq8nnA9sruGFpHvWjM8G7h0P4QrEUR6koqXPHqnycRg1ri23cvqaIpQWZ3zxOUZTF6UDzIDX5NnJsxlSHMmfGml2e6PSkOpQrsntVCcvyLbiMWm5ZkY8/MvGcym7Sc//mMt65sRSzQVVBKMrFZpKUsEgp37zosbS6emkeGCHLZiQhtBjUnV5FucRrjQMUOC009Qcm9E7ZXJmFw6xnVbEDlxoHqlzDPKEETquRUAwsqmxWUZQ0FU9IDra42Vq1+Mbbry1xjldvZpq6bi9GvQ6H1YA/FMdhUudUijIbMykdGBBCLCHZsgEhxH1A97xGNUvLC+y0DgawGXUsLZh8ekYiIWns9+O06Mm3q9GfyrWlItvKoD9Cnt2IQaPhTI+XQoeJmnw7NfnqjrCi1ORb8QQjlGVZsJlUUkJRlPRU1+3FH46xbREmJWpLnSQknO72sqUys36+Yqd5fJTnruV5U24npaSxfwSrUUuR07yAESpKeptJUuLjwHeBFUKITqAZeP+8RjVLeo3kaJubIpdpwijQC+1rGOBQqxutRvDgjoopt1OUxSgcjnCkzc3KIjvPn+2joc+PSa/l4esrJ4ymUpRrVVO/n9NdXvqGQ2g0quJOUZT0dKB5CGBxVkpc0Owy05IS2TYDDX0+eofDvOMyfSEOt7l55dwAQsADW8opdKobpYoCM1i+IaVsklLuBvKAFVLK66WULfMe2Sx88ckzhOOSlsEgX/nNqUm3CYyu7YonJOGxbmaKco344RvtROKSYx1eTrYnT2gisQTxhJzmmYpybXi5fpC4hF5/hP852JrqcBRFUSb1ZvMg5dmWRXmXPd9uoshp4kRH5vWV+MvHT9I2FCIcl3z215Nfi0ByBDskR7QHIpm3TEVR5stMpm98GfiqlNIz+nkW8Ekp5WfmO7iZEghGV5dM+SJ9w9I8zAYdOVYDBQ6VlVSuXbtXFeKPJCjLtqjmr4oySgOMpatLXIvvZF9RlMwnpeTN5iFuWVmQ6lDmzdoSZ0ZO4LhwabgGMeV2W6uyEQgsRi3VeZMvOVeUa9FMalTvGEtIAEgp3cCe+Qtp9u7dWIxeA9kWHc0DI3zy58doGfDT0Ovj9x87xP/308N0eoLsWpbHmhJnqsNVlAV3w9IcdAJKXSbWlmVx84p8avJt+MMxXm8coHVwhHhC0tDnwz0S4fGjndz8tZd43/feIKIqi5RrQL492ZTMqBXsqMlPcTSKoiiXaujz4w5EF+XSjTG1pU6aBkbwhqKpDmVW7t5QQrZVh14De2rz+ZOfH+GrT58hFktwrN3NR39ykD/6r6P0+cJcvzSXjeVZqQ5ZUdLKTG6TaoUQRillGEAIYQbSagZRNA5VuTZGIjGePNGDQafBH46i02g43uHBbtLz9Mkelk0z4q2x38/zdb0UOEzcVVuMVjN1plNRMolWo6E6z4ZJryUQjmManS7w3OlemgdG0AjBkjwr9X1+DDoNvzrawYAvxIAvxBPHOrl3UxkAnZ4gT53oxmHWc/f6YtWPQlk0en3JE+BwXPLSmR5uWlGY4ogURVEmGusnsRibXI5ZW+oC4GTnMNctyU1xNDM34A9T5LSQa0twqHWYsdWxuTYD+xoGONvjI8ti4LnTvXxoZ9W0+3u+rpeGPj/bq3NYV+aa5+gVJfVmUinxGPC8EOJ3hRAPA88CP57fsGbnxuV55NiM5FgNxOIJwrEEdpOOPJsB/eiI0K0zaJhztM3DSDhOU/8IA/7wfIetKAvmhqV5ZFkN1JY6cQfC/MeBNl5vGECnTSbetBoIRJNrGyOxBJU5NkBg0GtZV3r+zfBExzC+UIxOd5BOdzAVP4qizIuxYwEgFk9hIIqiKFN4o2mQAoeR8mxLqkOZN2tHK5pPZNgSjupcGzX5NrItBuwmHSPhGFKC1aij0GFGq9GgEYJNFdNXSISicY53DBOIxDnU6l6A6BUl9aatlJBSflUIcRzYDQjgr6SUz8x7ZLNw9/oS7lhTxA9fa+Z0l5dAJMaX7l7LmV4fO2ty2VDhItc2fR+JFUV2OtxB8h1Gsq0LP52jZWCEZ071kG01cPf6Egw61QFemRsPX1/F+7dXYNBpeOyNVvp9YXq9IR7cUUF5toVChwmjXsuh1iEKHWYeuaWGF870sSTPSlXe+Qqj5YV26nt92E26tG6yJaXkqZM9tAyOcONStWxLmd7tq/J57kwfOVYTywrVmFxFUdJLIiHZ3zjIjcvyEGLxVvJmWw2UZpk53plZSQmbScc3HthAQ5+f/zvSQV23l9XFTu7fVEZljpXdKwvYXOHCMYPpf0adhiX5Npr6/awqdixA9JNrHr0uybUZuXt98fiNXkWZDzPqcielfBp4ep5juSoakcyYZFsNXL80F6NBO+typ9XFTlYWOtCkaNnGic5kVjQQCdLrDVG2iDPhysIbS3IVOU2c6BymMseCy2Igx3Z+NdbbVpxvnrV71aXl61W5Vj5+c03KjpGZ8oVjnO3xAXC03aOSEsq0DHodVbk2slUzZEVR0lBdj5fBkQjX12TOkoYrVVvqzLhKiTFFThOxhKTQaeZ3VhWg0Qi2VefMah9CCPauKyaRkCk93zre4SEYidM+FKDXG6I0S12XKPNn0aS89jUM4A/HMOo17FqeB0Dr4AhH2z1E4zNv1JfKg39lkQO9VpDvMJLvSKu2Hcoi4gvFyDLricXlhGMjHItzuM1Np+fyyzLSPSEBYDPoqMq1ohGC1Sm8y6BkDq1GkJCQYzVi1KteKYqipJd99QMA7LwmkhIu2oYCeAKRVIcya0MjEXQaDXaTjtBoo/D6Xh8nO4eRcnZj2FN9vrVq9Lqk0GmaMF1EUebDopkHGE9IhBDJxnsS+n1hfnmkEynBE4hw0/L076Zek2/j4zfXLOqyPCX1Ygk56UXXC3V9nOnxodUIHtpZicOkT0F0c0OjEbxjQwlSSnU8KTPiDkRxmHTjM+QVRVHSyb6GAZbm2yh0Lv6Lw9rR6sbjHcPcuCwvxdHMTiwh0Wr+f/buPT6uus7/+OszM5lJMrlfmjZNm15paWlLL0BbQAQKqIir4OLiZV0vy6q44sru6i67Py8s6+quoHh3vawKKiqiXBShKOVWLm3p/X5v0zaXNvd7Zr6/PzIpoTTJpM3kzEzez8cjjzlz5pyZdx7tTGY+8/1+vobf56cn4thT28IjG48C0B2JsjCFVt2YWZbLjHE5eh8lo2JYRQkzKwQmOec2JijPGbtkZgm5mRkUhTMYl5dJTVMHfQXJ6DArk17SE18S7Zq5ZWyuaqKiMOvkKhzAyU7RzkEKPWUGpeeTxOu88jwOHG9jcrGGp4pIcunojvDSvhPcdOFkr6OMirl9zS6rUq8oMbUkzNVzy+jojrCgooD9x1tP3pZKn0f66H2UjJYhixJm9hTwttix64FaM1vlnPtUgrMNSyjgf826zePyMrluQTkNbV3Mr9BSOiJ9cjMzWDb99fMbrzx3HKW5IcryQuRnpe4oCZEz8d6lleyuaWHGuByvo4iIvMa6A/V09kS5dGb6T90AyM/KYGpJmI2HG7yOckbmlr/ax2rGuFyunhulO+JOjgARkdeLZ6REvnOuycw+DPzIOffZ2GocSa/vzWVLZw+dPRFyU3g4ukiiZWa8trBX39pFVtD/mtEUIumqIDvIjHE5FMTRGV1EZDQ9s7uOwBk0TExl8ybms2b/Ca9jjIi+IkVzRzdmRk4obWbPi4yYeJ4VATObANwI3J7gPCOuqqGdB9YeBuAdCydqRQuROKzZf4JndtWREwrw3qWVZAVVmJD09tCGKvbXtTGlJJt3LKzwOo6IyEnP7Kpl4eSCMfVhdn5FPg9tOEJtcyeluanf/P3QiTYefKUKgBsWVzCxIHmXVRfxQjyrb3wB+COw2zn3splNA3YlNtbIOdbYQSTqiEQdx5o6vI4jkhL6VuBo6eyhoT31ul+LDFdVfe//+SMN+jshIsmjuqmDzVVNKdGwfSTNi0112FyVmkuDnupYU7/PI436OyNyqiGLEs65Xznn5jvnPha7vtc5d0Pio8Wv6kQb19z1Zz73u02vu21ueR4zy3KYMS6H88o1l0vGpv21Lfztj1/msc1VNLR18rMXD7DtaCPRqGN/XSvVRnJhAAAgAElEQVTNHd2vOX7Z9GIqCrNYVFnI+Lz07/QtkuEz7nthP87Fv4S0iEii/Wl7DQArzi3zOMnoOm9iPma9K3Ckiv/34CauuevPHK1vfd1t55XnM2NcDjPLcrRUuchpxNPo8svAfwDtwGPAAuCTzrl7E5wtbhd/+c8A7Kg5yPi8IB++dCZ3rdzJ4fp23r98Cm+dX+5xQhFvXfGVVUSBJ7bVMGd8mL3H28nO8PPvb53D/uNtZAX9/M3yKSf7R4zLzeQvl0zyNrTIKPriYzsA+J/Hd3HL5TPVcVxEksKT22qYWJDFOWVjqwlvOBRgRmkOm6pSo9nlt/60g5+8eBCAZV96iv3/dS0NbV18+bHtdEccn1gxk+sW6POIyEDimb5xtXOuCXgrcBg4B/inhKY6C7/feJT1h+t5dlcdh0608bMXD5z2uG1Hm3jlYD2RaOotzyMyXP2/+91T00ok4mjp7GF3TTMA7V0R6tu6+O0rVWxJk6GSImeqta3T6wgiInR0R3hudx1XnjtuTBZK51Xks+FwIy4FltJ8eMOR1+17aH0VW440sbe25WR/u1PVt3bx4t7j1Dbr746MbfEUJfqWrHgL8HPnXFK3wn3DrFK2H2umuaObvXUtNLR1s+5g/WuO2VvbwmObj/HUjtq06ewrEq9zy7Lw+YyicJC/unAy507I46o5Zfzk+QP8/KWD/Ofvt3O0sd3rmCKeyQlrypKIeG/1nuO0d0e4coxN3egzf2I+tc2dVDcl/wf25VNfuzJKQ1sXe2pbqW3p5FB9O4fr29hd0/K68x7acITn9xzngXWHU6L4IpIo8RQlHjaz7cAS4EkzKwWStkPL07uO0xNxXDyzhOmlOZw7IY+aU17MfP2qzT7f2Ks8y9hWVpTDey+q5IbFFRSGQ7zpvPGcNzGfju4IABEXpatH8+pFRES89OT2arKDfi7qt1z3WDKvogCAjYeTfwrH83tf+yVnW1eEguwgy6YWs6CigIkF2acdDdH3MUQfR2SsG7KnhHPuM2b2JaDJORcxszbgL+K5czO7m95ixjrn3K399t8O3AL80Dn3b7F95wHfAQz4qHNuY7y/RDjoo7Wr90PU3defSzgnlw2H6pk/MZ+sYIBlp6zrPKUkzHULJtDRHWXOBDWbkfTnN4jECvD/8uY5rD/USGVx9muWF/vo5dP5zboqzinLpbI47FFSERERiUQdf9xSzWXnlJ7s9zTWzJmQh99nbKpq5Oq5472OM6g7r5/D9d95GYCcoI/ygiwum1VKbXMn3T1R/D7j/EkFrzvvbedPZHdNC1NLwmNyio5In3gaXWbTW0CYDNwMlAOzgEeGOG8REHbOXWpm3zazC5xzL8du/j7wPHBlv1PuAG6id/r7t4iz8AEwv6KAgyfaADjaDpdMzGR8/oRBz5kxLjfeuxdJebPG59LY3rvCRmaGn7cvnPi6Y8blZvKRy6aPdjSRpFBZlEVP1JHhj2cAoYhIYr28/wS1zZ28Zd7g72fTWVbQz8xxOSmxAkdzJ0ws6J36NyX2xc6iyYVDnpeflcHiyqGPE0l38bz7+hHQBSyPXT9M72ocQ1kGrIxtrwSW9t3gnKsGTp04VeScO+ScqwKGtXbnzW+YRnlBFhfPKOGSGaXDOVVkTPjAxVOZkJ/FtfPLGZ+f5XUckaTzrgsnMSE/i3dfONnrKCIi/H7TUTIzfFwxe5zXUTy1oKKATVXJ3+zykhnFLJteQnlBFh99o77gERmueIoS051zXwa6AZxz7fROsRhKAdAU224EhioD+gbYPsnMbjazNWa2pra29uT+/XWtHK5vZ3dNCz09PXFEExlb9tS0cLi+jZ3Hmr2OIpKUdlW3cri+jR3Veo6IiLciUcfvNx3j8lnjCIeGHNSc1uZV5HOitYuqhuRuwN3d7WLvtdrZU6u/IyLDFU9RosvMsoiNbDCz6UA8bXAbgL6GDXmx64OJDrB9knPue865Jc65JaWlr46IuPeFg7R0dLOrupk/bKmOI5rI2PLg+ipaO3tYe+AEe07T/VlkrPvT9mpaO3t4cluN11FEZIx7ef8J6lrG9tSNPvMregdPJ/sUjt9vOcrummZaOrq594VDXscRSTnxFCU+CzwGTDKz+4AngX+O47zVvNozYgXwwhDHnzCzCjMrp3dkRdzOn9zbOCYcCnDRlOLX3b67poXdNapaytg1s6y3h0pxTojKouEtdxiJOjZXNSb9txQiZ6M8P4tI1FFeoOVARcRbj2w8QiigqRvQ2xMrw29JX5RYNr2E7FAAM2PR5Nc3tATYXdN82mVBRSS+1TeeMLN19PaEMOBW51xdHOetM7MOM3sG2AAcNLPbnXN3mtmHgI8BRWZW6Jy7hd7ixy9ij3HLcH6Jr9x4PntqWvAbbD3WRE5WgFDAj99n7DjWzIPrDtPS1cONSyYxv+L0LxQi6ezeD13EzmNNTC7IJhB47dM+EnX4fUZPT5TV+44zpSjMpOLsk7c/vbOWP22vISvo5+/eMI3inNBoxxdJuKvnjOP5vce5ePrrC9siIqOlsyfCwxuOcs3c8WN+6gZAKOBn9vg8NlUl97KgEwqyePJTb6S6qYOmjm42VzUytzwP58DnM7YdbeLhDUdo6ujmLxdPYsFpVuIQGcvifbXLBOpjx88xM5xzTw91Uv9lQGPujO3/AfCDU47dCFwSZ57XmVSUzS33raWpo5vvP+NncWUhy6cXkxHoXUqoJ+p4dnedihIyZp0z/vXL364/1MBTO2ooz8/icEMbL+49QSjDx103LqAkp/cb401VjeysbsYM6lo6VZSQtPST1Qdp7ephT00rn7xqttdxRGSMenJbDY3t3dywuMLrKEljXkU+D284gnMuqZfNzMkM8NzuFn743D6izjFrfB7j80Jct6Ccrp4Im6sa6eyJsnJbtYoSIqeIZ0nQLwHvArbwaq8HBwxZlBhNnT0RWjojRKJworUDgO3Hmrl+4UQqirJwDorCQY9TiiSX7UebcA6qGto52tD7vOnsjtLY3kNJTu8x00rD7K9rJSvoJy8rw8O0IokToXfEUCTJO7yLSHr79drDlOWFuGRGiddRksb8ifn87MWDHDjexpSSsNdxBlXd3PteqqM7Qk1TB8XhILtrWrhsZikVhb1LT+frvZTI68QzUuLtwCznXDzNLT2Tm5nBhy6ZwtoDDZTkBIk4x+LKQnKzMvjwJdM4eKItrvWCRcaSRZWFrNpRS0VhFu9YWM4v1xxm5rhcppfmnDymr/t3UXaQCVpOVNLU+5dO4fGtx3jTeeO9jiIiY1RNUwerdtZy8xum4fcl74iA0dY3ynljVWPSFyWuX1hBU3s3DigOB+nojnLexHwCAR8fuWwGu2qamVue73VMkaQTT1FiL5BBfCtueGrFnPGsmPP6N5Qzy3JPNvoTkVedU5bLOf2eG//8ptcPWw+HAlw+S822JL3dds0sbrtmltcxRGQM++36KiJRxw2LNHWjv5llOYQCPjYdbuBtC8q9jjOonMwAH79i5mlvm1yczeR+PbtE5FXxFCXagPVm9iT9ChPOuU8kLJWIiIiIyBgRjTp+8fIhFk4uYMa4nKFPGEMy/D7mlOexIclX4BCRMxdPUeKh2I+IiIiIiIyw5/bUsbe2lbvftcDrKElpQUUB9798iO5IlAy/z+s4IjLChnxWO+d+DPwSeME59+O+n8RHi9/jW4/xpq8+zcfuXet1FJGkdO/q/Vx99yr+7cFNXkcRSUpfeXwHV9+9iq8+sdPrKCIyBv1k9QGKw0HeMm+C11GS0uLKQtq7I2w/2ux1lAF95KdreNNXn+bJrce8jiKScoYsSpjZdcB64LHY9fPNLKlGTvzDL9ax/Vgzv998jAdf3u91HJGkc8ejW9hZ3cJ9Lx5k1Y4afrJ6P6t21rK5qpF7ntzFg68cJhrVqgMydn3jT7vZWd3C157c5XUUERljDp1o48lt1fzVhZMIBfxex0lKS6b0Nqtfe+CEx0lO7xcv7eOxLdVsP9bMJ+5/xes4IiknnvFPnwMuBBoAnHPrgakJzDRsrV2vfph6Zk9yvliJeKmrp/fSAat21nC8pYt1B+pZs/8Ekahjf10bje3dnmYU8ZI75VJEZLTc9+JBAN5zUaXHSZLXhPwsyvMzWXOg3usop7V6z6u5WjujHiYRSU3xFCV6nHOndpZJqvdt5fkhAAx41wWTvA0jkoTG5YYwIBQwLp5WDMD4/EyWTCkiGPAxrTSsdbNlTMvw9y6/F/RrGT4RGT3tXRHuf/kgV88ZT3mBlt0ezKLKQtYlaVHiposm0/fXo+9ziYjEL55Gl5vN7N2A38xmAp8Ank9srOF56p+u4P+e28eSKUUsqiz0Oo5I0ll522Xc/9JBLp9VyvSyPJbNLCUz4MfnM86bqPWyRZ7+xzfwm1eOcv1CzecWGcq6g/X8eXsNXT1Rlkwp4orZ4/D7VNA7E79cc4j6tm4+eElSDUJOSosrC3lk41GONLQnXQFn6bQSfv13y1h3sJ73X6x/S5Hhiqco8ffA7fQuB/pz4I/AHYkMNVzBgI+bL5vudQyRpJWbmcGH3/DqcyQ7GM9TX2TsmFCYwy0DrC0vIr1aOnv49AMbeXTjUfw+w2/Gd5/ey/mTCvj6TQuZVJTtdcSU0h2J8r2n97KkspALpxZ5HSfpLa7s6ytRn3RFCYDFU4tYrH9HkTMSz+obbc65251zFwAXAV9yznUkPpqIiIiIJIPmjm7e/8OXeGzzMW676hzW/7+r2PqFa7jrxgXsq2vlnd95nv11rV7HTCmPbDxCVUM7H32jvliLx7kT8sjK8LM2SadwiMiZi2f1jZ+ZWZ6ZhYEtwA4z+6fERxMRERGRZPCbdVVsONTAN25ayN9fOZPczAwCfh/XL6rg/r9bSldPlJt/uobWzh6vo6YE5xzfeWov55TlcPmscV7HSQkZfh8LJuWz7qCKEiLpJp5Gl3Occ03A24HfA5OB9yU0lYiIiIgkjb9eVslDH7+EN897fd+V2ePz+PpNi9hd08LnH97iQbrU8+cdNeyobuYjl03Hp34ccVtcWciWI020dan4JZJO4ilKZJhZBr1Fid8557pJstU3RERERCRxzIw55XkD3n7JzBJufsN0frnmMM/vqRvFZKnHOcfX/7SbiQVZXLeg3Os4KWVxZSGRqGPDoVMXBhSRVBZPUeK7wH4gDDxtZpVAUyJDiYiIiEhq+eSKmVQWZ/PZ320hEtX3VwN5amctrxxs4GOXTyfDH89bcemzaHJfs8sTHicRkZEUT6PLe5xzE51zb3G9DgCXj0I2EREREUkRmRl+Pv2m2eyqaeE36w57HScpOee4+4mdVBRm8ZeLJ3kdJ+UUZAeZVZbLi/tUlBBJJ/E0usw3s7vMbE3s5yv0jpoQERERETnpzeeNZ35FPnc/sZOunqjXcZLOE1ur2Xi4kU9cOZNgQKMkzsSy6cWs2V+v/18iaSSeV8MfAs3AjbGfJuBHiQwlIiIiIqnHzPjUVedwpLGD362v8jpOUolGHXev3MXUkjDXL5zodZyUtXRaMe3dETYebvA6ioiMkHiKEtOdc591zu2N/XwemJboYCIiIiKSei47p5TZ43P532f24px6S/R5bMsxth1t4tYrZxJQL4kzdtHUIsxg9Z7jXkcRkRESzytiu5ld0nfFzC4G2hMXSURERERSlZnxd5dNY2d1C0/tqPU6TlKIRHt7ScwYl6MVN85SYTjI7PF5rN6rooRIuoinKPFR4Jtmtt/MDgDfAD6S2FgiIiIikqreOr+c8vxMvvf0Xq+jJIVHNh5hV00Ln1wxE7/PvI6T8pZOK2LtgXo6eyJeRxGRERDP6hvrnXMLgPnAPOfcQufchsRHExEREZFUlOH38d5llazee5zdNS1ex/FUTyTK11buYvb4XN5y3gSv46SFZdOK6eyJsv6g+kqIpIPAQDeY2acG2A+Ac+6uBGUSERERkRT3l4sncfcTO/n5Swf597fO8TqOZx58pYq9da18572L8WmUxIi4aGoxZvDC3hNcNK3Y6zgicpYGGymRO8SPiIiIiMhpleaGuGbueH699jAd3WNzmH1nT4SvrtzFgop8rplb5nWctJGfncGcCXk8v6fO6ygiMgIGHCkRW2VDREREROSMvOeiSh7ZeJTfbzrK9YsqvI4z6u574SBVDe186Yb5J0cby8i4ZEYJP3xuHy2dPeSEBvxIIyIpYMieEmb2YzMr6He90Mx+mNhYIiIiIpLqlk4rYlppmPtePOh1lFHX0tnDN/+8m+XTi7lkZonXcdLOZbNK6Y44LQ0qkgbiWX1jvnPuZBcZ51w9sDBxkUREREQkHZgZN10wmbUH6tlTO7YaXv7w2X0cb+3in66Z5XWUtLSksojsoJ9VO2u8jiIiZymeooTPzAr7rphZEYNM+xARERER6fMXC8vx+4wH1h72OsqoqW/t4n+f3ss1c8tYOLlw6BNk2IIBH8unl/DUjlqcc17HEZGzEE9R4ivA82Z2h5l9AXge+HJiY4mIiIhIOhiXm8ll55Tym3VVRKJj48Pjt1ftobWrh3+8WqMkEumNs0o5XN/O3rpWr6OIyFkYsijhnPsJcANQDdQC1zvnfproYCIiIiKSHt65uIJjTR1jYrWEo43t/N/z+3nHwgpmlmnBukS67JxSAFbtqPU4iYicjXhGSuCc2+qc+4Zz7uvOua2JDiUiIiIi6ePKc8eRn5XBr8fAFI57ntyFc45PrpjpdZS0N6kom2mlYZ7aqaKESCqLqyhxpszsbjN7xsy+dsr+88zsWTN7zszmx/b9n5m9aGZPmdm7E5lLREREREZPKODnbQvKeWzzMZo6ur2OkzB7a1v45ZrDvOeiSiYVZXsdZ0y4fNY4Xth7nJbOHq+jiMgZSlhRwswWAWHn3KVA0Mwu6HfzHcBNwI2x7T7vcc690Tn3s0TlEhEREZHR987FFXT2RHl041GvoyTMXU/sJBTwccvlM7yOMmZcPaeMrp6opnCIpLBEjpRYBqyMba8Elva7rcg5d8g5VwXkx/Y54Cdm9rCZVSYwl4iIiIiMsvkV+cwcl5O2Uzg2VzXyyMajfPDiqZTmhryOM2YsmVJEcTjIY1uOeR1FRM5QIosSBUBTbLsR6L8eku8027c555YDX6J3xY/XMbObzWyNma2prVU1VERERCRVmBk3LK5g7YF69qXhagn/8/gO8rMy+Ns3TPM6ypji9xlXzSnjz9tr6OyJeB1HRM5AIosSDUBebDsvdr1P9NRt59yJ2OWzwPjT3aFz7nvOuSXOuSWlpaUjn1hEREREEuYdCyfiM/jVmkNeRxlRL+49zlM7avnoG6eTn5XhdZwx55q542np7OH53ce9jiIiZyCRRYnVwJWx7RXAC/1uO2FmFWZWTu8oCswsL3Y5i9cWMEREREQkDZTlZfLGWeN4YN1hIlHndZwR4Zzjy3/cwbjcEO9fNsXrOGPS8hnF5IQC/FFTOERSUsKKEs65dUCHmT1D72iIg2Z2e+zmzwK/AH4V2wa4z8yeBb4PfCZRuURERETEOzcuqaC6qZOnd6XHVNw/ba9h7YF6bl0xk6yg3+s4Y1Io4OeK2eN4bMsxunqiQ58gIkklkMg7d87desquO2P7NwKXnHLsdYnMIiIiIiLeu2J2GUXhIL9ac4jLZ43zOs5ZiUQd//3HHVQWZ3PjkklexxnT3r6wnIc2HGHVzlqumlPmdRwRGYZETt8QEREREXmNYMDHOxZO5Imt1Zxo7fI6zll5YO1hth9r5p+vmU2GX2+rvXTpzFKKw0EefCU9V3cRSWd69RQRERGRUXXjkkl0RxwPvlLldZQz1tbVw1ee2MH5kwp4y7zT9miXUZTh93HdgnJWbquhsb3b6zgiMgwqSoiIiIjIqJo1PpcFFfn8as0hnEvNhpc/eGYf1U2d3H7tuZiZ13GE3tVdunqi/GHTUa+jiMgwqCghIiIiIqPuxgsmsf1YM5uqGr2OMmy1zZ18Z9Uerp5TxgVTiryOIzHzK/KZVhrm12s1hUMklagoISIiIiKj7roF5YQCPn655pDXUYbtnid30dET5dNvnu11FOnHzLjpgsmsOVDP9mNNXscRkTipKCEiIiIioy4vM4O3zJvA79Yfob0r4nWcuO2pbeFnLx3k3RdOZnppjtdx5BTvXFxBKODj3hcOeB1FROKkooSIiIiIeOJdF0yiuaOHhzcc8TpK3P7z0W1kZfi5dcVMr6PIaRSGg1y3oJwH11XR3KGGlyKpQEUJEREREfHERVOLmFWWy4+e358SDS//tL2aJ7fX8IkrZ1CSE/I6jgzgfUsrae2K8IB6S4ikBBUlRERERMQTZsbfXDyFbUebeHl/vddxBtXZE+ELD29lemmYv1k+1es4MogFkwpYXFnI/z6zj+5I1Os4IjIEFSVERERExDNvP38i+VkZ/Pj5/V5HGdT3n9nH/uNtfO5tcwkG9BY62d1y+XSqGtp5aH3qTA0SGav0iioiIiIinskK+nnXBZN4bMsxjja2ex3ntI42tvONP+3mmrllXDqz1Os4EofLZ41j9vhcvr1qD9Fo8k8NEhnLVJQQEREREU+9b2klzjn+LwlHSzjn+PffbsHh+Ldr53gdR+JkZnzs8hnsrmnh4Y0aLSGSzFSUEBERERFPTSrK5tr55dy7+gANbV1ex3mNRzcdZeW2am67ahaTirK9jiPD8NZ5Ezh3Qh7/8/gOOntSZ9lZkbFGRQkRERER8dzH3jid1q5IUo2WqG/t4nMPbWF+RT4fuHiK13FkmHw+41/ePJtDJ9q594WDXscRkQGoKCEiIiIinjt3Qh4rzh3Hj57bT0tnj9dxALjjka00tHXzpRvmE/DrbXMqesM5pVw6s4R7ntxFbXOn13FE5DTS4tW1OxLlT9ureWJrNR3dGpolkux6IlH+vL2Gx7cc03NWksLumhYe2nCEvbUtXkcRGdNuuXwGje3d/OjZfV5H4ZGNR/jNK1V87PIZnDshz+s4chY+e90c2rsifOGRrQl7jEMn2nhowxG2H2tK2GOIpKu0KEpsPdLE87uP8+Le42w83Oh1HBEZQG1zJzXNHWw/1sz6Qw1sOdLEKwcbvI4lwqObjrDuQD2PbjrqdRSRMW3h5EKunlPGd1bt8fRb7cP1bfzLbzZx/qQC/v6KGZ7lkJExY1wuH7t8Og9vOMKftlcn5DH+sPlY79+RjUfpiUQT8hgi6SotihItnT1sPtLE5iON+tZVJEkdON7KfS8e4GcvHqSpoxufGQAlOUGPk4nAgbo2th1t4kBdm9dRRMa8T795Nh09Ub725E5PHj8SdXzq/g04B/f81UIyNG0jLXz0jdM5pyyHTz+wKSEFr311LWw72sT+4634fTbi9y+SztLiVTYzw8f8inzmTcwnNzPgdRwROY36tm6cA+cgFPDxvmWVvGfpZGaW5XodTYQpJWHmTMhjSok664t4bXppDu++cDI/f+kQu6qbR/3xv/TYdl7af4I73j6XycV6TUgXoYCfr9+0iKb2bv7h/vVEo25E739yUTZzJuQxvSRnRO9XZCxIi6LEvIkFLJ1WxPLpJZw3Md/rOCJyGnPL8zh/cgELJuUzb2IBReEg43IzvY4lAsBb509gyZQirp1f7nUUEQE+uWImuZkBPvObTSP+4XEwv32liu89vZe/XlbJOxZWjNrjyuiYNT6Xz79tLs/uruO/H98xovf9lnm9f0euO78cM42UEBmOtBhWEAz4uGJ2mdcxRGQQGX4fl88a53UMkdOaVprDtFJ9uyWSLIpzQvz7tXO47Vcb+OkLB3j/8ikJf8x1B+v59AMbuWhqEf/+1jkJfzzxxrsumMTGqka+/dQeKgqzeM9FlSNyv5XFYSqLwyNyXyJjTVqMlBARERGR9HL9oolcOrOELz22nd01iZ3Gsf1YEx/40cuMz8/kW+9ZpD4SaczM+MLb5nL5rFL+/bebefCVw15HEhnz9IorIiIiIknHzPjvdy4gO+jnI/euo7WzJyGPs6+ulff94CUyM3zc+6GLKM4JJeRxJHkE/D6++Z5FXDS1mE/9cgO/eOmg15FExjQVJUREREQkKY3Pz+Sev1rI3toW/vFXG4iMcH+JLUca+cvvrKYnEuXeD13EpCI1thwrsoMBfvSBC7h0Zimf+c0mvviHbSP+/0tE4pMWPSWu+spT7KptBWDT7W8gN1fd/EX6W/T5P3Kivfcbpv3/da3HaUSSz/TPPEqE3j+Ku/UcEUkqy2eUcPu1c7jjka3c/uAmvnj9vBFpJLhqZy0fv28duZkBfnLzcmaMU1+ZsSYzw8/3/3oJX3hkC99dtZetR5r473cuYHz+8BpxNzc3M+/OpwGYXZbDY/9wWSLiiqSttBgp0VeQAPiL77zgYRKR5NRXkAC45/HNHiYRSU6R2GViBoeLyNn60CVT+fjlM/jFy4e47Zcb6OyJDH3SAHoiUb66cid/86OXmFiYxa8/qoLEWBYM+PiPt8/jv66fx8v7T3DV3av45cuHhrXqy1u+ufrk9vbqlkTEFElraTFSor8Mn9/rCCJJzcXxFDnR0sUDrxxianGYFXPGJz6UiIjIEG67+hwyM3z8z+M72X+8lbvfdf6wVzvYeLiBf31wE5urmrh+0UTufPs8soJ67yjwVxdOZum0Yv751xv55wc28uPV+/nMm2dz6czSIc8N4Ae6E55RJF2lRVGiIDNAQ0fv91tfvn6ux2lEks/43CDHmrvwAbdeed7J/U0d3aw/2MDEwixyQgEeWHeYc8bl8PL+E6w/1IgZTCkOM6NMU6JERMRbZsbHr5hJZXGYf31wE2/+2jP87aXT+OAlU8nPyhjwPOccGw838t2n9/CHzccoyQnxjXcv5Np5E0ZkGoikjyklYX5x81Ie2nCE//7jDt73g5dYOLmAD18yjWvmlhEYYFWWb7x7Htd+62UACrPS4uOVyKhKi2dNXlYGjZwby3EAACAASURBVB09+H3GwaZuFngdSCTJvHD7VSe3jzW28dWVu7jq3PE0dnRz4HgbrxxsoLqpnT21rTy9s5ZzynqHsfrMCAX0DZKkv1CGj67uKJkZaTGrUSStXbegnMWVhXzh4a187cldfPfpPVx5bhlLpxYxY1wuuZkB2rsjHG3sYMOhBv68o4a9ta3khgJ87I3T+bvLppOXOXARQ8Y2n894+8KJvOm88dz/8iF++Nw+bvnZOv5hxTncumLmac+pbXcEfEYk6sgKpsXHK5FRlRbPmsP17TigJ+pobOvyOo5IUltx19O0dEa4/+XD3HrldJ7aUcfk4mzK8nqbOgV8xocuncr6g41MKc5mUrE6kUv66+yOAtAeuxSR5FZekMV33reYLUca+cVLh/jD5mM8uvHo644LBXwsmlzIhy+ZxrXzJww6okKkv8wMP+9fPoX3Lq1k5bZq5lfkD3jskYZWemI9KI41doxWRJG0kRZFif5vIZ/ZfZz3LpvmWRaRZNTQ1sWmqkamFIdp6extDuaAh9Yfpbmzh7qWTn7w/iWcX1HAtHFhKotyqCxS0y8REUluc8vzuePt+XzhL+ZS1dDOgeNtNHf0kB30U5ITYmZZDhkDDLkXiYffZ1wzd/D+Wn/eXntyW6VtkeFLi6JEfwUBrS8scqo3f3UVR5u6XrfcTk6mj86ID7/PCIcCvHVBuSf5REREzoaZUVGYTUWhRvfJ6CsMqjeJyNlIaOnYzO42s2fM7Gun7D/PzJ41s+fMbP5A+87EH7bVDn2QyBhztKl3WtOp1ftr5o7nbedP5LPXzWFS0fA6mIuIiIgIPLpFnz9EzkbCRkqY2SIg7Jy71My+bWYXOOdejt18B3ATvZ+RvgX8xQD7hq1TLSVEBpXrg5Yo5GUGuOWKWV7HEREREUlpnT1eJxBJbYmcvrEMWBnbXgksBfqKEkXOuUMAZpY/yL5h++I7zjnTU0XGhCf++UrGF2R6HUNEREQkLXz+2unc/uger2OIpKxEFiUKgL5nZyMwt99tvtNsn27fa5jZzcDNAJMnTz65f/vnruSWn2/kslklXH+RmlyKnOqpf7qUz/1uG+++cJIKEiKn8cubL+Lrf9rNbVdp9JCIiAzPey6dTcQfZNWOOr550xnPQhcZsxJZlGgAPm5mt9NblHi8321TzWwVkAn0rc2UaWbPAgYET3eHzrnvAd8DWLJkycmOlpmZmfzgAxeO/G8gkiamFOfxfx+8yOsYIknrwmkl/HRaidcxREQkRf318mn89XJ9OSpyJhJZlKgHpjnn5pjZZnoLE33WAB8HJgAPx/ZNpLePRAR4NIG5RERERERERCQJmHOJWULTzG4BrgVygRbgmdjj3RlbXeNbQDawzjn3YTNbA3TQO1Ii5JxbMtj9l5SUuClTpiQku0g62L9/P3qOiAxMzxGRwek5IjIwPT9EBrd27VrnnItrtc9E95S4xzn3mJmtAJY7574A4JzbaGa1wIXAz2LHtzvnLgUws6eHuvMpU6awZs2aBEUXSX1LlizRc0RkEHqOiAxOzxGRgen5ITI4M1sX77FxVS7OUAOQF9vOi10/yTn3DnpX5PjP2K5ov5v7b59kZjeb2RozW1Nbq/WARURERERERFJZIosSq4ErY9srgBf6bjCzUGyzGWiNbZ8wswozK+e1/SdOcs59zzm3xDm3pLS0NEGxRVLLkYZ2Dp1o8zqGjGGtnT3sqm6mozvidRQRGSbnHHtqW6hr6fQ6ikhS6olE2V3TTGNbt9dRRNJWwqZvOOfWmVmHmT0DbAAOmtntzrk7gfvNLD/2+P8SO+WzwC/o7SlxS6JyiaSTA8db+c26KgCumTueOeV5Q5whMrKcc9z/8iEa27uZWJDFjRdM8jqSiAzD6r3HeXHvCfw+431LKykMn3YBNJExa+W2GrYdbSKU4eODF08lM8PvdSSRtJPInhI45249Zdedsf1vP82xG4FLEplHJN00d/Sc3G7t6hnkSJHEcA7aYv/3mjv1f1Ak1bTE/o5Eoo627giFHucRSTYtsb9tXT1RuiJRFSVEEiChRQkRSaw5E/Jo7ughEnWcP6nA6zgyBvl8xnULytlV3cLciRqpI5JqLp5RQobfR2E4yMSCLK/jiCSdFeeOY+2BeiYWZpGXmeF1HJG0pKKESArz+Yxl04u9jiFjXGVxmMrisNcxROQMhEMBLp89zusYIkmrIDvIleeWeR1DJK0lstGliIiIiIhI2otEHU9srT45pVFE4qeihIiIiIiIyFn432f28rc/WcNXV+7yOopIylFRQkRERERE5Cwsm9Y7nXbVjlqPk4ikHhUlREREREREzsKCSQV84sqZ7KxppqM74nUckZSiooSIiIiIiMhZmlYSxjk4dKLN6ygiKUVFCRERERERkbM0paR3Jap9da0eJxFJLSpKiIiIiIiInKXy/EwAqps7PU4iklpUlBARERERETlLReEgZlCrooTIsKgoISIiIiIicpYCfh/F4ZCKEiLDpKKEiIiIiIjICCjNDVHb3OF1DJGUoqKEiIiIiIjICOgtSmikhMhwqCghIiIiIiIyAkpzVJQQGS4VJUREREREREZAUTiD+rZur2OIpBQVJUREREREREZAflYG7d0ROnsiXkcRSRkqSoiIiIiIiIyA/KwMABrbNVpCJF4qSoiIiIiIiIyAvFhRoklFCZG4qSghIiIiIiIyAjRSQmT4VJQQEREREREZASpKiAyfihIiIiIiIiIjQEUJkeFTUUJERERERGQEnCxKaFlQkbipKCEiIiIiIjIC8k6OlOjxOIlI6lBRQkREREREZARk+H2Eg34a2ru8jiKSMhJalDCzu83sGTP72in7v2tmz5nZs2Y2P7bvc2a2wcyeMrNPJTKXiIiIiIhIIuRnZainhMgwJKwoYWaLgLBz7lIgaGYX9Lv5v5xzFwMfAD7bb/9tzrk3OufuSlQuERERERGRRMnLyqBJ0zdE4pbIkRLLgJWx7ZXA0r4bnHP7YpvdQKTfOV8ys5Vmdn4Cc4mIiIiIiCREbmaA1k4VJUTilciiRAHQFNtuBApPc8wXgXti2/c45xYDHwW+nsBcIiIiIiIiCREOBWhRUUIkboksSjQAebHtvNj1k8zsk8BW59yzAM65E7HLXQPdoZndbGZrzGxNbW1tYlKLiIiIiIicoXBIIyVEhiORRYnVwJWx7RXAC303mNnVwHLgP/rty4tdlgCB092hc+57zrklzrklpaWlicotIiIiIiJyRnI1UkJkWBJWlHDOrQM6zOwZIAocNLPbYzd/HZgK/NnMvhvb999m9hzwMPCZROUSERERERFJFE3fEBme045IGCnOuVtP2XVnbP+s0xz7d4nMIiIiIiIikmjhUIC2rgiRqMPvM6/jiCS9RE7fEBERERERGVNyQ73f+7Z2abSESDxUlBARERERERkh4b6ihKZwiMRFRQkREREREZEREg75ARUlROKlooSIiIiIiMgIyc3sHSnR3KGihEg8VJQQEREREREZIeFg3/SNiMdJRFKDihIiIiIiIiIjJCc2UkLLgorER0UJERERERGREZITUlFCZDhUlBARERERERkhWn1DZHhUlBARERERERkhGikhMjwqSoiIiIiIiIyQUMBHwGcqSojESUUJERERERGREWJmhEMBTd8QiZOKEiIiIiIiIiMoJxSgpUNFCZF4qCghIiIiIiIygnJCAVq7VJQQiYeKEiIiIiIiIiMoO+SnrSvidQyRlKCihIiIiIiIyAjKCQXU6FIkTipKiIiIiIiIjKDsoJ+2To2UEImHihIiIiIiIiIjKKyREiJxU1FCRERERERkBIWDanQpEi8VJUREREREREZQOBTQ9A2ROKkoISIiIiIiMoLCQT9dkShdPVGvo4gkPRUlJC3UtXRyorXL6xgikoRqmztpaEvu14do1FHV0E5Ht75VExEZaT2RKIfr2+jsGb3X2HAoAECbpnCIDCngdQCRs7WntoWHNxzBMK5fNJFJRdleRxKRJLHjWDO/33QUv8+4cckkxudneh3ptP645RjbjzVTkJ3BXy+bgt9nXkcSEUkbD288wv66NkpzQ7x3aeWoPGY45AegpbOHguzgqDymSKrSSAlJecdbunAOos5xXKMlRKSf4y2dAESijuOtnR6nGVhdLGdjezfdEQ31FREZSXXNve8PT7R2EY26UXnMV0dKaAScyFA0UkJS3vyKfBrauvD7jLnleV7HEZEksnByIU0dPYQCPmaV5XodZ0BXnFvG2gP1TCsJk5nh9zqOiEhauWpOGRsONzB7fB6+URqJFg72fszSsqAiQ0toUcLM7gaWAOucc7f22/9d4DzAAR9zzm00s3LgXiAT+H/OuZWJzCbpIzPDz9Vzx3sdQ0SSUFbQz5vOS/7Xh4kFWUwsyPI6hohIWppSEmZKSXhUH/PkSAmtwCEypCGnb5jZA2Z2rZkNa6qHmS0Cws65S4GgmV3Q7+b/cs5dDHwA+Gxs32eAfwOujl2KiIiIiIiknOzgqz0lRGRw8RQavg28G9hlZv9lZrPjvO9lQN9oh5XA0r4bnHP7YpvdQF/5cD6w2jnXAjSbWfKOsxURERERERlAjlbfEInbkEUJ59xK59x7gEXAfuAJM3vezD5gZhmDnFoANMW2G4HC0xzzReCe2LbfOecGO97MbjazNWa2pra2dqjoIiIiIiIioy47tvpGq0ZKiAwprikZZlYM/A3wYeAV4Gv0FimeGOS0BqCv62Be7Hr/+/wksNU592xsV/8JV687HsA59z3n3BLn3JLS0tJ4oouIiIiIiIyqvpESrVp9Q2RI8fSU+A3wDJANXOece5tz7n7n3N8DOYOcuhq4Mra9Anih331eDSwH/qPf8RvNbJmZhYE851wTIiIiIiIiKSYrw4+ZRkqIxCOekRLfd87Ncc590Tl3FMDMQgDOuSUDneScWwd0mNkzQBQ4aGa3x27+OjAV+HNsJQ6ALwN30tt/4j/P6LcRERERERHxmJkRDgZo1eobIkOKZ0nQ/wB+f8q+1fRO3xhU/2VAY+6M7Z91mmMPA1fEkUdERERERCSpZQf9GikhEocBixJmNh6YCGSZ2ULAYjfl0TuVQ0RERERERE4jJxSgVatviAxpsJES19Db3LICuKvf/mbgXxOYSUREREREJKVlhzRSQiQeAxYlnHM/Bn5sZjc45x4YxUwiIiIiIiIpLRwMaPUNkTgMNn3jvc65e4EpZvapU293zt11mtNERERERETGvHAoQHVTh9cxRJLeYNM3wrHLwZb9FDlrW4808dzuOqaUhFlx7jjMbOiTRCRlbTzcwIt7TzCjLIfLZ43zOs6IWbm1mn11rSybXsx5E/O9jiMiMmoiUcfvNx2luqmDK88tY2pJeOiTxoBwKECbRkqIDGmw6RvfjV1+fvTiyFi09sAJWjp72FzVyNJpReRmZngdSUQSaM3+elo6e1h/sIFl04rJzPB7HemstXb2sKmqEYB1B+tVlBCRMaW2uZPdNS0ArD9Ur6JETE7IT4t6SogMabDpG/cMdqJz7hMjH0fGotkT8nh2Vx2TirIJB+NZpVZEUtns8bm8uO8E00rDhAI+r+OMiOygn8ribA4cb2NWWa7XcURERlVROEhpbojjLV2co9fAk7KDAdpUlBAZ0mCfANeOWgoZ0y6YUsTCSQUE/Onx4UREBrd8RgkXTi1Kq+e8mXH9ogp6ItG0+r1EROIRDPh479JKvQaeIhzqbXQZjTp8Pk1PFhnIUKtviIwK/QETGVvS9Tmfrr+XiEg89Br4WuFg7/TE9u4I4ZBGA4sMZMhnh5mVAp8G5gCZffudc1ckMJeIiIiIiEjK6itEtHb2qCghMoh4ypn3AduAqcDngf3AywnMJGlud00zD204wr66Vq+jyADqW7t4dONRXtp3wusoIiltV3Xv691+vd6JiIwo5xzP76nj95uO0tje7XWc0wqHekdKtGoFDpFBxVOUKHbO/QDods6tcs59EFia4FySxh7bfIw9NS38ccsxr6PIAJ7dXcfO6mae212n9bVFzpBzjj/EXu8e36rXOxGRkVTV0M6Le0+w41gzq/fUeR3ntPoauLeq2aXIoOIpSvSVHo+a2bVmthCoSGAmSXPFOaHey3DQ4yQykOKc3n+bzAw/ORpuKHJGzIyi2OtccTjkcRoRkfSSm5lBMLaCU997y2TTf/qGiAwsnk8b/2Fm+cBtwNeBPOAfEppK0toNiyqobupgfH7m0AeLJ5ZPL2FKcZi8rAzNgRQ5C3+5pIKapk693omIjLD8rAzet6yS1s4eJuRneR3ntE4WJbpUlBAZzKCfNszMD8x0zj0CNAKXj0oqSWvBgI9JRdlex5AhlBck5x94kVQSCvj1eicikiB5mRnkZWZ4HWNAfatvtHaqp4TIYAadvuGciwBvG6UsIiIiIiIiaUHTN0TiE8+47OfN7BvA/cDJ9uHOuXUJSyUiIiIiIpLCTja61OobIoOKpyixPHb5hX77HHDFyMcRERERERFJfdl9S4JqpITIoOIpSnzIObe3/w4zm5agPCIiIiIiIikvw+8jGPCp0aXIEOJZEvTXp9n3q5EOIiIiIiIikk5yQgGNlBAZwoAjJcxsNjAXyDez6/vdlAdobTMREREREZFBZAf9tGn1DZFBDTZ9YxbwVqAAuK7f/mbgbxMZSkREREREJNXlhAK0aKSEyKAGLEo4534H/M7MljnnVo9iJhERERERkZSXHfTTptU3RAYVT6PL3Wb2r8CU/sc75z441IlmdjewBFjnnLu13/7bgVuAHzrn/i227/+Ac4F24HvOuZ/F/2uIiIiIiIgkl3AoQHOHRkqIDCaeosTvgGeAlUDcZT4zWwSEnXOXmtm3zewC59zLsZu/DzwPXHnKae9xzu2O9zFERERERESSVTgYoLqpw+sYIkktnqJEtnPu02dw38voLWQQu1wKvAzgnKs2s3NPOd4BPzGz48DHnXMHzuAxRUREREREkkI4FKBVjS5FBhXPkqCPmNlbzuC+C4Cm2HYjUDjE8bc555YDXwK+cgaPJyIiIiIikjTCIT+tXZq+ITKYeIoSt9JbmOgwsyYzazazpiHPggZ6lw8ldtkw2MHOuROxy2eB8ac7xsxuNrM1ZramtrY2jggiIiIiIiLe6B0poaKEyGCGLEo453Kdcz7nXKZzLi92PW+o84DVvNozYgXwwmAHm1le7HIWAxQwnHPfc84tcc4tKS0tjSOCJMLh+jae3VVHfWuX11FERkxNUwfP7qqjRvM+JQ5bjjTywt7jdPZoSK6ISCrYXNXIi3uP0x2JjurjhoN+uiOOrp7RfVyRVDJkTwkzM+A9wFTn3B1mNgmY4Jx7abDznHPrYqMrngE2AAfN7Hbn3J1m9iHgY0CRmRU6524B7jOzQnp7S3z0bH8xSYzuSJTfvlJFd8Sx/3gr711a6XUkkRHx2/VVtHZG2Ha0ib99wzSv40gSO3Sijce3VAPQ2RPlsnNUJBcRSWb761p5Ymvv63ZP1HHxjJJRe+xwqPfjVmtnD8FAcNQeVySVxNPo8ltAFLgCuANoAb4JXDDUif2XAY25M7b/B8APTjn2ujiyiMd8ZgT8ProjEYKBeGb/iKSGDL8P0P9rGVow4MMMnIOgX/9fRESSXUa/v+2j/Xc+HIwVJbp6KAyrKCFyOvEUJS5yzi0ys1cAnHP1ZqZn1Bjl9xnvWjKJw/XtzBiX43UckRFzw+IKDtS1MaUk2+sokuTK8jK5YVEFLZ09zCrL9TqOiIgMYWJBFu9cXEFr1+i/br86UkLT/UQGEk9RotvM/PROq8DMSukdOSFjVGE4qEqvpJ28zAzmVeR7HUNSxKQiFa9ERFKJV6/b4ZAfQCtwiAwinqLEPcCDwDgzuxN4J/BvCU0lnmru6OaJrdUEAz6umlNGKOD3OpKInKFI1LFyWzVN7d1ceW4ZRSooprXuSJQntlbT3hVhxZwy8rMyvI4kIpIQLZ09PLH1GAGfj6vnJu/71f49JUTk9IYsSjjn7jOztfSupGHA251z2xKeTDyz4VAjB463ATClOMx5E/XtsUiq2n+8la1HeldxXrP/BFfPPe2Ky5Imdte0sONYMwDrDzWoCaeIpK2NhxrYX9f7frWyOJv5FQUeJzq9kz0lNH1DZEBDdnoxs6VAlXPum865bwCHzeyixEcTr0wszMJnRjDgoywv0+s4InIWSnJCZGb4MYOKQk05SHdleZkEAz58ZkwsyPI6johIwpQX9L5fzfAb45P4/erJ6RsaKSEyoHimb3wbWNTveutp9kkamVoS5kOXTsVvRlYwOYfCiUh88rMy+MDFU+iKRMnL1FD+dFcUDvKhS6bSHYmSq39vEUljU1Lk/Wrf9I029ZQQGVA8RQlzzrm+K865qJnFc56ksJyQ/olF0kVmhp/MjOR9wyYjS//eIjJWpML71b7pGy2aviEyoHgW6t1rZp8ws4zYz63A3kQHExERERERSWWZGT58ppESIoOJpyjxEWA5UAUcBi4Cbk5kKBERERERkVRnZoSDAVrUU0JkQPGsvlED/NUoZBEREREREUkr4VCANk3fEBlQPCMlRERERERE5Axkh/y0aPqGyIBUlBAREREREUmQnFCANk3fEBmQihIiIiIiIiIJkh3006rpGyIDGrCnhJl9arATnXN3jXwcERERERGR9JETCnCkocPrGCJJa7BGl7mxy1nABcBDsevXAU8nMpSIiIiIiEg6yA4GtCSoyCAGLEo45z4PYGaPA4ucc82x658DfjUq6URERERERFJYOBSgRdM3RAYUT0+JyUBXv+tdwJSEpBEREREREUkj4aBfIyVEBjHY9I0+PwVeMrMHAQe8A/hJQlOJiIiIiIikgXAoQFtXhGjU4fOZ13FEks6QRQnn3J1m9hhwSWzXB5xzryQ2loiIiIiISOoLh/wAtHVHyAnF852wyNgS17PCObfWzA4BmQBmNtk5dzChyURERERERFJcOFaIaO3sUVFC5DSG7ClhZm8zs13APmBV7PIPiQ4mZ6aqoZ26lk6vY4jIGdJzODn0RKLsr2vVHGARkWFwznHweBuNbd1eR0kq4eCrRQkReb14SnV3AEuBlc65hWZ2OXBTYmPJmdhc1cgTW6vxmfGuCybx/9m78/i4rvLw/58z+yLNjPZdlrd4txPHjmMnISshpCEhCVAClK0tlFIK3xZoC19+8GsLpSv9AYWWtpSlLClLWMoS4uzObjuO43iJJS+SJWvfZt/u+f1xr+SxLNmyLGlmpOf98rx852rmznPvzD135rnnPqc26Ml3SEKIi/DyqRF2HpJ9uBD86kA3rb0RSj0O3nPNUuxyDbAQQlzQM20DPHd8EJfDxu9sX0LA48x3SAXhTE8JGYFDiMlMZ/SNtNZ6ALAppWxa60eBy+c4LjEDw1ZW2tCakbhkqIUoNsNxc6AjQ2tGE7IP59Ow1YZGk1nSWSPP0QghRHEYaztTGYOY/AAf53eZNSWi0vtOiElNp6fEsFKqBHgS+I5SqheQPaoAbWkpI5nJ4nXaWVldku9whBAXaWtLOamMgddpZ0WV7MP59No1NezrGGJpZQkepz3f4QghRFG4dmUldpuissQlvf1y5NaUEEKcazpJibuABPAR4O1AEPjL6SxcKfUFYAuwV2v94Zz5nwQ+CHxda/1/rXnrgX8FFPABrfX+i1gPAXicdm5eU5PvMIQQMyT7cOGoDXq4LViX7zCEEKKoBDxOXreuNt9hFJyx0TeiKek9IsRkLnj5htY6ClQCtwEDwPetyznOSym1GfBrra8DXEqprTl//g/MBEeuv8KsVfEWa1qch9aal0+NcKBzBK11vsMRi1zW0LzYPsSh06P5DkWIGescjvP88UE5kyWEEJM42DXKvo5hsoZ877xY0lNCiPO7YE8JpdRbgL8HHsPsxfAlpdTHtNY/vMBTtwM7remdmMUyXwDQWvcopdZMeHy51rrDes3gtNdgkTrQOcrOQz3j99c3yCYT+bP7xCBPt5m5SrfDxjK59EAUmXgqy4/3nCJjaE4Nxbhnc2O+QxJCiILR2hvhwVe6AXN0oi0t5XmOqLhIUkKI85vO5RufBLZqrXsBlFJVmEmGCyUlQkCbNT0CrLvA421TTI9TSr0PeB9Ac3PzBRa3sCllFsMztMampCq8mLlYKoPbYb+k0QVsOc+Vz6MoRkqZNyjcz3A0mcHrtJ+1vwkhxHzIbXZUHtrIrKFJZrL4XNP56VJ4xoYEDSckKSHEZKazZ9vGEhKWAaY3ascwELCmA9b98zGmmB6ntf4a8DWALVu2LOq+Y/VBD5FEhqyh8bmm83YIca7njw/yVGs/VaVu3rq1CYd9Zp+lK5vL8DjseF02Wir9sxylEHPP47Tzpiub6ByOs7YucOEnzLPHX+1j78khGsq8vPnKxrz8KBBCLF7Lqkq4Y2MdyYwx721kJmvwvRc66A8nuWZFJVctLb5eGnabotTjkNHxhJjCdH6B/Fop9aBS6t1KqXcDvwB+OY3nPQPcbE3fAjx7gccPKqUalVL1mD0rBGZDHJ+kKM7p0QQBr5Myv4v2wXgeIhMLwfH+CAB94eQlZe9tNsWGxiArqktnK7RLZhhaukmKi1Ib9HDlkjK8rrNH29BaE0lm8lq/53ifua92DsVJZmSIUiHE/FtZU8r6huC899YKJzL0h5MAHOsL5709nqmQzylJCSGmcMGeElrrjyml7gWuwawp8TWt9QPTeN5epVRCKfUk8BLQrpT6pNb6s0qp3wX+EChXSpVprT8IfBr4vvUaH7yEdVow4qksX3vyGMl0lts31J1VN2J5VQktlWGSaYONjVJPQszMVUsr2HW0j8YyH2V+V77DmTVZQ3P/Cx30jCbYtrScHSsqZ2W5hqHpDScp8ztxO2SYyIUs971+6GAPR3sirKot5fYN+RmRY/vySp47PsDyKhmiVAixGfFttQAAIABJREFUcIzE0xiGPu93kJDPyaamIJ1DcaLJLP/+xDHW1AW4bX1xjfIR9EpSQoipTOvCLK31j4AfXezCc4cBtXzWmv+fwH9OeOx+4NqLfY2F7ImjfTzd2o/dplhS4TsrKeFx2rn7CinEJi7N0ko/Sxfg5RbRVIae0QQAx/qjs5aU+M3Bbg6dDlNR4uId25bItf0LWO57PRxNAXC8P5q3eFbVlrKqtnB6IgkhxKXqGo7zwz2nMLTmzk31UxbJVkpx0+oatNZ88eFWIL/t8UyFvC6GY6l8hyFEQZry8g2lVFgpNTrJLayUknH/5oHWmsoSlzWawcL74SjEXAl4nGxeUkZliYurl1XM2nJ7Rs3uo4PRFKmsdKFfyHLf66uWVVBR4uKaWUpuCSGEgP5Ikqyh0fpMm3s+SimuXTnWHs/esX2+BL1OhqWnhBCTmrKnhNZaTsnk2fZllSQzBiGfiy1Liq+ojxD5dP1lVUDVrC7zxlXV7GkflC70i8BNq6vZfdJ8rzc2hmY1uSWEEAJW1wboHkmQMTSXN4Wm9Zwrl5RzZZF+Jw76nIxKUkKISRXnuDqLRNDn5K7LG/IdhhDC0lzho7nCl+8wxDxoKvfRVC7vtRBCzBWXw8at64qrLsSlCHqdDMfSaK1lBCUhJpCxJIUQQgghhBBiDoW8TjKGJjbJqHpCLHaSlBBCCCGEEEKIORT0OgGkroQQk5CkRIGJJDOkpYCeEJcsa2hGE3LgF9Ojtfl5MQyd71CEEGJSqYxBNJnJdxhihkI+MykxEpPvJkJMJDUlCsiBzhF2HuqhxO3gbdua8bnk7RFiJrKG5nvPt9MXTrK1pZxrV8qoCeL8Hnylh0OnR1lS4eOezTLcshCisIQTab73fDuxVJbb1teyujaQ75DERQqM95SQYUGFmEh6ShSQEwNRtIZwIsNARBosIWYqmsrQFzaHFzsxUHxjmYv5N/Y5aR+MSW8JIUTB6QsniSazaA0nB2L5DkfMQMjrApAROISYhJyKLyBbW8oJJzKU+100hLz5DkeIohXwONnaUs6JgSg7lstQjuLCrltZyYvtw6ypC2CzSVV0IURhaS73sbq2lJF4miuXlOU7HDEDQevyjWG5fEOIc0hSIg+O9oQ5eHqUDQ1BllWVjM+vCXi476rmPEYmFoPukQTPnxhkSbmPTdMcF7wYXbuyUi7bENO2rj7IuvrgrC+3P5LkmbYBaoMetraUz/ryhRCLg8Nu4/Ub6vIdRl70jiZ49vggjWVeNjcXb0KmzEpKDMakN7QQE8nlG/NMa82vD3RzrC/Kbw72AGZxy50He9jbPpTn6MRi8MjhXtp6IzxyuJdITsGskViahw72cKBzJI/RCbGwPHm0j9beCLuO9o9fUjRbTvRHefCVbjqH47O6XCGEKCSPHemjrTfC40f6Zq1IZCpj8PirfTzV2k92ni7Z87kc+Fx2uURbiElIUmKeKaWoLHUDUFli/r/raD8vd47w+JE+uuTLpZhjlSXmNY0BrxO340wT8OiRXg50jvDQwR4Go3LAFGI2jLXzXpedEvfsdU40DM3/7u/iYNcov3r59KwtVwghCk1lqfm9pcTtwOOanZ8u+zqG2XtyiOePD3Lo9OisLHM6KkpcDERmN0EtxEIgl2/kwb2bG+kNJ6gJeAAIeMy3wWFT+GXEDTHHbllTw7qGIOU+F077mYN7wGt+9lwOGx6n5CuFmA3XrqhkeVUJQa8Tr8s+a8u12RQlbgdDsTQBj3PWliuEEIXmxlXVrKoNUOZz4nbMTjtaan33Vop5bUMrS9z0S08JIc4hv4DzwOWw0VjmG7+/fXkF9SEvAa9zvAiOEHPFZlOTFlK94bJqWir8VPjdMhytELNEKUX9HBUufsvWJrqGEzSWSWFkIcTCpdTk31suxZq6AKUeBw6bjdqgZ1aXfT4VfjenhmT0FCEmkl8eBUApRUulP99hiEXOZlNnFV4VQhQ2n8vBimrZZ4UQYiZyTxDOl6pSF/s6huf9dYUodNJHWwghhBBCCCHmWIXfzWA0iTFPxTWFKBaSlJgDA5EkQ1IoUAgxz0Zi6Vkf4UEIkX+94QQj8dkZdUCIYpVIZ+kajhf1D/rKEheGhiEZFlSIs8jlG7PseH+Un+7rRKG4Z3MDTeXz3zVMCLH49IwmuP+FDrKG5vYNdayqLc13SEKIWfDyqRF2HurBaVfcd1UzFdaILkIsJumswXeea2c0nmZ9Q5DXrq3Jd0gzMrb/DkRTsi8LkUN6Ssyy/kgSrcHQBgNWb4nW3jDffuYEu4725zc4ISY40R/lW8+c4NEjvfkORVyigUhqfKx16S1RmI50m8eCp9su/ligdfGeGRSXpi+SACCd1QzFpLeEWJwS6SyjVm+h/pwhNWejbXy6rZ9vP3OCI93hS17WhVRYw7L3y7CgQpxFekrMsqUVPn6wO07G0IR8TgajKX59oJt0VtMfGeTy5tCsjlUvxKX40d4OXjg+RMDrZEN9kMrSC2ftTw3FKHE7CPlc8xChmK7LakroGQ2RzGTZvCSU73CK2mA0RSKdnfVRM55u62c4lqY/Msjm5jI8zukNbfdUaz8vnBhkTV2A162rndWYROHb2lJOIm3gdztYJkWxxQLWMRgj4Jl8JLpSj5MbV1dzciDKVUvLAXj81T5ebB9ifX2QW2bYcyKRzvLcsUHAbKPnupdhldU7QoYFFeJs8ut4lvWGU9QFzS+yL3UMc3IgxvH+KG6HjU1NIXzT/BIqxHxIZjQas1ukOXV+e04O8sSr/ThsirdfvYRyvyQmCoXDbuPG1dX5DqPo9YWTfO/5drKG5qbV1Wxqmr0Ez9JKPy+2D9MQ8uJ2TL+j4oHOEbSGg12j3LKmBrtNzVpMovCVepzcvqEu32EIMaeePTbAM20DuBw23nH1EoLecxMTlzeFuDynTR5rG1/pGuXmNdUodfFto9thoyHkpXM4ztJ5SPpVB8zhR3tHE3P+WkIUE0lKzLKWSh/VATfxVJaagJtjfVGay32sqSvl1rW12OTLpCggd1/RgN9lp6XST4X/wr0kBqNm18mMoQkn0pKUEAvOSDw9fhnM4CwXIrthVTVbWsrxOe0X9eX5iuYydp80e0pIQkIIsRCNFYhPZQyiycykSYmJNjeX8WKH2VNiJgkJAKUUb7qykVg6Oy89mQMeByVuB53D8Tl/LSGKiSQlZpnP5eDt25YAYBiarAHRZIZrV1ZKQkIUnDV1AdbUBab9+O3LKzC0Juh10ixFXMUCtLzKz7al5USSGbZZXYRn00y+9F61tHy8u7IQQixE16ysRClFRYlr2pfObV9ewfblFZf82jabmrdLq5VS1Ic8dElSQoizzOkeqJT6ArAF2Ku1/nDO/PXAvwIK+IDWer9S6hvAGiAOfE1r/d25jG0+2GyKa1ZU5jsMIWZNidsh17SLBU0pxQ5pt4UQYl4FPE5uW784vl/UBb10DcvlG0LkmrOkhFJqM+DXWl+nlPqqUmqr1voF689/BdwHGMBXgLus+W/XWrfOVUyzbSSe5uFDPfhcDm5ZU43DLoOZCHGx0lmDhw/1EE9nuXlNDQHPhbtsCjFXBqMpHj3cS8Dr5ObV1dLDTQghZknW0Ow81EM0meGm1dWLtmB2fcjLgc6RfIchREGZy1/R24Gd1vRO4Oqcv5VrrTu01p1A0JqngW8ppX6ulFoyh3HNiGGcWwRw78khTg7EOHR6lLa+aB6iEqJwzHRYrqM9EQ6dDnOiP8a+9uFZjkqIi/PCiUHaB2O8fGqYk4OxfIcjhBALxvH+CAe7Rjk5EGPPyaHzPnay790LRUPIw4A1ypMQwjSXSYkQMGpNjwBlU7zu2PSfaq13AH8L/OMcxnXRDnaN8qVHWvn+8+2ks8b4/PqQF6XA5bBRPY2hFIVYqDqH43zlsTb+c9dxRhPpi3pudcCNy2FDKagPeeYoQiGmpyHkZTiW4sWOYX7zSjfxlHxpFEKI2VBZ4sbtHDveT143wjA0P957ii8+cpS97edPXBSrsXWXuhJCnDGXNSWGgbEKegHr/hhj4rTWetD6f5dS6vOTLVAp9T7gfQDNzc2zHe+UDnePYmjN6ZEEg9EUNdZwPqtqS6kNenDZbXhdMtSnWLyO9oRJZQxSGYOOwRjr6oMXfpKlssTNe65pIWNouXRD5N36hiBHeyKUeBzEUlm6RuIsryrJd1hCCFH0Qj4X79mxlFTWmHJ0jXAyw8kBs5faodOjbG4um/RxxWwsKXF6JMEyOb4IAcxtT4lngJut6VuAZ3P+NqiUalRK1WP2okApFbD+X8XZCYxxWuuvaa23aK23VFVVzV3kE2xsDOF321lW5afC72LPyUGebusnbTWqkpAQi93a+gBBr5OagGda43xrrdl9YpBn2gbIZA18LockJETBqChxMhhNUVHiorFselXghRBisdJas7d9iKda+0lljPM+1uuyn3e4z4DHweraUrwuO5c3hWY71IIwdlwZS74IIeawp4TWeq9SKqGUehJ4CWhXSn1Sa/1Z4NPA9zFH3/ig9ZTvKKXKMGtLfGCu4pqJFdUl1AU9PHm0nx/s6eD0cIJEOos2zCGMhCgmPaMJdp8YYkmFj/UN0+/RMGY4lsLtsJ+VjKsu9fDea5dOexmHu8M8ebQfAIddsbVFhjsUhWEomuK544OkMwbH+6MMRdPUBiXxLIQQU2nri/L4kb7x+xc78lw6a/D88QGGYmm2LCnn9RvqZjvEglIf9OJx2jjWF8l3KEIUjDkdEjR3GFDLZ635+4FrJzz2DXMZy6V6/vggh06P0j4YpT+SJJUxC/BsW1Yuo26IovLI4V66RxIc7Q2ztNKP/yLG5j7QOcJDB3vwOO28bVvzec92nI/XaZ90eq7EUhlODcVZUeXHZpP9VUwtmsyw9+Qw7YMxmsu9/HBvB39048p8hyWEEAXL67KjFGjN+AmL1p4wVaVughcYYSNraL719Al+c7CHmoCbkXiat28ruHr3s8pmUyyrLKFNkhJCjJvTpMRC4nfbefbYAO0DMevMbhlel4NYOktAkhKiiJT5XHSPJChxO3A5Jv/sprMGh06PUlHipiGnGFWnVZQpkc4yGE3NOCnRUunnTVc2ks4ac349ZSZj8Gc/2k/vaJItLeV87HWr5vT1RHGLJDNUB1z0jMZ5tSfMQCTFhvog16+qzndoQghRkBpCXt68pYl4KsvyKj9f33WcB1/pptTj4B/evOmcoT9HE2naeiMsrfTjctgYiqVxOWyEExnKF8kwocurS9jXsTALeQoxE5KUmKau4QTxVBaloMznpNzvZsfyCrkOXhSdW9fWsK4+QEWJC+cUCbXHj/TxcucINqV4144l418ormopJ5rMEPQ6WVLuu6Q4mi7x+dMVSWXoHU0CcKJfzkqI8+uPpMga4HHYcZbYCHqdvNoblqSEEEKcR+4JjLEeAOFEhq6R+DlJiZ+82MlAJMWek0P83nXLuGFVFbVBDyuq/GxdWjGvcefL8io//7u/i0Q6i2ceeowKUegkKTFNGUNzeXOIfR3DXLO8kj997WU4pjjLLEQhs9nUBRMCGWt8cI0mmzNWeJnfxT2bG+c0vtkW8rm46/IG9nUM8cbLG/IdjigCy6tKaCrzMRRL4XbauWuTfG6EEGK67ruqmW8/e5KlFX7W1p1buyqTNb9XjH3X2NJSzpZFVltqVU0pWsOR7jCbFmhBTyEuhiQlziNraOw2BcDr1tXQEPLy+9ctm7czvELkyw2rqijzOaksdVNR4p7WcwxDoxQopeY4uov3tm3NvG3b/A0jLIrX1pYyPE4bfreDNXWBCz9BCCEWGcPQ2GxTH+vXNwT523s3Tvn3uy6v50hPmBXVi3c4zA2NZrJmf+eIJCWEQJISU9pzcpAnj/bTVObj7isaKPU42b58cXQpE8LjtLNt2fQ/76eGYvx0Xxduh423bG2Sy5pE0Ymnstz/QjvhRIY7NtVPa2hbIYRYTBLpLD/Y3cFQLM1t62u5rKZ0RsupKHGzY5onPBaqhpCXcr+L/R3DcPXCLuwpxHTI9QdTOHg6jNbQPhgjksrkOxwhClprb4RUxiCcyNAxKONui+LTNRJnKJYmY2he7QnnOxwhhCg4feGkVXdHc6Rb2slLoZRiY2OQl04N5zsUIQqCJCWmsLk5hM9lZ01dgNKLGDJRiMVobX2AkM9JbdAjZ5hFUWos89JQ5qXU42B9w7nXQAshxGJXG/SwpMJHqcfBxkZpJy/V1pZyXu2J0BtO5DsUIfJOfm3nGE2k2X1ikOpSD+sbgqyrlwZXiFzxVJZnjw8Q9DrZ3Fw2Pr+61MN7rlmax8iEuHS1AQ8tFX7qg558hyKEEFPa1zHMUDTFtmXl+Fzz91XeabcVXbHrQvaalVX8/YNHeKq1n7uvkO0qFjdJSlgeOdTLf+w6Rqnbweq6AHVBz7QL/AmxEBzoHOG7z7ezrNLPe69ZOmkRq6fb+tl/agSAqhK3FH0VC8aeE0M8dLCbaDKL22ljU6NZeGwomuLn+7uw2xR3bqqnVOqlCCHyqGs4zqOHewFIZw1uXVc742XtPzVMPJVl85KyKYcIn4kj3WGeeLWPpnIvr1tXW5AFsAvBuvoA5X4Xjx7uk6SEWPQkKYF5jdw/73yVwWgKpeCy2lLcMmawWAS6huM80zZAY5mXn73URVtvhLbeCNevqmJl9bkFrEqsS5lsSuF1yT4iFo6soXm1JwLAgVMjrKgq4ZHDvRzvj5LOGtiUorU3whU5PYSEEGK+eZ127DZF1tDjx+SZaOuL8PAhM7mR1ZodyytnK0T2nBwiksxw6HSYq5dVEPK5pv3c4ViKx470EfQ5uX5l1XlH+Sh2Npvidetq+cmLnUSTGfxyubhYxBblp98wNC92DGNozcrqEj75wH5ODEQBzYbGEG/d2nRJDb0QxeJHe07x/IlBAh4nLRU+RuJpyn0uKnN6CR3ri/CrA6cp97u5+4p6qkrdlHgcZz1GiGJntyu01niddvZ1DHPodJgSt51oKkP3aIKllSUsqZB6KUKI/Crzu7jvqmZGE2mWTaOGU/dIgl8dOE2px8kbNtXhdpgnFFw5PSPcjtktMbe6rpTe0QT1Zd5zepf1hRN8+ZE2HHbFe65pobHs7B6Xzx0f5Hh/FIClFX5aFnidqns2N/C959v5xcunecuWpnyHI0TeLLpf3umswaOHe9nV2k9bXwSv087ek0Mk0lkqS1x89NbLaCiTLuli4frx3lN87/l21tYFUGhr1Iw0VaVuLm8KUepxkHte4pHDvew62o/XZWdrSxkrJulBIUSxO3Q6TJnfxStdI9hs0BDyMRxPMxJL01zuw+e045rhF3fDMPjbXx/mcHeEN17ewN2bG2Y5eiHEYlJV6qaqdHonBl7uHGE4lmY4lqZjMDZ+DG8q93Hv5kbi6SyX1ZTMWmxZQ3O8LwoK1tQGsE/o6fDAi5280jVCKmuwri5A45Vnf+euC3o42DWK22mjzH/hHhb/9dRxHjvSx9aWMv7oppWzth7zZcuSMlbXlvJvj7dx7+bGc7aXEIvFoht94xf7T/Pk0X72nhyiezjOke5RsobG7bDRUulnY6N0zRUL23eeO2lek3qkl7qQD63NitpVpW5qAh4CHieOnDMoNmUOXaWUQiEHS7EwVZe6OdoTwW5TDEUz1IY8fPDG5dy8toYStxOnw8Yzbf38y6OtPNM2cFHL7hlNsq9jhEQ6y8OHe+ZoDYQQ4lwrqktw2BQBr5O6oPesvzVX+FhVWzqrNR9G4mnaB2NoDa90jZzz95pSD8OxFMPRFI8e6eUrj7WeNbzoxsYQ79rRwrt3tBD0XriGz2NH+kiks+xq7ccwjFlbj/milOJDN62krS/KAy925jscIfJm0SUlRuJpvE477YMxTg7E8Nht1Ie8bGoK8Uc3rpQMpVjwsoamdzRJOJHBYYdty8qpC3qpDriJpjJUlLrw5dRUuXlNDddfVsXr1tVKYUuxYD144DSnR+KE4xl2rKjgD69fQVO5nzs31fPatTW8ZUsjr3SNksoY7Ou4uHHlawJuVlaXoBRsX14xR2sghCg2jx7p5d+fOMb+UxfXplyM1p4wvznYzbNt/TjnoeBkyOtkRXUJHqedTU2hc/5+89pqti2r4LqVlYSTGZJp45z1L/e7pj2qyFVLy1EKNjeXYbMV58+a16+vZXNziL/+xUEZHlQsWovu8o0bVlXx5z96mWQmi92mGE1m+fe3XsH6+kDRNmZCXIxk2qDEY8dpV9QGvESTURrLvBzqCtMzmiCWzNK/Jkl1qTks4pIKP++/fnmeoxZibj3V2k/W0ESSGe67qmm8uJrLYWN9gzk89Pr6IK90jbK+IXBRy7bZbPz13RswDEOOM0IIABLpLPvazR/jL5wYYmPjuT/gZ8O3nzvJYDTFYDTFw0d6ef2Guikfm8xkefbYIF6nebnmTHpQ2GyKN2yqn/LvJW4n79rRQmtvhK7hOPFUlrX1F9em5vrgjSv4wPXLirpttdkUf/emjdzxpV184L/38t3f3zZe+0OIxaJ49+AZMAyDp9v6SWUyGAbY7TbeeEUDGxtDRd2YCXExNjeHcDvs1AW93LS6hj++eSX3bG5kJJ6mdzRJ92iCk/1RvvpYGz/cc4pMtvi6QwpxsWqDZhLO73bQ2hsmnsrynedO8rUn2ugcjgNwy9oaPnzLSq5bWTWj15DjjBBijNthY1mVWcRxTe3c1WrauqQcpRSlbidXNJuJj1gqQ+/ouWfkd58YYu/JIZ5q7ae1NzIn8ew5OcRDB3uw2xS/d90yPnTzStbVBy9pmQuhbV1RXco/vHkTe04O8cHv7CWRzuY7JCHm1aLpKZHOGLz135+hrde8ZnhTU5A7N9Xzzh1L8x2aEPOqodxH0OOkJug+63KltfUBUlkDj9PG8f4oiXSWjsEYveEkfpcDt9PGUCzFrw90E/Q6uWNj/YwL/wlRaP7mno184aEj7O8c5dM/Pcit62rwu83rmQ91jdIQ8l5gCUIIMX1KKe66vIF01sBpv7RjqWFojvVHKfe7KJ9QHPJD1omHoMdOiddF72iCTzzwMpFkZrzw7thZ+bGR55RiWsNTxlNZfvZSJ8mMwe0b6qY1KtdLHcOkMgYHu0a5/rIqPE7pETDmjo31DEVTfOqnr/B739zNv7xtM0HfhetqCLEQLJqkxOd+dZCXT5kFd7xOG9uWVnD7xqm7lwmxUD1yqJdIKsOhrjDdI3GarWEOr7+sCp/bzpJyH5Fklp7RbqoDbk4Px3niaD9+t53qgGe8ivepoRjLqmavYrcQ+XSkJ0zXSIJoMoOhNcf6YtywuopIMsOqOTyLOVNaa7pHEwS9zmlfey2EKDyXmpAAePxoH/vah3E5bLxz+5JzhuFsKDuTVG3tjRBOZAgn0ty/u4NwIsM7rl6C12XWgAj5nHicdmoCngu+bltfhK5hs8fFwa5RXnPZhXuRrW8I8kzbACtrSmackOgNJ3A77NMqhFlsfmd7Cx6nnU888DJ3fPlJvnzf5klrcwix0CzYbzJZQ/Ni+xA6m+VTPz9IW2/EvGTDYeOOTQ187LbV+Q5RiLxYXVtK92iCGqu7+n89ddzsJZEx2H1iiP0dI7x1axNXL6+gssTNwwd7eORwL6VuB79zdTNtfRFCXic1gekNRyZEMXj4UA8dQzEyWU0ma3Ddygreub0l32FN6cmj/ew5OYTfbeed1pdYIURhGIml+cm+Tk6PxLl6WQXXrqg8a1Sr82nrizAYTbGxMTjtugKRRAaAVMYgmTEYS6NGkxkOnR6locw7PvLGlpZyNjYGee74IBU+FwORJEOxFF6Xl/2nhjneH+WqpeXTet2mMh8lbgeprEFWa549NsAV1iWiU7lqafm0lz+ZA50jPHSwB4dNcd+25mn1zig2b97SxPLqEj74nb288StP8datTfz+dcvkRJBY0BZsUmJfxxAPHezmv3YdJ2VdEu+2wxs21fHZuzfkNzgh8qjcZ46uEfI4+eedr/LMsQHKfS7uvqKe0yNx/C4HP97byc7DPZT7XHiddqLJNKlMlpODMZZW+rEp6Aunxru3C1Hsnm0bIJHWAPjcDuIZg4FIkkgyQ3O5D6UUT7f10z4Q45oVlXkfiebhQ90cOj3K1iXlRJMZSUoIUUBa+8Ic64twuDtMfziJ22Gf1sg7feEkP3+pC63NxMYta2umfOzPXuqkZyTBW7Y0cf2qKnwus3dD7o/0B1/p5uRADKfdrN/gcdpxOWz8xevX8I8PHeFId5hYOktd0EM0meHhQ70ARJIZ3r5tyZSvrbVGKUXQ5+R3r13KqaE4P9p7CjALeN6wqhowkyKHu8M0lXmpntDzYqw93bG8kuYKsz09NRTDabedt5dGx0CMp1v7qA95GY6lFmRSAszRRH79kdfwxYeP8s2nT/C95zu4rKaEdfVBqkrdlPlcBL3O8VtlqYu6oJeAxzGrQ7wKMV8WbFIinTH4jyePk9Vn5rVUlvCJ29fmLyghCsAjR3rpHI4zEE2STGeJpAx6RpNs6AnzZOsAVaUeXuka4dDpUex2G2/a3EBNwIPX5WB5dQkHOkdxOWyE5DpHsYAkMmcKuobjaV44NsD3nmunssTNX9y+hlW1pTx3bBCAXa393HdVc75C5enWPn68t4t01iCZ1Xzs9WvyFosQ4lxLK0socTtw2hVlftekw81rrdnbPkQkmWXb0nI8Tju5vyXHntMbTvBSxwhLK/2sqDbPlD9yuJcvP9yKx2kjkszwf167ipvXTJ3AmEyJ2zn+A1cphcthI+B1MhpPUzXFD/2soXngxU46h+LcsKqKTU0hbDaFx2lDKdAaXDk9Qn758mn2tg8Bio/csoLBcJJvPdtOVcCFsmrt72rt51Z3Df/97EmO9UVYVlnCvVc2Tpn4/bcn2zh8OszB02E+cMPCHhks6HXyqTvW8v7rl/HA3k6eOTbA88d4KDsdAAAgAElEQVQH6Y8kSWYmL0Lud9mpC3mpC3poCJk9ZGqDboJeFwGvg4DHSmT4nJS6JYEhCseCTEr8Yn8nH/+fl85KSAD84kPX4HAsyFUWYtp6RhPEUllSWYOMtZMYGh4/OsBoIkM4EeEy61pPu01xy+oa7thYT7nfTUOZF5fdRnXAQ8jnusArCVE8tD5zwMhkNLtPDJLIavrCSX62r5NP37mOcr+LwWiKxrL8Fr3sHkkAGqddgb7gw4UQ86zc7+Jjt62mtTdMIm2wtu7cIS9PDMR44tV+wok0P9rTwfblldx3VTP3XNHIYCzFOmuYzAcPdNMfSXHo9Ch/cP1yXA4b+9qHiKayRFMZXPape0ndtr6Wg13m5Ru5valsNsU9VzTwUucwW5rLALO2xdu3NTMQTVFn9VTIZA0OnQ7zxNFeosksd26qp2MwBsDB06PjtQ6qAx7u3dxIOJFhdU4Nnt5wkmN9UQxD83e/OsL+zmGGY2mcdsWNq6upLPHQVO7luWODdAzG6BlNUuF3E7YuR5lMNJnFaVcopRiMpqb7lhS16lIP779++fjw7Fpr4uksI/G0eYul6YskOT2coGskPv7/odNh+iPJKZfrsClCPichn4synxO/24HLbsPpsJn/2xVOuw2n3YbLmpfKGgzHUgzH0owm0sRSWaLJDMmMgdthw+dyEPI5qQt6qA16rf89VJe6qS71UOF3jQ+5PRNaazKGJpUxSGUMNOB12q3E2NwkWAxDX1LMYnoW3C/0n7/UyYe+t++c+Z+7a40kJIQAIok0GkhnNT4nxNLm/BKPg/5oCqfNxhs21PODFztpLvdyeXMIj1VI76nWfva2D6MUVPhd53THFKJY5Z50ygDYFA4NChiMJukNJ3jbtmaiyUzeE3L3XNnEnpPDHOuP8Kk7pPefEIWmeyTBM8f6aQj5pqyf4LVGutrXMYTHYadnNMnaulI2NZWNX84AUOpx0h9J4XPZx3tPrKgp5ZoVFaSzmt+9pmXKOHwuB1tazn79g12jHO4epS+coH0wzqOHe7l6WQWDkST7O0cwDHjrVU1sagrx7LEBHjzQza7WAWoCbjLZLGvqgzx5tJ+A10Eyk+Vg1yhPtfZz7YpKgj6XOYqXzUyA3LKmmuN9UQxtoGwKl91GVmvcNjtv2FDHqrogZX4X+zqGqQ16sNsU166sPCuxMdFn71nPP/3mVdbXBdixYmbDMxc7pRQ+lwOfyzFeK2QqyUyWvnCSkXia0XiG0UTamk4zGE0xFEszHEsxGDVvqYxBOmuQzmrrf7NOSTprJgGcdrOnbMjqeVHud9FU5sPtsJHMGMRSGQajKY50h+mLJNETEucOm6KyxE11wE1liRuvy47PacfrsuO028hkDTKGJpPVxHISL6M5/2eMybPxXqcdv9tBqceB322nxO2gxO2kxG2nxOOwlq/JGOb6pTIG8XSWxPht8vtZQ+Oy28xYrZvXZbeSIWf+d9jVeLIkOb4dz2zLTFbjsCu8zjPP97rsuB1jSR/z8iq3w4ZjQhJkYr7lQgkYrTVam+cttAZDa/MchvW/+bczjzGsCT3Jc8cfZz03mTZIZLLEU1kSGYNEKju+3T5z5zquWVF53timsqB+pT9yqIcPT0hIhLwOvv6uK9ncMrMNJMRCc9aPL60YO9Ua8jioD3jwuR0MRJN4nXa0hsFYmnorKRFLZegYjOFx2klPcVAQohhN/DSvrQuwdUkZDx7sZSCa5ssPt/I3927Me0JizGfvkdpIQhSqJ4720TkU50R/jMtqSiZtN7IaqkvdVJW4GYmbvQfKJ7ls4vYNdbQPRqkNeseTEjesrOCF4/0srfDhck5/9A7D0Dx0sAdDa146NUwybaC1QftgjPqg2WMh6HXyt78+ws2rq6kOeHA77KSzWWKpDFUBD83lfprKYozGM+zvGOZLj7aSTBvc/0IHSyv9bGwK8dFbVwGwqjbAh25eQSSRoWc0wY7l5XQNx1lXH+TqnITC5U0hWip8eKwfd+dzVUsF33/f9mmv82LndthpLPPRWDb/r53OGvSGk3SPxOkdTdIbNhP8vaNJeqzpWCpLIpUlls6Szhg4rB4aDpuZBAhYNTOayrwEvU4CXic+qzaKy2FDAXEreRBPZYgks0SSGaLJDJFEhs7huDmdzFjLP7v3h8fqZeF12in1OPE67bidtpxkg/nYRNognsoQTZk/xmOpDIm0QTiRoS+cJJHOks7q8QSD22Ebfx2P00zIOeyKTNbs5TL2vFgqayYyrKTP2PRcUgpsSqGsaYXC+mfOt6aV9RjU2fPdjjPJFK/Ljsdhp6rUjcdpw+eaeX2rOU1KKKW+AGwB9mqtP5wzfz3wr5jr9gGt9f7J5l3Ma7X1hvnD/95N7ttoU7D7kzdLDwkhcjjsmrS1o3gcdlKZDDYFV7WU84tXuikvcfFixwivdoc5ZlecGopSHxrLxCtsCuvaUUlKiIVreVUJ917ZxEudo6QyBj739I4jr3SNsPvEEJfVlE6rsJ0QYuEJ+hz85MUBvE7HpPUkwCw6XRv0sGN5BZWlbl6zsoqmsnPrKLgcNhw2G798+TRNZV66hhP8cO8pTvRFsNkUtQEvd1/ZOK24bDZFdcBN90iCtXUBXmwfosznpqLUhWGYI2j0R5Isr/KTMTQtlT6GY0m2L6vAYbfx2jU1dA4n2H9qhIDXwT1XNOB12IklzTOlyYzBwa7R8dfrjySoKXWzpMLPuobgeWMrlISvmD1Ou42GkJeGUH4veSw2WmvGzvvlftfWZz0mZzrnL1qfSTSY39dzkg8FXj9kzn6tK6U2A36t9XVKqa8qpbZqrV+w/vxXwH2AAXwFuGuKedP2un96gtwr0HwOePrPbpKEhBATZLJnpt+4sZYnWvtZWR3gaH+MVEbTNRSnPuSh1OPAZlNnjaHud9lpKPOhlPlF6WINx8zrP0PWMGRZQ8slIKIgnOkzBDbg5c4RPvmTA7xxUx0et4ObVk2viNwzbQOEExmePTbAlpays/afmXqi9SSvWTF1JXwh8mlsJIYLSWayDEXTZLWB3+VYED9Cp1r3vtEU8ZRBOpvmN690c++VTec8xusyh/NNZLIEPOcvHP34q30MRlPsOTlEZYnLHBErq/HYFDb7ua+fSGdpH4zREPLin5BQfdOVjQxEUvzspS6WVPjwOB38n1tW0NYfJeh1EUtmKPE6aan0cbBrlGN9UYI+F+V+Fx6ng47BGM1lHtqH4vRHEnzmznU8d3yAtr4obX0RblpttpU/3N3BD/acIuR1cs/mBnafHOLGVdXsmKRrt7RxQpyhlOLMbl3YiYTZNJe/2LcDO63pncDVwFhSolxr3QGglAqeZ960tPz5L86677LDzj+5gVCpZOaEgHP3kTHfet4cwqt9MMHKGj/9kSROu407N9ZxfCBGbcDNqtozBbquXlZBmd9FwOukuvTikgkdgzF+vLcTjebqZeU8d2wIQ2t+a2Mdl9VMff2oEPMh9wyEAbzcaZ7te7ptAIC11T5++Sc3nn8ZWjMYTbGvY5h0JsuXHzmKUop/fssm7ri8YUZxndl3D3D7mkq+8q5tM1qOEJcikUiw+jMPT/o3hwKXQxFLn9mLvv/ezVx9Wd34fcPQ3P9CB690jRKOp1lTF+C+bc1FO5xja/cot31xFxlDo4A/e/0q/uD6FeN/ry51jyfuqwMe/vR/9vHwoV6aK7x8/u6N/MkPXqJjMEo0dXY37eoSJ8//31vPeb26oIfBaIqWSj+Gobm6pZyHE30kMwZffOgIH/6+eenyx29dQVt/nAOdI5R57Tx3YgQNlLptKGVjdJICkkGPjU/+1hr+6ucHebUngtbZ8VpTPqeissRD10iCmoCbj9xyGUPhON98th2AR4/0jS/n+N/cTipr4HaY3bc/+sMzHZ5bTw9SGSrl1Z7IWUmJ9/zrTh49MVaI8QAnPv9b03sDhBALzqWfwplaCBjrwzUC5F7NZJtkerJ5M/L8X9xMfbn/UhYhxKJiAIZhEPCYRYta+6M0lfmw22wc6Q6PP85mU6ypC8yoK15/JGkW2tFwciBmFtUBBiKLo3q2KG4He2MXfEwslcVpt7GpMcSh02GyGjKG5mu7js9KDL881D8ryxHiYu08MjDl3zKasxISAJ/5xatn3U8bBoPRFIlUlmgqS8bQjMTTcxLrfPjG08fHi+1p4Gf7us76+63ravn4bav5xO2ruW5lFbta+8kaBsf7onzr2ROEE+lzEhIAvZHJt8lr19bwO9uX8HvXLuX3r1vGa1ZVU1nqxmFXHB+Ijz/uP3ad5NRQnHg6y5GeyHiyNZw0r4efzEjCoD+cpLU3gk2dKX4N5vvaPZpAYY5E9ErnCI+2Tt4Offz+veMJiR2fO/tESG/U7KJZ7j+7d8yZhIQQYrGby6TEMDB2ijVg3R9jTDI92byzKKXep5TarZTa3dfXN9lDAAiVSHdwIaajwWnWXvG57PzhDStZUx/kupWVvGFTAy6HjSUVPladpwr2xVhbH2BtfYA1daXcsaGOK5pDbGgIckVzaFaWL8RcWllx4eOKz2VnRXUJXpedm9dWY1NgV/DeHbPTLfk922bW20KIS3XLqqnrozht4Hee3cX4z1638qz7boedm1fXsH15Ba9dW8NVS8tZVlm8J4/etb1lvHu1DXPozYmuXFLGpibzfNxVLeUopWgq9/HbWxrwuxx4JylQWemfvAOzUuaIBWPF+TY1hagLegn5nDSWnWmb3r6tidqgh5qAh9dcVjn+Jd/nVLgckxegW1frpy7kpaXSj1KKkpy8QbnXwdaWcmw2GzUBD5dV+3jv9pZJl/P3b71yfPrpT5zd4+ELb9nAH920gr+8a91Z8+/cWIcQQgCouSpWZ9WUeL/W+v1Kqa8A39BaP2/97QHgQ5jJh69qre+abN75lr9lyxa9e/fuOYldiIVgy5YtyD4ixNRkHxHi/GQfEWJqsn8IcX5KqT1a6y3Teeyc1ZTQWu9VSiWUUk8CLwHtSqlPaq0/C3wa+D5m9Y4PWk+ZbJ4QQgghhBBCCCEWqDkdmiJ3GFDLZ635+4FrJzz2nHlCCCGEEEIIIYRYuObs8o25ppTqA05OmF0JLLZKYLLOi8NM1nkzsHeGz50LEsfZCiUOKJxY5juOsX0kX68/XYUYl8Q0PcUeU+4+UojrMpHEODskxumZeAyBwogr32QbyDYAcxv4tdZV03lw0SYlJqOU2j3d61YWClnnxeFS1rlQtpfEUZhxQOHEku848v36UynEuCSm6VlIMRXiukwkMc4OiXHmCjWu+STbQLYBXPw2mMvRN4QQQgghhBBCCCGmJEkJIYQQQgghhBBC5MVCS0p8Ld8B5IGs8+JwKetcKNtL4jhbocQBhRNLvuPI9+tPpRDjkpimZyHFVIjrMpHEODskxpkr1Ljmk2wD2QZwkdtgQdWUEEIIIYQQQgghRPFYaD0lhBBCCCGEEEIIUSQkKSGEEEIIIYQQQoi8kKSEEEIIIYQQQggh8kKSEkKIRUUpFcx3DEKIxUHaGyFmj1LKr5RqVEqV5DsWIcTsKtqkhFJqvVLqJ0qpR5RSjymlHlVKPaCU2pjv2OabUupL+Y5hrljv8w+VUt9XSu3Imf/VfMY1l5RS25VS/6uU+mul1A1KqWeUUg/lrv95nlsQ+0WhvG9KqZsm3G4GfqOUumme4/gL6/+rlVJPWu/NLqXUbfMZhxXDG6zX/6lS6hYrnmeVUu+d5zjy+lnN9+tfrHy284WyP0+Iacbt5BzGVBDtzYSY3mr936yU+oG1v/9MKbX2As8r+P1jpus2n2Q7zg5rf3oU+C7wN8B3rG16S57jKvj3N18W8m+TiQrxGDnfZuOYXLSjbyilngTeorU+nTOvHrhfa31d/iKbO0qpv5xsNvA2rfXy+Y5nPiilngDeA2QwD0SvaK0/q5R6VGt9Y36jmxtKqWeAtwAB4NfA1UAU+KnW+voLPLcg9otCed+UUqeBl4FdY7OAdwDf1lpPtj/NVRw7tda3KKUeBu7TWvcqpfzATq319vmKw4rlGeAGzM/XXmANEAd2zWcs+f6s5vv1zxNXwbXzhbI/T4hpxu3kHMZUEO3NhJge0VrfpJT6KfB3WuunlFKrgK+dbzsV6v6Ra6brNp9kO84OpdQu4FatdSxnnh/4jdb6mjzGVfDv71wrxGPWfCvEY+R8m41jsmPuwpsX6gL3F5rfBd42yfzXz3cg88imtW6zpt+mlPqwUup+wJfPoOZYUmvdAaCUekFr3WlNZ6f5/ELYLwrlfVsKvA/YBnxLa/2gUmpbHn4gDCilLgNOASGgFygFEvMcB5zpIacn3PLxOcn3ZzXfrz+ZQmznC2V/znWp7eRcKJT2JpdXKbUMqNRaPwWgtT6ilJpOT9lC3D9yXcq6zSfZjpcuCWwAnsuZt4H8HEMnKvT3d64V4jFrvhXiMXK+XfIxuZiTEn8AfFkpVYb5JVsDA8Af5jWqufUvwEGtdV/uTKXUV/IUz3w4oJRaorU+CaC1/v+UUoeAL+Y5rrm0Tyll11pntdb3ACilXMDINJ47tl+UY+4XBvnZLwrifdNaJ4AvKqWcwHuUUj8CKuYzBssfAJ8GGjDf3yPAq+SnvfoH4BHgsPX6uzC/2M13N8N8t+H5fv2pFGI7XxD78wSX0k7OiQJqb3IdBj4FHFFKhbTWw0qpUmDoAs8rlGPJ+cx03eZTobYzuYphO74D+HOl1OcBO+YZ6f3AO/MaVXG8v3OtEI9Z860Qj5Hz7ZKPyUV7+YYQQlwspZQdqNFad+U7FiHEwibtjRBCCDE9hdQ1a1Yoq6DcYiLrvDhMZ53VuUWXHlH5K3Q5WfGnDfmMA3gI+JcC2B55eV8KLZbJqDwXxyrUtqUQ45KYzs86Y9RVSDGNuVBMhd5OQOEcZ2Yi3+3cdBRSjOrsQoLbc+YXZCHBQtzn55tsA9kGcHHboKh7SiilrsQspFEGDAPPAu1a6968BjaHZJ1lnS/wvCeB3849M6fyU+iyIIo/FVgceX9fCikWVQDFsQq1bSnEuCSmxRVTobQT51MkMea9nbuQIomxYAsJFuI+P99kG8g2gEvfBkVbU0Ip9QXADezEvB4ugNlgZYE/zmNoc0bWWdaZma1zvoouFUrxp0KJY6JCiQPyE0tei2MVattSiHFJTBLT2OJmN7o5UWgxFkMRwGKIsSALCRbiPj/fZBvINoDZ2QZFm5QArtRav2bCvAesbOpCJetsknWeWqEUXZI4CjOOQool38WxCrVtKcS4JKbpWUgxFUo7cT7FEGO+27npKIYYC7WQYCHu8/NNtoFsA5iFbVC0l28opf4JM0O6ExjFzMjcjDkkyUfyGdtckXWWdV6o6yzEfCvU/awQ45KYJCYhxLlk/5JtALINYHa2QdEmJQCUUlcA24EQ5rUrz2itX8xvVHNL1lnWeYbL+wut9d/MVnwSx8KKAwonlvmMo1DblkKMS2KSmKxlFUQ7cT4S4+yQGKcdQ8Ht8/NNtoFsA7j0bVDUSQkhxLkKpdiOxFGYcRRSLIUShxDiXMWwf0qMs0NiFELkmyQlhFhAJhSaGcHsPnULkNVaz1uxHYmjMOMopFgKJQ4hxLmKYf+UGGeHxCiEKASSlBBiAVFKPTFJoZkp50sciyuOQoqlUOIQQpyrGPZPiXF2SIxCiEJQzKNvFAWlVAvwv1rr9RfxnHcDv8kde1tMTin1Ca3152bwvMeAj2qtdyulfsmZ4bDeprUupIrTF2u3UupfObfQzF6JQ+IosFgKJY4FY6wt01oP5zuWiQrpuKaUeiPwqtb64EU+793AFq31Hyml/gCIaa2/VUjrNouKYf+UGGeHxCguiVIqorUumYXlfAaIaK3/4dKjmnT50vYXMOkpMcdmmJR4DOsH8xyFtWBM1RAqpRTm59uY4nmPMWEbz+S9KkSFUmxH4ijMOAoplkKJQ8y9mRzXlFJ2rXV2DmL5BmZb/8NJ/ubQWmemeN67sb6YTpj/GAvwmF0M+6fEODskRnEpiigp8Q2k7S9cWmu5zeENaAEOA98E9gM/BHzW364EHgf2AA8CdcCbgAhwBNgHXA/82Hr8XUAccAEe4Jg1fznwa2s5TwKrrflVwI+AF6zbNdb8zwBfBx4DjgF/nBPrIeDfgVeA3wDeC7zGm4EDwEvAE9a8dcDzVvz7gZWTbJfbMDPcLwEPW/P8VlwvAC8Cd1nz3w382Hr9o8DfWfM/D2St1/lOTvxfsZ6/BPgqsNtan/835/Ufw2xgAE4AlcD3re27D/h74NtjMViP+w5wZ74/U3KTm9wW9w14R04b+2+A3Zp/Aqi0pj+Feex5CPge5hen87Xl3wC+CDxtHRfeZM2/H7g957W/AdwL2K128gWrnX9/zmM+Drxste+f59zjmhfzLOeL1uO+Drhz1uH/AXYBb52w3jXAA9ZyXwJ2XGB7RIDPWo991nr+DmAQOG49frl1PPgc5vH4T4E3AM9Z8e0EaqzlvRv4sjX9GeCjk6zbbwEP5MT8WqxjuNzkJje5LcQbZiIBQFnHhQNW2/7b1vwS4GHM7/0vc/Z3609a7efO3GPVhOVL278IbnkPYKHfMH8oa84kBL5ufZidmF/+qqz5vw183Zp+jDM/mB3AcWv6H7CSC5jJiu9Z8x/G+uEPbAMesaa/C1xrTTcDh6zpz1iv7cb8MT5gxdMCZIDLrcf9D/COC7zGy0CDNR2y/v8S8HZr2oWV2MjZJlVAB7DUul9u/f+5nNcLAa9iJirejfklOYiZjDkJNFmPi0zY1gZwdc68sWXbre26cZJtfMLaDi3AgZznXg/8xJoOYjZkjnx/puQmN7kt3huwBvg54LTufwV4pzU91pZt4cyP/1LMZO5YUmKqtvwbwA8AG7AWaLXm3w1805p2WW23F3gf8H+t+W7M5O9S4PXW8WUs+T7WBue2uR5rOZdZ978FfCRnHT4+xbrfn/M4u9Uun297aOAN1vTf5cT7DaykS05sX8m5X8aZnqS/B/yjNf1uJnwxnWTdFGYyaOzY/t2xGOQmN7nJbSHeOJOUuBczEW7HTAS0Y55wdQAB6zGVQKvVVl6J+TvCh3lJTiuTJyWk7V8EN6kpMT86tNZPWdP/Dfwx5pmq9cBD5pUG2IHTE5+otc4opVqVUmuAq4B/Al5jPf5JpVQJZvbvB9ZywPyCCGZl4rU58wNKqVJr+hda6ySQVEr1YjYeYCZA9lnTe4CWC7zGU8A3lFL/g9mbAeAZ4JNKqUbMLOHRCat1NWaviuPWOg5a828F7lRKfdS678FMpoDZm2IEQCl1ELMXRMfE7QWc1Fo/m3P/LUqp92E2iHWYX7b3T/K8c2itH1dK/YtSqhq4B/iRnqJrlxBCzJObMb/IvWC1x15g4pB41wI/1VrHAZRSP7f+P19bDmYS1gAOKqXGjgm/Ar6olHJj9nB7QmsdV0rdCmxUSr3JelwQWIl53PkvrXUMzmrfc63CPNa8at3/JvBB4J+t+/dPse43Ae+0lpsFRpRSv3Oe7ZEC/tea3oN55moqua/ZCNyvlKrDTMQcP8/zzqK11kqpbwPvUEr9F2Z383dO9/lCCFHErsU8YZoFepRSjwNbMY8jn1NKvQbz5GED5u+O6zB7F8QAlFI/m2K50vYvApKUmB96kvsKeEVrvX0az38S8+xTGrM70TcwkxIfxTyrNfz/t3fusXZUVRz+fiUg0EKxSDQQsAohBHw0giIYQiGmPhCFWEKxIgXEwB9g0YAvqFowohgwSALUBi4KhQACkqq0tFQKhba8em4p0Bi1EURQCA8homiWf6w1PXPPnTmP0nJ6711fMrlz9uy9Z82ce/bes2bt3zazKRXlxgGHFAPTgvjx/ruU9D+a/wut6Tu0O4eZnS7pYDxsaY2kKWa2QNKqSFsk6ctmdnfZBIbfkyL982a2vsXeg9vY28prpXLvwe/Rh83sxZhLtn1NuTp+CcwEZgCn9Fg2eYvZ0vMR+8GmCimV74WkufjD5BJJs4F5xSAgGXEIj1z4Voc8VbTrL2BoOysAM3s95s1+Ao/ou6F0/EwzWzTkxNInqW7fu7Gv4LUOx1vrqrsfb1i8sqJ9v9F6zp8Bl5jZHZKm4m/GeuEa/A3e68DN6czeehmNfUYvhJbWoWa2YBPKvmpmEyTtDlxmZtMlTQF2N7PfbmZTk5FBXds+E4+SPtDM3pC0geZ4vFN/0e5c2faPIsb124Axwl6SCufDCfhc2fXAbkW6pG0lHRB5/omH3BYsB2bjoj7/AHYF9sOdGq8Af5Z0XNQjSR+McouBjaIs0Vn0TLtzSNrbzFaZ2RzgeWBPSe/F9S4uA+4APtBS5QPA4eE0QNKkSF8EnBkilYWoUSfekLRtzbGd8cbm5Xjr96kOdbXed3AH0GwAM1vXhT3JKEDSNv22ocQsYPeqA93aaWZzzGxJfJyNh0omI5OlwPSI4ELSJEnvbslzH3C0pO0jOuIoaN+Wd+BG4GT8rVbhhFgEnFG0v5L2lTQe73dOkbRjYV/kL7evT+JRePvE5xPxOb3dXPsZUe82knbu8n60UtXWl5kI/DX2T+rCriH1hQPxGeA8vA9Jkq2VyTRXHxuCpK5eXJrZM2ZWRExNAT69eUxLRiDLgeOjfd4Nj+xejbepfw+HxBF4tHOR/1hJO0Qk99E19WbbPwZIp8RbwxPASZIGgUnAFWb2H1wk5UeSGvj830Mj/wBwpaQ1knbARVfeif94wacfDJa8gDOBU6OedbggJvg0kYMkDcaUh9PfxDXUneNiSWslPRb2NfC3aY9JWoM7T35RrigcK18Bbo36itCpC3Bti8Go74Iu7JoX+a9vPWBmDVysZh2u5bGiNU9L/heAFZIek3RxpD2Hf3/XdGFL0gckfUfSeklL8LDwIn1vSXdKeljSvZL2K6WvlPSgpLmSXo30qZKWSVqAz3FE0hclrY7f4lWFE0DSNEkPSHpE0u5jDAwAAAZbSURBVM3x4Ndq1z6SlkhqRL69I/2cOPegpO9H2mRJT0j6uaR1khZHJz0d1we4vmgPJG2QNEfSfcBxkk6L+hqSflU8DLbYMiBpuqSzcAfHsrjWUyVdWsp3mqRLNtNXk2wBzJcyOw9YHH3KXfjUtHKeB3GHcAOfVvcQ8HIcrmvL27EYH1wuib4LYD7wOPBItNdX4Zo7d8a5H4o+oJiON0D0a/gbrpPxaSRr8XDeK7uw46vAEVHmYeCAbu5HBTcC50h6tPhdtvC9sO1e3NneiQGG9tngwshPWY9LzyVbDklfina3IQ+zbj0+JfqGQUm3SXp7pJ8l6fFIvzHSxku6OtreRyV9LtJnSbo1+p4/SPpxqf7KfkPSRaX6fxJpx8VYpCFpeautkefcGH81JF0UaXX93oCkyyTdL+lPak67ugg4LP53zw77b5ZP+VosaYKkpWHz2uI6W+yYHLZuB8zFH0rXSDo+7sFukW+cfDryOzbpC0xGArfhzygN4G5cH+hZvD08SNJDeB/0JICZPYI/A6zBhfnvrak32/6xQL9FLXLLbWve8DfKfwQm9tuW3Cq/n1qRJOoF/RYCJ8T+6TQFmqbikTWFAGuliBIu0rQcGB/p3wDmVNi2Cjg29rcPG6fhjjThTuGF+MPeZOpFZn9PCCnF5w2UhACBXUv7F+Ih9TBUjGmA5moKG2iu0DA+/r+La7wfeH+/v9fcNstvY0L83RF3Snyo3zaNpQ24HDi133bktvH7OACPUC3avkKAtdxODgKHx/5c4Kex/wzN1WEKQe+ehLnr+g38RdV6muJ6Rf3DRMRbrqdOULZXIdup+BKJRb2zgKdL9VUKFMbnou+cTIiEUxIEjM/fpSlQOA3X5ur7/0NuuW2pLdv+Td9SUyJJapD0cTzC4hILkc1kq6NSJEntBf0OAY6J/QX4qjYFqy0EWKkXFPwoPqhbEenb4VOSNiIPQ9zDzG4Dn5cf6dPwgVmxtvoEXBzwL1SIzLa57rIw0/skXYgPjCfQDK/viJm9Julu4DOSnsCdE2u7LZ9s1cyTtD/+YHSt+Rup5C1A0sO4g/Pr/bYl2ciRwC1m9jwMF2CVNBF/+C+mEV2LP8SDOyuul3Q7cHuk9SrMvQvV/cYr+Pzz+ZJ+Q1Ocr0pEvMwwQdkO/R5UC9lWcVfp/ohqgcJn25QvczXwa1zE9hQy6jQZxWTb/+ZIp0SS1GA+B3+vjhmTflMlktRJ0K+OsuBRpYiSpKPxQdsJbeqpE3sS8EMzu6qlzslUi8x2Y+cAcIyZNeSimFPblKtiPvBtPJwyB4yjBDOrnCeebHnM7MB+25AMo05guxuOwiPaPgucL9f/6lWYW9T0G5I+gjvBZ+A6YEdatYj4Cx2up2ch2xrK/Us7gcKOmNlTkp6TdCQeuTGz27JJMtLItv/NkZoSSZKMZCpFkqy9oN9KfC1t8EFgHXUiSiuBjylE+iTtKGnfcsE4/9OSjok8b5NrPSzCRQCLucR7FPW3oZMw007A3+SCg90M+FqFmVbh4cVfoLmyQpIkyWhiKb5E+K4wRIAVgIhseFHSYZF0InCPpHHAnma2DDiXoRFpvQhzV/Yb0RdMNF+tYjYuFFkpIt5S3zBB2Q79Xh3dCP9VCRT2Ut984DrgJvPlHJMkSYaRTokkSUYs1l4kqU7QbzbwNUmrcVGkyqk5ViOiZC7UOgu4IdJX4oKurZwInBV57gfeZWaL8SkjD4Rg0y20HxBCtZBSmfNx/Yq7CPGoDswDfidpWSntJmCFmb3YRfkkSZIRhfnqWT/AHQ0NoErQ9yRcvHsQdw7MxZdfvy7a60eBS83sJXoU5m7Tb+wELIy0e4Czo0iViHi5vjpB2V6FbAeB/8rFMs+uOF4pUNiGZcD+hdBlpN2BO3IyEi9JkloKsZokSZIxQbxZ+peZmaQZuOhlNysQjFokLcQH20v7bUuSJEkyepB0EN6/HNYxc5IkY5bUlEiSZKxxIHB5hN2+hItvjUkk7YKvId5Ih0SSJEmyOZH0TeAMUksiSZIOZKREkiRJkiRJkiRJkiR9ITUlkiRJkiRJkiRJkiTpC+mUSJIkSZIkSZIkSZKkL6RTIkmSJEmSJEmSJEmSvpBOiSRJkiRJkiRJkiRJ+kI6JZIkSZIkSZIkSZIk6QvplEiSJEmSJEmSJEmSpC/8H87y2SZAvf8GAAAAAElFTkSuQmCC\n",
      "text/plain": [
       "<Figure size 1296x1296 with 25 Axes>"
      ]
     },
     "metadata": {},
     "output_type": "display_data"
    }
   ],
   "source": [
    "axes = scatter_matrix(df, alpha=0.5, diagonal='kde', figsize=(18,18))\n",
    "corr = df.corr().as_matrix()\n",
    "for i, j in zip(*plt.np.triu_indices_from(axes, k=1)):\n",
    "    axes[i, j].annotate(\"%.3f\" %corr[i,j], (0.8, 0.8), xycoords='axes fraction', ha='center', va='center')\n",
    "plt.savefig(\"centrality_measures_6183.png\")"
   ]
  }
 ],
 "metadata": {
  "kernelspec": {
   "display_name": "Python 3",
   "language": "python",
   "name": "python3"
  },
  "language_info": {
   "codemirror_mode": {
    "name": "ipython",
    "version": 3
   },
   "file_extension": ".py",
   "mimetype": "text/x-python",
   "name": "python",
   "nbconvert_exporter": "python",
   "pygments_lexer": "ipython3",
   "version": "3.6.7"
  }
 },
 "nbformat": 4,
 "nbformat_minor": 2
}
