# Supplementary material for: Analysis of Predicted Host–Parasite Interactomes Reveals Commonalities and Specificities Related to Parasitic Lifestyle and Tissues Tropism
Source: Front Immunol. 2019 Feb 13;10:212. doi: 10.3389/fimmu.2019.00212 (PMC6381214; doi:10.3389/fimmu.2019.00212)
Supplement: Supplementary Table 1 — Annotation for parasites proteins with unknown function. [file Table_1.XLSX]

## Sheet: S1_Table
Parasite	Protein	Functional category interactors	Number interactors
C. hominis	XP_666951.1	Secondary metabolites biosynthesis, transport and catabolism	1
C. hominis	XP_667621.1	Energy production and conversion	1
C. parvum	XP_001388067.1	Energy production and conversion	1
C. parvum	XP_626894.1	Secondary metabolites biosynthesis, transport and catabolism	1
C. parvum	XP_627444.1	Posttranslational modification, protein turnover, chaperones	3
C. parvum	XP_628530.1	Posttranslational modification, protein turnover, chaperones	1
L. braziliensis	XP_001561818.1	Intracellular trafficking, secretion, and vesicular transport	1
L. braziliensis	XP_001562333.1	Posttranslational modification, protein turnover, chaperones	1
L. braziliensis	XP_001566161.1	Posttranslational modification, protein turnover, chaperones	3
L. braziliensis	XP_001566424.1	Posttranslational modification, protein turnover, chaperones	5
L. braziliensis	XP_001566498.2	Signal transduction mechanisms	1
L. braziliensis	XP_001566498.2	Replication, recombination and repair	1
L. braziliensis	XP_001566498.2	Chromatin structure and dynamics	1
L. braziliensis	XP_001566498.2	Cell cycle control, cell division, chromosome partitioning	1
L. braziliensis	XP_001566498.2	Intracellular trafficking, secretion, and vesicular transport	1
L. braziliensis	XP_001567285.2	Posttranslational modification, protein turnover, chaperones	2
L. braziliensis	XP_001567855.1	Energy production and conversion	1
L. braziliensis	XP_001567856.1	Energy production and conversion	1
L. braziliensis	XP_001568567.1	Posttranslational modification, protein turnover, chaperones	2
L. braziliensis	XP_001568907.1	Energy production and conversion	3
L. donovani	XP_003857841.1	Translation, ribosomal structure and biogenesis	1
L. donovani	XP_003857997.1	Posttranslational modification, protein turnover, chaperones	2
L. donovani	XP_003858190.1	Intracellular trafficking, secretion, and vesicular transport	5
L. donovani	XP_003859508.1	Posttranslational modification, protein turnover, chaperones	3
L. donovani	XP_003859514.1	Intracellular trafficking, secretion, and vesicular transport	1
L. donovani	XP_003860023.1	Carbohydrate transport and metabolism	1
L. donovani	XP_003860050.1	Posttranslational modification, protein turnover, chaperones	1
L. donovani	XP_003860732.1	Energy production and conversion	1
L. donovani	XP_003860733.1	Energy production and conversion	1
L. donovani	XP_003861036.1	Coenzyme transport and metabolism	1
L. donovani	XP_003862225.1	Energy production and conversion	1
L. donovani	XP_003862230.1	Posttranslational modification, protein turnover, chaperones	2
L. donovani	XP_003862496.1	Posttranslational modification, protein turnover, chaperones	6
L. donovani	XP_003862574.1	Signal transduction mechanisms	2
L. donovani	XP_003862574.1	Replication, recombination and repair	2
L. donovani	XP_003862574.1	Chromatin structure and dynamics	2
L. donovani	XP_003862574.1	Cell cycle control, cell division, chromosome partitioning	2
L. donovani	XP_003862574.1	Intracellular trafficking, secretion, and vesicular transport	2
L. donovani	XP_003862592.1	Posttranslational modification, protein turnover, chaperones	1
L. donovani	XP_003862592.1	Translation, ribosomal structure and biogenesis	1
L. donovani	XP_003862748.1	Replication, recombination and repair	2
L. donovani	XP_003862882.1	Posttranslational modification, protein turnover, chaperones	1
L. donovani	XP_003863003.1	Energy production and conversion	2
L. donovani	XP_003863348.1	Signal transduction mechanisms	1
L. donovani	XP_003863348.1	Cytoskeleton	1
L. donovani	XP_003863348.1	Cell cycle control, cell division, chromosome partitioning	1
L. donovani	XP_003863348.1	Intracellular trafficking, secretion, and vesicular transport	2
L. donovani	XP_003863348.1	Inorganic ion transport and metabolism	1
L. donovani	XP_003863354.1	Posttranslational modification, protein turnover, chaperones	3
L. donovani	XP_003864555.1	Intracellular trafficking, secretion, and vesicular transport	1
L. donovani	XP_003864767.1	Intracellular trafficking, secretion, and vesicular transport	3
L. donovani	XP_003865055.1	Posttranslational modification, protein turnover, chaperones	3
L. donovani	XP_003865434.1	RNA processing and modification	29
L. donovani	XP_003865838.1	Posttranslational modification, protein turnover, chaperones	3
L. infantum	XP_001462641.1	Translation, ribosomal structure and biogenesis	1
L. infantum	XP_001462786.1	Posttranslational modification, protein turnover, chaperones	2
L. infantum	XP_001462967.1	Intracellular trafficking, secretion, and vesicular transport	5
L. infantum	XP_001463268.1	Translation, ribosomal structure and biogenesis	15
L. infantum	XP_001464320.1	Posttranslational modification, protein turnover, chaperones	3
L. infantum	XP_001464326.1	Intracellular trafficking, secretion, and vesicular transport	1
L. infantum	XP_001464826.1	Carbohydrate transport and metabolism	1
L. infantum	XP_001464852.1	Posttranslational modification, protein turnover, chaperones	1
L. infantum	XP_001465476.1	Energy production and conversion	1
L. infantum	XP_001465477.1	Energy production and conversion	1
L. infantum	XP_001465816.1	Coenzyme transport and metabolism	1
L. infantum	XP_001466598.1	Posttranslational modification, protein turnover, chaperones	6
L. infantum	XP_001466676.1	Signal transduction mechanisms	2
L. infantum	XP_001466676.1	Replication, recombination and repair	2
L. infantum	XP_001466676.1	Chromatin structure and dynamics	2
L. infantum	XP_001466676.1	Cell cycle control, cell division, chromosome partitioning	2
L. infantum	XP_001466676.1	Intracellular trafficking, secretion, and vesicular transport	2
L. infantum	XP_001466692.1	Posttranslational modification, protein turnover, chaperones	1
L. infantum	XP_001466692.1	Translation, ribosomal structure and biogenesis	1
L. infantum	XP_001466880.1	Replication, recombination and repair	2
L. infantum	XP_001467016.1	Posttranslational modification, protein turnover, chaperones	1
L. infantum	XP_001467138.1	Energy production and conversion	2
L. infantum	XP_001467530.1	Signal transduction mechanisms	1
L. infantum	XP_001467530.1	Cytoskeleton	1
L. infantum	XP_001467530.1	Cell cycle control, cell division, chromosome partitioning	1
L. infantum	XP_001467530.1	Intracellular trafficking, secretion, and vesicular transport	2
L. infantum	XP_001467530.1	Inorganic ion transport and metabolism	1
L. infantum	XP_001467578.1	Signal transduction mechanisms	1
L. infantum	XP_001467578.1	Cytoskeleton	1
L. infantum	XP_001467578.1	Cell cycle control, cell division, chromosome partitioning	1
L. infantum	XP_001467578.1	Intracellular trafficking, secretion, and vesicular transport	2
L. infantum	XP_001467578.1	Inorganic ion transport and metabolism	1
L. infantum	XP_001467584.1	Posttranslational modification, protein turnover, chaperones	3
L. infantum	XP_001468702.1	Posttranslational modification, protein turnover, chaperones	1
L. infantum	XP_001468702.1	Translation, ribosomal structure and biogenesis	1
L. infantum	XP_001468753.2	Intracellular trafficking, secretion, and vesicular transport	1
L. infantum	XP_001469004.1	Intracellular trafficking, secretion, and vesicular transport	3
L. infantum	XP_001469279.1	Posttranslational modification, protein turnover, chaperones	3
L. infantum	XP_001469374.1	Coenzyme transport and metabolism	1
L. infantum	XP_001469404.1	Posttranslational modification, protein turnover, chaperones	3
L. infantum	XP_001469711.1	RNA processing and modification	29
L. infantum	XP_001470156.1	Energy production and conversion	1
L. infantum	XP_001470161.1	Posttranslational modification, protein turnover, chaperones	2
L. infantum	XP_001470169.1	Amino acid transport and metabolism	6
L. mexicana	XP_003871891.1	Intracellular trafficking, secretion, and vesicular transport	1
L. mexicana	XP_003872412.1	Signal transduction mechanisms	1
L. mexicana	XP_003872412.1	Replication, recombination and repair	1
L. mexicana	XP_003872412.1	Chromatin structure and dynamics	1
L. mexicana	XP_003872412.1	Cell cycle control, cell division, chromosome partitioning	1
L. mexicana	XP_003872412.1	Intracellular trafficking, secretion, and vesicular transport	1
L. mexicana	XP_003872486.1	Posttranslational modification, protein turnover, chaperones	5
L. mexicana	XP_003874213.1	Coenzyme transport and metabolism	1
L. mexicana	XP_003874617.1	Energy production and conversion	3
L. mexicana	XP_003875055.1	Posttranslational modification, protein turnover, chaperones	3
L. mexicana	XP_003875447.1	Energy production and conversion	1
L. mexicana	XP_003875448.1	Energy production and conversion	1
L. mexicana	XP_003876321.1	Translation, ribosomal structure and biogenesis	2
L. mexicana	XP_003876961.1	Posttranslational modification, protein turnover, chaperones	3
L. mexicana	XP_003877778.1	Posttranslational modification, protein turnover, chaperones	2
L. mexicana	XP_003878316.1	Signal transduction mechanisms	4
L. mexicana	XP_003878672.1	Translation, ribosomal structure and biogenesis	2
L. mexicana	XP_003879467.1	Posttranslational modification, protein turnover, chaperones	2
P. falciparum	MAL13P1.118	Nucleotide transport and metabolism	9
P. falciparum	MAL13P1.118	Signal transduction mechanisms	3
P. falciparum	MAL13P1.119	Nucleotide transport and metabolism	4
P. falciparum	MAL13P1.119	Signal transduction mechanisms	3
P. falciparum	MAL13P1.22	Replication, recombination and repair	5
P. falciparum	MAL7P1.159	Posttranslational modification, protein turnover, chaperones	1
P. falciparum	MAL8P1.17	Posttranslational modification, protein turnover, chaperones	2
P. falciparum	PF07_0103	Posttranslational modification, protein turnover, chaperones	1
P. falciparum	PF10_0127	Posttranslational modification, protein turnover, chaperones	1
P. falciparum	PF10_0130	Lipid transport and metabolism	1
P. falciparum	PF10_0149	Translation, ribosomal structure and biogenesis	2
P. falciparum	PF10_0329	Posttranslational modification, protein turnover, chaperones	1
P. falciparum	PF10_0371	Posttranslational modification, protein turnover, chaperones	1
P. falciparum	PF11_0127	Signal transduction mechanisms	2
P. falciparum	PF11_0217	Intracellular trafficking, secretion, and vesicular transport	1
P. falciparum	PF11_0286	Posttranslational modification, protein turnover, chaperones	4
P. falciparum	PF11_0298	Posttranslational modification, protein turnover, chaperones	2
P. falciparum	PF11_0344	Intracellular trafficking, secretion, and vesicular transport	9
P. falciparum	PF11_0452	Lipid transport and metabolism	1
P. falciparum	PF11_0452	Translation, ribosomal structure and biogenesis	1
P. falciparum	PF11_0467	Lipid transport and metabolism	1
P. falciparum	PF11_0486	Intracellular trafficking, secretion, and vesicular transport	1
P. falciparum	PF13_0032	Posttranslational modification, protein turnover, chaperones	2
P. falciparum	PF13_0032	Carbohydrate transport and metabolism	1
P. falciparum	PF13_0032	Amino acid transport and metabolism	1
P. falciparum	PF13_0035	Transcription	1
P. falciparum	PF13_0035	Translation, ribosomal structure and biogenesis	4
P. falciparum	PF13_0035	Replication, recombination and repair	3
P. falciparum	PF13_0128	Lipid transport and metabolism	1
P. falciparum	PF13_0327	Translation, ribosomal structure and biogenesis	1
P. falciparum	PF13_0331	Intracellular trafficking, secretion, and vesicular transport	3
P. falciparum	PF13_0331	Posttranslational modification, protein turnover, chaperones	1
P. falciparum	PF13_0338	Posttranslational modification, protein turnover, chaperones	2
P. falciparum	PF14_0023	Translation, ribosomal structure and biogenesis	1
P. falciparum	PF14_0102	Intracellular trafficking, secretion, and vesicular transport	9
P. falciparum	PF14_0201	Translation, ribosomal structure and biogenesis	1
P. falciparum	PF14_0207	Transcription	1
P. falciparum	PF14_0286	Amino acid transport and metabolism	3
P. falciparum	PF14_0312	Intracellular trafficking, secretion, and vesicular transport	2
P. falciparum	PF14_0369	Posttranslational modification, protein turnover, chaperones	1
P. falciparum	PF14_0458	Transcription	1
P. falciparum	PF14_0458	Signal transduction mechanisms	3
P. falciparum	PF14_0458	Nucleotide transport and metabolism	1
P. falciparum	PF14_0458	Cell cycle control, cell division, chromosome partitioning	1
P. falciparum	PF14_0458	Posttranslational modification, protein turnover, chaperones	1
P. falciparum	PF14_0508	Energy production and conversion	1
P. falciparum	PF14_0541	Energy production and conversion	1
P. falciparum	PF14_0562	Intracellular trafficking, secretion, and vesicular transport	3
P. falciparum	PF14_0672	Nucleotide transport and metabolism	11
P. falciparum	PF14_0672	Signal transduction mechanisms	3
P. falciparum	PF14_0672	Carbohydrate transport and metabolism	1
P. falciparum	PF14_0694	Posttranslational modification, protein turnover, chaperones	1
P. falciparum	PF14_0721	Posttranslational modification, protein turnover, chaperones	2
P. falciparum	PF14_0723	Posttranslational modification, protein turnover, chaperones	1
P. falciparum	PF14_0791	Cytoskeleton	1
P. falciparum	PF14_0791	Energy production and conversion	1
P. falciparum	PF14_0791	Cell cycle control, cell division, chromosome partitioning	1
P. falciparum	PFA0125c	Intracellular trafficking, secretion, and vesicular transport	10
P. falciparum	PFA0225w	Lipid transport and metabolism	1
P. falciparum	PFB0095c	Cell motility	1
P. falciparum	PFB0190c	Signal transduction mechanisms	1
P. falciparum	PFB0340c	Posttranslational modification, protein turnover, chaperones	2
P. falciparum	PFB0345c	Posttranslational modification, protein turnover, chaperones	1
P. falciparum	PFB0350c	Posttranslational modification, protein turnover, chaperones	1
P. falciparum	PFB0360c	Posttranslational modification, protein turnover, chaperones	1
P. falciparum	PFB0420w	Lipid transport and metabolism	1
P. falciparum	PFB0510w	Lipid transport and metabolism	1
P. falciparum	PFB0535w	Intracellular trafficking, secretion, and vesicular transport	1
P. falciparum	PFC0110w	Posttranslational modification, protein turnover, chaperones	1
P. falciparum	PFC0120w	Posttranslational modification, protein turnover, chaperones	1
P. falciparum	PFC0435w	Posttranslational modification, protein turnover, chaperones	1
P. falciparum	PFC0435w	Replication, recombination and repair	1
P. falciparum	PFC0490w	Intracellular trafficking, secretion, and vesicular transport	9
P. falciparum	PFC0490w	Posttranslational modification, protein turnover, chaperones	11
P. falciparum	PFC0490w	Translation, ribosomal structure and biogenesis	40
P. falciparum	PFC0510w	Posttranslational modification, protein turnover, chaperones	2
P. falciparum	PFC0700c	Signal transduction mechanisms	1
P. falciparum	PFC0710w.2	Energy production and conversion	7
P. falciparum	PFC0820w	Signal transduction mechanisms	1
P. falciparum	PFC0835c	Lipid transport and metabolism	1
P. falciparum	PFC0835c	Posttranslational modification, protein turnover, chaperones	3
P. falciparum	PFC0912w	Posttranslational modification, protein turnover, chaperones	2
P. falciparum	PFC0912w	Energy production and conversion	1
P. falciparum	PFC1045c	Signal transduction mechanisms	1
P. falciparum	PFD0110w	Signal transduction mechanisms	2
P. falciparum	PFD0110w	Posttranslational modification, protein turnover, chaperones	1
P. falciparum	PFD0110w	Cytoskeleton	9
P. falciparum	PFD0110w	Chromatin structure and dynamics	1
P. falciparum	PFD0240c	Posttranslational modification, protein turnover, chaperones	1
P. falciparum	PFD0355c	Transcription	1
P. falciparum	PFD0355c	Posttranslational modification, protein turnover, chaperones	3
P. falciparum	PFD0465c	Lipid transport and metabolism	1
P. falciparum	PFD0465c	Intracellular trafficking, secretion, and vesicular transport	1
P. falciparum	PFD0465c	Signal transduction mechanisms	1
P. falciparum	PFD0670c	Amino acid transport and metabolism	2
P. falciparum	PFD0670c	Translation, ribosomal structure and biogenesis	1
P. falciparum	PFD0940w	Posttranslational modification, protein turnover, chaperones	1
P. falciparum	PFD1075w	Replication, recombination and repair	1
P. falciparum	PFD1110w	Posttranslational modification, protein turnover, chaperones	1
P. falciparum	PFE0075c	Posttranslational modification, protein turnover, chaperones	1
P. falciparum	PFE0080c	Posttranslational modification, protein turnover, chaperones	1
P. falciparum	PFE0395c	Posttranslational modification, protein turnover, chaperones	1
P. falciparum	PFE0475w	Translation, ribosomal structure and biogenesis	1
P. falciparum	PFE0785c	Posttranslational modification, protein turnover, chaperones	2
P. falciparum	PFE0825w	Intracellular trafficking, secretion, and vesicular transport	1
P. falciparum	PFE0970w	Posttranslational modification, protein turnover, chaperones	1
P. falciparum	PFE1260c	Signal transduction mechanisms	1
P. falciparum	PFE1455w	Carbohydrate transport and metabolism	2
P. falciparum	PFF0360w	Coenzyme transport and metabolism	2
P. falciparum	PFF0570c	Posttranslational modification, protein turnover, chaperones	3
P. falciparum	PFF0600w	Amino acid transport and metabolism	2
P. falciparum	PFF0600w	Carbohydrate transport and metabolism	2
P. falciparum	PFF0600w	Translation, ribosomal structure and biogenesis	1
P. falciparum	PFF0615c	Posttranslational modification, protein turnover, chaperones	1
P. falciparum	PFF0740c	Posttranslational modification, protein turnover, chaperones	2
P. falciparum	PFF0915w	Posttranslational modification, protein turnover, chaperones	2
P. falciparum	PFF0995c	Signal transduction mechanisms	1
P. falciparum	PFF1190c	Posttranslational modification, protein turnover, chaperones	1
P. falciparum	PFF1420w	Lipid transport and metabolism	8
P. falciparum	PFF1420w	Signal transduction mechanisms	1
P. falciparum	PFF1420w	Posttranslational modification, protein turnover, chaperones	2
P. falciparum	PFF1420w	Intracellular trafficking, secretion, and vesicular transport	1
P. falciparum	PFI0135c	Posttranslational modification, protein turnover, chaperones	1
P. falciparum	PFI0160w	Transcription	1
P. falciparum	PFI0160w	Energy production and conversion	1
P. falciparum	PFI0160w	Posttranslational modification, protein turnover, chaperones	1
P. falciparum	PFI0265c	Posttranslational modification, protein turnover, chaperones	1
P. falciparum	PFI0445c	Posttranslational modification, protein turnover, chaperones	2
P. falciparum	PFI0525w	Cell cycle control, cell division, chromosome partitioning	2
P. falciparum	PFI0575c	Posttranslational modification, protein turnover, chaperones	1
P. falciparum	PFI0680c	Translation, ribosomal structure and biogenesis	3
P. falciparum	PFI0695c	Lipid transport and metabolism	6
P. falciparum	PFI0875w	Posttranslational modification, protein turnover, chaperones	2
P. falciparum	PFI0880c	Posttranslational modification, protein turnover, chaperones	1
P. falciparum	PFI0880c	Inorganic ion transport and metabolism	1
P. falciparum	PFI0890c.1	Translation, ribosomal structure and biogenesis	2
P. falciparum	PFI1445w	Posttranslational modification, protein turnover, chaperones	3
P. falciparum	PFL0295c	Chromatin structure and dynamics	1
P. falciparum	PFL0295c	Translation, ribosomal structure and biogenesis	2
P. falciparum	PFL0480w	Coenzyme transport and metabolism	1
P. falciparum	PFL0540w	Posttranslational modification, protein turnover, chaperones	2
P. falciparum	PFL1070c	Posttranslational modification, protein turnover, chaperones	6
P. falciparum	PFL1115w	Transcription	1
P. falciparum	PFL1115w	Intracellular trafficking, secretion, and vesicular transport	1
P. falciparum	PFL1140w	Translation, ribosomal structure and biogenesis	2
P. falciparum	PFL1385c	Signal transduction mechanisms	2
P. falciparum	PFL1385c	Posttranslational modification, protein turnover, chaperones	1
P. falciparum	PFL1515c	Energy production and conversion	1
P. falciparum	PFL1700c	Energy production and conversion	1
P. falciparum	PFL1825w	Energy production and conversion	1
P. falciparum	PFL2390c	Replication, recombination and repair	1
P. falciparum	PFL2395c	Translation, ribosomal structure and biogenesis	2
P. falciparum	PFL2505c	Signal transduction mechanisms	2
P. falciparum	PFL2505c	Posttranslational modification, protein turnover, chaperones	3
P. knowlesi	PKH_010440	Energy production and conversion	2
P. knowlesi	PKH_010700	Energy production and conversion	1
P. knowlesi	PKH_010700	Posttranslational modification, protein turnover, chaperones	1
P. knowlesi	PKH_010700	Translation, ribosomal structure and biogenesis	1
P. knowlesi	PKH_010730	Posttranslational modification, protein turnover, chaperones	1
P. knowlesi	PKH_011000	Posttranslational modification, protein turnover, chaperones	10
P. knowlesi	PKH_011410	Energy production and conversion	2
P. knowlesi	PKH_011660	Carbohydrate transport and metabolism	4
P. knowlesi	PKH_020690	Inorganic ion transport and metabolism	1
P. knowlesi	PKH_020880	Lipid transport and metabolism	1
P. knowlesi	PKH_021360	Posttranslational modification, protein turnover, chaperones	1
P. knowlesi	PKH_030510	Lipid transport and metabolism	1
P. knowlesi	PKH_030510	Intracellular trafficking, secretion, and vesicular transport	1
P. knowlesi	PKH_030510	Signal transduction mechanisms	1
P. knowlesi	PKH_030720	Intracellular trafficking, secretion, and vesicular transport	2
P. knowlesi	PKH_030750	Transcription	1
P. knowlesi	PKH_030750	Posttranslational modification, protein turnover, chaperones	3
P. knowlesi	PKH_040280	Intracellular trafficking, secretion, and vesicular transport	8
P. knowlesi	PKH_040820	Intracellular trafficking, secretion, and vesicular transport	1
P. knowlesi	PKH_040870	Lipid transport and metabolism	1
P. knowlesi	PKH_040940	Intracellular trafficking, secretion, and vesicular transport	12
P. knowlesi	PKH_041010	Intracellular trafficking, secretion, and vesicular transport	3
P. knowlesi	PKH_041070	Lipid transport and metabolism	1
P. knowlesi	PKH_041200	Posttranslational modification, protein turnover, chaperones	1
P. knowlesi	PKH_041590	Signal transduction mechanisms	1
P. knowlesi	PKH_050300	Posttranslational modification, protein turnover, chaperones	2
P. knowlesi	PKH_050800	Signal transduction mechanisms	5
P. knowlesi	PKH_051500	Nucleotide transport and metabolism	1
P. knowlesi	PKH_051500	Carbohydrate transport and metabolism	1
P. knowlesi	PKH_051740	Translation, ribosomal structure and biogenesis	1
P. knowlesi	PKH_051740	Amino acid transport and metabolism	2
P. knowlesi	PKH_051840	Translation, ribosomal structure and biogenesis	1
P. knowlesi	PKH_052430	Signal transduction mechanisms	6
P. knowlesi	PKH_052430	Replication, recombination and repair	6
P. knowlesi	PKH_052430	Chromatin structure and dynamics	6
P. knowlesi	PKH_052430	Cell cycle control, cell division, chromosome partitioning	6
P. knowlesi	PKH_052430	Intracellular trafficking, secretion, and vesicular transport	6
P. knowlesi	PKH_052630	Replication, recombination and repair	1
P. knowlesi	PKH_052700	Posttranslational modification, protein turnover, chaperones	1
P. knowlesi	PKH_061680	Cell wall/membrane/envelope biogenesis	2
P. knowlesi	PKH_061820	Posttranslational modification, protein turnover, chaperones	1
P. knowlesi	PKH_062210	Posttranslational modification, protein turnover, chaperones	1
P. knowlesi	PKH_062300	Intracellular trafficking, secretion, and vesicular transport	10
P. knowlesi	PKH_070030	Intracellular trafficking, secretion, and vesicular transport	4
P. knowlesi	PKH_070260	Posttranslational modification, protein turnover, chaperones	1
P. knowlesi	PKH_070660	Posttranslational modification, protein turnover, chaperones	2
P. knowlesi	PKH_070820	Cell cycle control, cell division, chromosome partitioning	2
P. knowlesi	PKH_071110	Translation, ribosomal structure and biogenesis	3
P. knowlesi	PKH_071140	Lipid transport and metabolism	5
P. knowlesi	PKH_071520	Posttranslational modification, protein turnover, chaperones	2
P. knowlesi	PKH_071530	Posttranslational modification, protein turnover, chaperones	1
P. knowlesi	PKH_071530	Inorganic ion transport and metabolism	1
P. knowlesi	PKH_071680	Intracellular trafficking, secretion, and vesicular transport	8
P. knowlesi	PKH_071680	Posttranslational modification, protein turnover, chaperones	3
P. knowlesi	PKH_071680	Chromatin structure and dynamics	1
P. knowlesi	PKH_071680	Translation, ribosomal structure and biogenesis	34
P. knowlesi	PKH_071740	Posttranslational modification, protein turnover, chaperones	2
P. knowlesi	PKH_072580	Lipid transport and metabolism	1
P. knowlesi	PKH_072870	Lipid transport and metabolism	13
P. knowlesi	PKH_080360	Translation, ribosomal structure and biogenesis	2
P. knowlesi	PKH_081250	Posttranslational modification, protein turnover, chaperones	1
P. knowlesi	PKH_081690	Signal transduction mechanisms	1
P. knowlesi	PKH_081830	Lipid transport and metabolism	10
P. knowlesi	PKH_082090	Intracellular trafficking, secretion, and vesicular transport	1
P. knowlesi	PKH_082240	Lipid transport and metabolism	1
P. knowlesi	PKH_082240	Posttranslational modification, protein turnover, chaperones	3
P. knowlesi	PKH_082790	Posttranslational modification, protein turnover, chaperones	2
P. knowlesi	PKH_082840	Intracellular trafficking, secretion, and vesicular transport	9
P. knowlesi	PKH_082840	Posttranslational modification, protein turnover, chaperones	11
P. knowlesi	PKH_082840	Translation, ribosomal structure and biogenesis	37
P. knowlesi	PKH_082980	Posttranslational modification, protein turnover, chaperones	1
P. knowlesi	PKH_083350	Energy production and conversion	1
P. knowlesi	PKH_083440	Transcription	3
P. knowlesi	PKH_091050	Carbohydrate transport and metabolism	1
P. knowlesi	PKH_091050	Amino acid transport and metabolism	1
P. knowlesi	PKH_091330	Replication, recombination and repair	1
P. knowlesi	PKH_091490	Translation, ribosomal structure and biogenesis	2
P. knowlesi	PKH_091780	Posttranslational modification, protein turnover, chaperones	1
P. knowlesi	PKH_091840	Intracellular trafficking, secretion, and vesicular transport	1
P. knowlesi	PKH_092500	Nucleotide transport and metabolism	2
P. knowlesi	PKH_092500	Posttranslational modification, protein turnover, chaperones	2
P. knowlesi	PKH_092500	Translation, ribosomal structure and biogenesis	3
P. knowlesi	PKH_092660	Posttranslational modification, protein turnover, chaperones	2
P. knowlesi	PKH_092680	Amino acid transport and metabolism	2
P. knowlesi	PKH_093110	Intracellular trafficking, secretion, and vesicular transport	9
P. knowlesi	PKH_093380	Lipid transport and metabolism	1
P. knowlesi	PKH_093510	Signal transduction mechanisms	1
P. knowlesi	PKH_093620	Inorganic ion transport and metabolism	3
P. knowlesi	PKH_094130	Lipid transport and metabolism	1
P. knowlesi	PKH_094130	Translation, ribosomal structure and biogenesis	1
P. knowlesi	PKH_094320	Lipid transport and metabolism	1
P. knowlesi	PKH_094500	Intracellular trafficking, secretion, and vesicular transport	1
P. knowlesi	PKH_100670	Posttranslational modification, protein turnover, chaperones	1
P. knowlesi	PKH_100680	Signal transduction mechanisms	1
P. knowlesi	PKH_100840	Inorganic ion transport and metabolism	1
P. knowlesi	PKH_101310	Posttranslational modification, protein turnover, chaperones	1
P. knowlesi	PKH_101320	Energy production and conversion	1
P. knowlesi	PKH_101630	Intracellular trafficking, secretion, and vesicular transport	1
P. knowlesi	PKH_101700	Posttranslational modification, protein turnover, chaperones	2
P. knowlesi	PKH_101980	Nucleotide transport and metabolism	1
P. knowlesi	PKH_102180	Lipid transport and metabolism	3
P. knowlesi	PKH_102330	Translation, ribosomal structure and biogenesis	1
P. knowlesi	PKH_102600	Posttranslational modification, protein turnover, chaperones	1
P. knowlesi	PKH_103190	Posttranslational modification, protein turnover, chaperones	1
P. knowlesi	PKH_110660	Posttranslational modification, protein turnover, chaperones	2
P. knowlesi	PKH_110840	Intracellular trafficking, secretion, and vesicular transport	3
P. knowlesi	PKH_110840	Posttranslational modification, protein turnover, chaperones	1
P. knowlesi	PKH_110900	Translation, ribosomal structure and biogenesis	1
P. knowlesi	PKH_111300	RNA processing and modification	1
P. knowlesi	PKH_111680	Energy production and conversion	1
P. knowlesi	PKH_111960	Lipid transport and metabolism	8
P. knowlesi	PKH_111960	Signal transduction mechanisms	1
P. knowlesi	PKH_111960	Intracellular trafficking, secretion, and vesicular transport	1
P. knowlesi	PKH_111960	Posttranslational modification, protein turnover, chaperones	2
P. knowlesi	PKH_112100	Lipid transport and metabolism	1
P. knowlesi	PKH_112320	Lipid transport and metabolism	1
P. knowlesi	PKH_112320	Amino acid transport and metabolism	1
P. knowlesi	PKH_112320	Inorganic ion transport and metabolism	1
P. knowlesi	PKH_112480	Posttranslational modification, protein turnover, chaperones	1
P. knowlesi	PKH_112880	Signal transduction mechanisms	1
P. knowlesi	PKH_113040	Posttranslational modification, protein turnover, chaperones	1
P. knowlesi	PKH_113040	Amino acid transport and metabolism	1
P. knowlesi	PKH_113050	Posttranslational modification, protein turnover, chaperones	2
P. knowlesi	PKH_113190	Intracellular trafficking, secretion, and vesicular transport	12
P. knowlesi	PKH_113370	Posttranslational modification, protein turnover, chaperones	2
P. knowlesi	PKH_113620	Posttranslational modification, protein turnover, chaperones	1
P. knowlesi	PKH_113720	Posttranslational modification, protein turnover, chaperones	2
P. knowlesi	PKH_113820	Nucleotide transport and metabolism	1
P. knowlesi	PKH_113820	Amino acid transport and metabolism	1
P. knowlesi	PKH_114200	Coenzyme transport and metabolism	2
P. knowlesi	PKH_114670	Posttranslational modification, protein turnover, chaperones	2
P. knowlesi	PKH_120960	Nucleotide transport and metabolism	4
P. knowlesi	PKH_121340	Energy production and conversion	5
P. knowlesi	PKH_121580	Intracellular trafficking, secretion, and vesicular transport	1
P. knowlesi	PKH_122090	Intracellular trafficking, secretion, and vesicular transport	6
P. knowlesi	PKH_122150	Intracellular trafficking, secretion, and vesicular transport	7
P. knowlesi	PKH_122200	Posttranslational modification, protein turnover, chaperones	1
P. knowlesi	PKH_122200	Intracellular trafficking, secretion, and vesicular transport	1
P. knowlesi	PKH_122200	Replication, recombination and repair	1
P. knowlesi	PKH_122820	Energy production and conversion	1
P. knowlesi	PKH_123010	Lipid transport and metabolism	1
P. knowlesi	PKH_123270	Posttranslational modification, protein turnover, chaperones	1
P. knowlesi	PKH_123480	Nucleotide transport and metabolism	11
P. knowlesi	PKH_123480	Signal transduction mechanisms	3
P. knowlesi	PKH_123480	Carbohydrate transport and metabolism	1
P. knowlesi	PKH_123930	Posttranslational modification, protein turnover, chaperones	1
P. knowlesi	PKH_124300	Energy production and conversion	1
P. knowlesi	PKH_124450	Cell cycle control, cell division, chromosome partitioning	1
P. knowlesi	PKH_124630	Nucleotide transport and metabolism	1
P. knowlesi	PKH_124630	Intracellular trafficking, secretion, and vesicular transport	1
P. knowlesi	PKH_124630	Posttranslational modification, protein turnover, chaperones	1
P. knowlesi	PKH_124720	Intracellular trafficking, secretion, and vesicular transport	2
P. knowlesi	PKH_124930	Energy production and conversion	1
P. knowlesi	PKH_125020	Cytoskeleton	1
P. knowlesi	PKH_125020	Energy production and conversion	1
P. knowlesi	PKH_125020	Cell cycle control, cell division, chromosome partitioning	1
P. knowlesi	PKH_125210	Amino acid transport and metabolism	1
P. knowlesi	PKH_125300	Energy production and conversion	1
P. knowlesi	PKH_125450	Intracellular trafficking, secretion, and vesicular transport	5
P. knowlesi	PKH_126240	Posttranslational modification, protein turnover, chaperones	1
P. knowlesi	PKH_126260	Coenzyme transport and metabolism	1
P. knowlesi	PKH_126730	Posttranslational modification, protein turnover, chaperones	1
P. knowlesi	PKH_126940	Posttranslational modification, protein turnover, chaperones	2
P. knowlesi	PKH_130120	Lipid transport and metabolism	6
P. knowlesi	PKH_130120	Transcription	6
P. knowlesi	PKH_130120	Translation, ribosomal structure and biogenesis	1
P. knowlesi	PKH_130120	Coenzyme transport and metabolism	2
P. knowlesi	PKH_130120	Replication, recombination and repair	2
P. knowlesi	PKH_130120	Chromatin structure and dynamics	3
P. knowlesi	PKH_130120	Energy production and conversion	2
P. knowlesi	PKH_130450	Chromatin structure and dynamics	1
P. knowlesi	PKH_130450	Translation, ribosomal structure and biogenesis	2
P. knowlesi	PKH_130840	Nucleotide transport and metabolism	13
P. knowlesi	PKH_130840	Signal transduction mechanisms	3
P. knowlesi	PKH_130840	Carbohydrate transport and metabolism	1
P. knowlesi	PKH_130850	Coenzyme transport and metabolism	1
P. knowlesi	PKH_130990	Posttranslational modification, protein turnover, chaperones	2
P. knowlesi	PKH_131430	Posttranslational modification, protein turnover, chaperones	1
P. knowlesi	PKH_131460	Posttranslational modification, protein turnover, chaperones	1
P. knowlesi	PKH_131960	Amino acid transport and metabolism	3
P. knowlesi	PKH_133420	Translation, ribosomal structure and biogenesis	1
P. knowlesi	PKH_133600	Translation, ribosomal structure and biogenesis	1
P. knowlesi	PKH_133780	Lipid transport and metabolism	2
P. knowlesi	PKH_134500	Energy production and conversion	1
P. knowlesi	PKH_140100	Replication, recombination and repair	1
P. knowlesi	PKH_140260	Replication, recombination and repair	5
P. knowlesi	PKH_140470	Posttranslational modification, protein turnover, chaperones	2
P. knowlesi	PKH_141100	Amino acid transport and metabolism	1
P. knowlesi	PKH_141490	Lipid transport and metabolism	5
P. knowlesi	PKH_142050	Nucleotide transport and metabolism	9
P. knowlesi	PKH_142050	Signal transduction mechanisms	3
P. knowlesi	PKH_142060	Nucleotide transport and metabolism	4
P. knowlesi	PKH_142060	Signal transduction mechanisms	3
P. knowlesi	PKH_142980	Lipid transport and metabolism	3
P. knowlesi	PKH_143440	Translation, ribosomal structure and biogenesis	2
P. knowlesi	PKH_143880	Posttranslational modification, protein turnover, chaperones	6
P. knowlesi	PKH_143970	Transcription	1
P. knowlesi	PKH_143970	Intracellular trafficking, secretion, and vesicular transport	1
P. knowlesi	PKH_144030	Translation, ribosomal structure and biogenesis	2
P. knowlesi	PKH_144830	Energy production and conversion	1
P. knowlesi	PKH_145540	Posttranslational modification, protein turnover, chaperones	2
P. knowlesi	PKH_145910	Posttranslational modification, protein turnover, chaperones	2
P. knowlesi	PKH_146420	Replication, recombination and repair	1
P. knowlesi	PKH_146420	Posttranslational modification, protein turnover, chaperones	2
P. knowlesi	PKH_146420	Intracellular trafficking, secretion, and vesicular transport	1
P. knowlesi	PKH_146420	Translation, ribosomal structure and biogenesis	47
P. knowlesi	PKH_146580	Signal transduction mechanisms	1
P. knowlesi	PKH_146580	Intracellular trafficking, secretion, and vesicular transport	3
P. knowlesi	PKH_146580	Carbohydrate transport and metabolism	2
P. knowlesi	PKH_146960	Signal transduction mechanisms	2
P. knowlesi	PKH_146960	Posttranslational modification, protein turnover, chaperones	2
P. vivax	PVX_000770	Lipid transport and metabolism	1
P. vivax	PVX_000770	Signal transduction mechanisms	1
P. vivax	PVX_000770	Intracellular trafficking, secretion, and vesicular transport	1
P. vivax	PVX_000870	Intracellular trafficking, secretion, and vesicular transport	2
P. vivax	PVX_000885	Transcription	1
P. vivax	PVX_000885	Posttranslational modification, protein turnover, chaperones	3
P. vivax	PVX_000995	Posttranslational modification, protein turnover, chaperones	1
P. vivax	PVX_001935	Posttranslational modification, protein turnover, chaperones	1
P. vivax	PVX_001935	Translation, ribosomal structure and biogenesis	1
P. vivax	PVX_002930	Intracellular trafficking, secretion, and vesicular transport	1
P. vivax	PVX_002955	Lipid transport and metabolism	1
P. vivax	PVX_003635	Signal transduction mechanisms	1
P. vivax	PVX_003805	Posttranslational modification, protein turnover, chaperones	1
P. vivax	PVX_003830	Posttranslational modification, protein turnover, chaperones	1
P. vivax	PVX_003840	Posttranslational modification, protein turnover, chaperones	1
P. vivax	PVX_003845	Posttranslational modification, protein turnover, chaperones	1
P. vivax	PVX_003850	Posttranslational modification, protein turnover, chaperones	1
P. vivax	PVX_003920	Lipid transport and metabolism	1
P. vivax	PVX_003950	Intracellular trafficking, secretion, and vesicular transport	3
P. vivax	PVX_003985	Intracellular trafficking, secretion, and vesicular transport	12
P. vivax	PVX_079975	Posttranslational modification, protein turnover, chaperones	1
P. vivax	PVX_079980	Signal transduction mechanisms	1
P. vivax	PVX_080060	Inorganic ion transport and metabolism	1
P. vivax	PVX_080280	Posttranslational modification, protein turnover, chaperones	1
P. vivax	PVX_080285	Energy production and conversion	1
P. vivax	PVX_080425	Intracellular trafficking, secretion, and vesicular transport	1
P. vivax	PVX_080460	Posttranslational modification, protein turnover, chaperones	2
P. vivax	PVX_080605	Nucleotide transport and metabolism	1
P. vivax	PVX_080675	Lipid transport and metabolism	3
P. vivax	PVX_081240	Posttranslational modification, protein turnover, chaperones	2
P. vivax	PVX_081455	Inorganic ion transport and metabolism	1
P. vivax	PVX_081500	Posttranslational modification, protein turnover, chaperones	1
P. vivax	PVX_081535	Lipid transport and metabolism	1
P. vivax	PVX_081760	Posttranslational modification, protein turnover, chaperones	1
P. vivax	PVX_082475	Posttranslational modification, protein turnover, chaperones	1
P. vivax	PVX_082475	Intracellular trafficking, secretion, and vesicular transport	1
P. vivax	PVX_082475	Replication, recombination and repair	1
P. vivax	PVX_082500	Intracellular trafficking, secretion, and vesicular transport	7
P. vivax	PVX_082530	Intracellular trafficking, secretion, and vesicular transport	6
P. vivax	PVX_082830	Intracellular trafficking, secretion, and vesicular transport	1
P. vivax	PVX_083135	Nucleotide transport and metabolism	4
P. vivax	PVX_084170	Lipid transport and metabolism	6
P. vivax	PVX_084170	Transcription	6
P. vivax	PVX_084170	Translation, ribosomal structure and biogenesis	1
P. vivax	PVX_084170	Coenzyme transport and metabolism	2
P. vivax	PVX_084170	Replication, recombination and repair	2
P. vivax	PVX_084170	Chromatin structure and dynamics	3
P. vivax	PVX_084170	Energy production and conversion	2
P. vivax	PVX_084330	Chromatin structure and dynamics	1
P. vivax	PVX_084330	Translation, ribosomal structure and biogenesis	2
P. vivax	PVX_084525	Translation, ribosomal structure and biogenesis	2
P. vivax	PVX_084575	Posttranslational modification, protein turnover, chaperones	2
P. vivax	PVX_084800	Posttranslational modification, protein turnover, chaperones	1
P. vivax	PVX_085005	Amino acid transport and metabolism	3
P. vivax	PVX_085445	Translation, ribosomal structure and biogenesis	1
P. vivax	PVX_085780	Translation, ribosomal structure and biogenesis	1
P. vivax	PVX_085875	Translation, ribosomal structure and biogenesis	1
P. vivax	PVX_085930	Intracellular trafficking, secretion, and vesicular transport	9
P. vivax	PVX_085955	Lipid transport and metabolism	2
P. vivax	PVX_087835	Energy production and conversion	2
P. vivax	PVX_087975	Energy production and conversion	1
P. vivax	PVX_087975	Posttranslational modification, protein turnover, chaperones	1
P. vivax	PVX_087975	Translation, ribosomal structure and biogenesis	1
P. vivax	PVX_087990	Posttranslational modification, protein turnover, chaperones	1
P. vivax	PVX_088125	Posttranslational modification, protein turnover, chaperones	10
P. vivax	PVX_088960	Posttranslational modification, protein turnover, chaperones	2
P. vivax	PVX_089520	Chromatin structure and dynamics	1
P. vivax	PVX_089540	Nucleotide transport and metabolism	1
P. vivax	PVX_089540	Carbohydrate transport and metabolism	1
P. vivax	PVX_089645	Translation, ribosomal structure and biogenesis	1
P. vivax	PVX_089645	Amino acid transport and metabolism	2
P. vivax	PVX_089690	Translation, ribosomal structure and biogenesis	1
P. vivax	PVX_089955	Translation, ribosomal structure and biogenesis	1
P. vivax	PVX_090060	Posttranslational modification, protein turnover, chaperones	1
P. vivax	PVX_090085	Signal transduction mechanisms	6
P. vivax	PVX_090085	Replication, recombination and repair	6
P. vivax	PVX_090085	Chromatin structure and dynamics	6
P. vivax	PVX_090085	Cell cycle control, cell division, chromosome partitioning	6
P. vivax	PVX_090085	Intracellular trafficking, secretion, and vesicular transport	6
P. vivax	PVX_090180	Replication, recombination and repair	1
P. vivax	PVX_090215	Posttranslational modification, protein turnover, chaperones	1
P. vivax	PVX_091310	Carbohydrate transport and metabolism	1
P. vivax	PVX_091310	Amino acid transport and metabolism	1
P. vivax	PVX_091430	Replication, recombination and repair	1
P. vivax	PVX_091505	Translation, ribosomal structure and biogenesis	2
P. vivax	PVX_091652	Posttranslational modification, protein turnover, chaperones	1
P. vivax	PVX_091670	Intracellular trafficking, secretion, and vesicular transport	1
P. vivax	PVX_091725	Posttranslational modification, protein turnover, chaperones	4
P. vivax	PVX_091725	Intracellular trafficking, secretion, and vesicular transport	2
P. vivax	PVX_092055	Posttranslational modification, protein turnover, chaperones	2
P. vivax	PVX_092065	Amino acid transport and metabolism	2
P. vivax	PVX_092275	Intracellular trafficking, secretion, and vesicular transport	9
P. vivax	PVX_092410	Lipid transport and metabolism	1
P. vivax	PVX_092480	Signal transduction mechanisms	1
P. vivax	PVX_092535	Inorganic ion transport and metabolism	3
P. vivax	PVX_093535	Energy production and conversion	2
P. vivax	PVX_094265	Posttranslational modification, protein turnover, chaperones	1
P. vivax	PVX_094870	Posttranslational modification, protein turnover, chaperones	1
P. vivax	PVX_094885	Lipid transport and metabolism	1
P. vivax	PVX_094980	Translation, ribosomal structure and biogenesis	2
P. vivax	PVX_095055	Signal transduction mechanisms	2
P. vivax	PVX_095055	Posttranslational modification, protein turnover, chaperones	2
P. vivax	PVX_095055	Intracellular trafficking, secretion, and vesicular transport	2
P. vivax	PVX_095120	Lipid transport and metabolism	10
P. vivax	PVX_095200	Posttranslational modification, protein turnover, chaperones	2
P. vivax	PVX_095200	Energy production and conversion	1
P. vivax	PVX_095290	Lipid transport and metabolism	1
P. vivax	PVX_095290	Posttranslational modification, protein turnover, chaperones	3
P. vivax	PVX_095435	Signal transduction mechanisms	1
P. vivax	PVX_097590	Posttranslational modification, protein turnover, chaperones	1
P. vivax	PVX_097605	Intracellular trafficking, secretion, and vesicular transport	4
P. vivax	PVX_097605	RNA processing and modification	1
P. vivax	PVX_097905	Posttranslational modification, protein turnover, chaperones	1
P. vivax	PVX_097960	Posttranslational modification, protein turnover, chaperones	1
P. vivax	PVX_098585	Signal transduction mechanisms	2
P. vivax	PVX_098585	Posttranslational modification, protein turnover, chaperones	1
P. vivax	PVX_098585	Cytoskeleton	7
P. vivax	PVX_098585	Chromatin structure and dynamics	1
P. vivax	PVX_098600	Intracellular trafficking, secretion, and vesicular transport	4
P. vivax	PVX_098900	Posttranslational modification, protein turnover, chaperones	2
P. vivax	PVX_098980	Cell cycle control, cell division, chromosome partitioning	2
P. vivax	PVX_099030	Posttranslational modification, protein turnover, chaperones	1
P. vivax	PVX_099135	Lipid transport and metabolism	5
P. vivax	PVX_099315	Posttranslational modification, protein turnover, chaperones	2
P. vivax	PVX_099320	Posttranslational modification, protein turnover, chaperones	1
P. vivax	PVX_099320	Inorganic ion transport and metabolism	1
P. vivax	PVX_099330	Translation, ribosomal structure and biogenesis	2
P. vivax	PVX_099395	Posttranslational modification, protein turnover, chaperones	3
P. vivax	PVX_099395	Intracellular trafficking, secretion, and vesicular transport	8
P. vivax	PVX_099395	Chromatin structure and dynamics	1
P. vivax	PVX_099395	Translation, ribosomal structure and biogenesis	34
P. vivax	PVX_099425	Posttranslational modification, protein turnover, chaperones	2
P. vivax	PVX_099840	Lipid transport and metabolism	1
P. vivax	PVX_099930	Posttranslational modification, protein turnover, chaperones	2
P. vivax	PVX_099990	Lipid transport and metabolism	13
P. vivax	PVX_100515	Energy production and conversion	1
P. vivax	PVX_100710	Energy production and conversion	1
P. vivax	PVX_100835	Energy production and conversion	1
P. vivax	PVX_100995	Posttranslational modification, protein turnover, chaperones	2
P. vivax	PVX_101235	Replication, recombination and repair	1
P. vivax	PVX_101235	Posttranslational modification, protein turnover, chaperones	2
P. vivax	PVX_101235	Intracellular trafficking, secretion, and vesicular transport	1
P. vivax	PVX_101235	Translation, ribosomal structure and biogenesis	47
P. vivax	PVX_101315	Signal transduction mechanisms	1
P. vivax	PVX_101315	Intracellular trafficking, secretion, and vesicular transport	3
P. vivax	PVX_101315	Carbohydrate transport and metabolism	2
P. vivax	PVX_101390	Translation, ribosomal structure and biogenesis	2
P. vivax	PVX_101485	Signal transduction mechanisms	2
P. vivax	PVX_101485	Posttranslational modification, protein turnover, chaperones	2
P. vivax	PVX_111035	Posttranslational modification, protein turnover, chaperones	1
P. vivax	PVX_113530	Coenzyme transport and metabolism	2
P. vivax	PVX_113685	Nucleotide transport and metabolism	1
P. vivax	PVX_113685	Amino acid transport and metabolism	1
P. vivax	PVX_113725	Posttranslational modification, protein turnover, chaperones	2
P. vivax	PVX_113900	Posttranslational modification, protein turnover, chaperones	2
P. vivax	PVX_113995	Intracellular trafficking, secretion, and vesicular transport	12
P. vivax	PVX_114070	Posttranslational modification, protein turnover, chaperones	2
P. vivax	PVX_114075	Posttranslational modification, protein turnover, chaperones	1
P. vivax	PVX_114075	Amino acid transport and metabolism	1
P. vivax	PVX_114410	Lipid transport and metabolism	1
P. vivax	PVX_114410	Amino acid transport and metabolism	1
P. vivax	PVX_114410	Inorganic ion transport and metabolism	1
P. vivax	PVX_114515	Lipid transport and metabolism	1
P. vivax	PVX_114705	Energy production and conversion	1
P. vivax	PVX_114875	RNA processing and modification	1
P. vivax	PVX_115045	Translation, ribosomal structure and biogenesis	1
P. vivax	PVX_115070	Intracellular trafficking, secretion, and vesicular transport	3
P. vivax	PVX_115070	Posttranslational modification, protein turnover, chaperones	1
P. vivax	PVX_116570	Transcription	1
P. vivax	PVX_116570	Signal transduction mechanisms	12
P. vivax	PVX_116570	Cytoskeleton	1
P. vivax	PVX_116570	Carbohydrate transport and metabolism	1
P. vivax	PVX_116570	Nucleotide transport and metabolism	1
P. vivax	PVX_116570	Cell cycle control, cell division, chromosome partitioning	1
P. vivax	PVX_116570	Intracellular trafficking, secretion, and vesicular transport	1
P. vivax	PVX_116570	Amino acid transport and metabolism	1
P. vivax	PVX_116630	Energy production and conversion	1
P. vivax	PVX_116720	Lipid transport and metabolism	1
P. vivax	PVX_116850	Posttranslational modification, protein turnover, chaperones	1
P. vivax	PVX_116945	Nucleotide transport and metabolism	11
P. vivax	PVX_116945	Signal transduction mechanisms	3
P. vivax	PVX_116945	Carbohydrate transport and metabolism	1
P. vivax	PVX_117325	Energy production and conversion	1
P. vivax	PVX_117470	Nucleotide transport and metabolism	1
P. vivax	PVX_117470	Posttranslational modification, protein turnover, chaperones	1
P. vivax	PVX_117470	Intracellular trafficking, secretion, and vesicular transport	1
P. vivax	PVX_117515	Intracellular trafficking, secretion, and vesicular transport	2
P. vivax	PVX_117625	Energy production and conversion	1
P. vivax	PVX_117670	Cytoskeleton	1
P. vivax	PVX_117670	Energy production and conversion	1
P. vivax	PVX_117670	Cell cycle control, cell division, chromosome partitioning	1
P. vivax	PVX_117760	Amino acid transport and metabolism	1
P. vivax	PVX_117805	Energy production and conversion	1
P. vivax	PVX_117890	Intracellular trafficking, secretion, and vesicular transport	5
P. vivax	PVX_117965	Posttranslational modification, protein turnover, chaperones	1
P. vivax	PVX_118295	Posttranslational modification, protein turnover, chaperones	1
P. vivax	PVX_118305	Coenzyme transport and metabolism	1
P. vivax	PVX_118540	Posttranslational modification, protein turnover, chaperones	1
P. vivax	PVX_118645	Posttranslational modification, protein turnover, chaperones	2
P. vivax	PVX_118650	Posttranslational modification, protein turnover, chaperones	1
P. vivax	PVX_119400	Transcription	3
P. vivax	PVX_119445	Energy production and conversion	1
P. vivax	PVX_119685	Posttranslational modification, protein turnover, chaperones	11
P. vivax	PVX_119685	Intracellular trafficking, secretion, and vesicular transport	9
P. vivax	PVX_119685	Translation, ribosomal structure and biogenesis	37
P. vivax	PVX_119710	Posttranslational modification, protein turnover, chaperones	2
P. vivax	PVX_121965	Replication, recombination and repair	1
P. vivax	PVX_122045	Replication, recombination and repair	5
P. vivax	PVX_122145	Posttranslational modification, protein turnover, chaperones	2
P. vivax	PVX_122425	Amino acid transport and metabolism	1
P. vivax	PVX_122605	Lipid transport and metabolism	5
P. vivax	PVX_122885	Nucleotide transport and metabolism	9
P. vivax	PVX_122885	Signal transduction mechanisms	3
P. vivax	PVX_123330	Lipid transport and metabolism	3
P. vivax	PVX_123745	Posttranslational modification, protein turnover, chaperones	6
P. vivax	PVX_123790	Transcription	1
P. vivax	PVX_123790	Intracellular trafficking, secretion, and vesicular transport	1
P. vivax	PVX_123815	Translation, ribosomal structure and biogenesis	2
P. vivax	PVX_124060	Signal transduction mechanisms	2
P. vivax	PVX_124060	Posttranslational modification, protein turnover, chaperones	1
S. mansoni	Smp_002600.1__mRNA	Posttranslational modification, protein turnover, chaperones	3
S. mansoni	Smp_005230.2__mRNA	Cytoskeleton	1
S. mansoni	Smp_012450__mRNA	Posttranslational modification, protein turnover, chaperones	2
S. mansoni	Smp_020210__mRNA	Posttranslational modification, protein turnover, chaperones	1
S. mansoni	Smp_042400__mRNA	Posttranslational modification, protein turnover, chaperones	2
S. mansoni	Smp_049550__mRNA	Posttranslational modification, protein turnover, chaperones	4
S. mansoni	Smp_056760__mRNA	Posttranslational modification, protein turnover, chaperones	3
S. mansoni	Smp_068090__mRNA	Translation, ribosomal structure and biogenesis	1
S. mansoni	Smp_068280__mRNA	Energy production and conversion	2
S. mansoni	Smp_068280__mRNA	Posttranslational modification, protein turnover, chaperones	1
S. mansoni	Smp_068280__mRNA	Carbohydrate transport and metabolism	1
S. mansoni	Smp_087870__mRNA	Posttranslational modification, protein turnover, chaperones	2
S. mansoni	Smp_089670__mRNA	Transcription	2
S. mansoni	Smp_089670__mRNA	Cytoskeleton	3
S. mansoni	Smp_089670__mRNA	Intracellular trafficking, secretion, and vesicular transport	2
S. mansoni	Smp_089670__mRNA	Signal transduction mechanisms	3
S. mansoni	Smp_089670__mRNA	RNA processing and modification	1
S. mansoni	Smp_089670__mRNA	Posttranslational modification, protein turnover, chaperones	17
S. mansoni	Smp_089670__mRNA	Defense mechanisms	1
S. mansoni	Smp_119180__mRNA	Carbohydrate transport and metabolism	1
S. mansoni	Smp_141080__mRNA	Posttranslational modification, protein turnover, chaperones	2
S. mansoni	Smp_141710__mRNA	Signal transduction mechanisms	8
S. mansoni	Smp_141710__mRNA	Cytoskeleton	5
S. mansoni	Smp_141710__mRNA	Chromatin structure and dynamics	3
S. mansoni	Smp_141710__mRNA	Secondary metabolites biosynthesis, transport and catabolism	1
S. mansoni	Smp_141710__mRNA	Cell cycle control, cell division, chromosome partitioning	6
S. mansoni	Smp_141710__mRNA	Posttranslational modification, protein turnover, chaperones	1
S. mansoni	Smp_142550__mRNA	Intracellular trafficking, secretion, and vesicular transport	3
S. mansoni	Smp_142970__mRNA	Posttranslational modification, protein turnover, chaperones	1
S. mansoni	Smp_147680__mRNA	Cytoskeleton	1
S. mansoni	Smp_148790__mRNA	Intracellular trafficking, secretion, and vesicular transport	9
S. mansoni	Smp_150350__mRNA	Intracellular trafficking, secretion, and vesicular transport	1
S. mansoni	Smp_151310__mRNA	Intracellular trafficking, secretion, and vesicular transport	1
S. mansoni	Smp_153610__mRNA	Replication, recombination and repair	2
S. mansoni	Smp_157070__mRNA	Posttranslational modification, protein turnover, chaperones	1
S. mansoni	Smp_158430__mRNA	Energy production and conversion	1
S. mansoni	Smp_158430__mRNA	Carbohydrate transport and metabolism	1
S. mansoni	Smp_160310__mRNA	Carbohydrate transport and metabolism	1
S. mansoni	Smp_162030__mRNA	Coenzyme transport and metabolism	1
S. mansoni	Smp_163810__mRNA	Posttranslational modification, protein turnover, chaperones	1
S. mansoni	Smp_163810__mRNA	Intracellular trafficking, secretion, and vesicular transport	8
S. mansoni	Smp_171460__mRNA	Intracellular trafficking, secretion, and vesicular transport	2
S. mansoni	Smp_172040__mRNA	Intracellular trafficking, secretion, and vesicular transport	2
S. mansoni	Smp_172110__mRNA	Posttranslational modification, protein turnover, chaperones	2
S. mansoni	Smp_173480__mRNA	Amino acid transport and metabolism	2
S. mansoni	Smp_182120__mRNA	Intracellular trafficking, secretion, and vesicular transport	2
S. mansoni	Smp_183250__mRNA	Nucleotide transport and metabolism	1
S. mansoni	Smp_186710__mRNA	Carbohydrate transport and metabolism	2
S. mansoni	Smp_189660__mRNA	Intracellular trafficking, secretion, and vesicular transport	4
T. brucei	AAQ15628	Intracellular trafficking, secretion, and vesicular transport	1
T. brucei	AAQ15634	Intracellular trafficking, secretion, and vesicular transport	1
T. brucei	AAQ15752	Translation, ribosomal structure and biogenesis	2
T. brucei	AAZ10133	Intracellular trafficking, secretion, and vesicular transport	3
T. brucei	AAZ10205	Lipid transport and metabolism	2
T. brucei	AAZ10205	Signal transduction mechanisms	1
T. brucei	AAZ10318	Energy production and conversion	1
T. brucei	AAZ10370	Lipid transport and metabolism	6
T. brucei	AAZ10391	Posttranslational modification, protein turnover, chaperones	1
T. brucei	AAZ10452	Translation, ribosomal structure and biogenesis	1
T. brucei	AAZ10456	Intracellular trafficking, secretion, and vesicular transport	3
T. brucei	AAZ10490	Posttranslational modification, protein turnover, chaperones	1
T. brucei	AAZ10700	Translation, ribosomal structure and biogenesis	1
T. brucei	AAZ10908	Lipid transport and metabolism	1
T. brucei	AAZ11012	Posttranslational modification, protein turnover, chaperones	1
T. brucei	AAZ11086	Inorganic ion transport and metabolism	1
T. brucei	AAZ11245	Energy production and conversion	1
T. brucei	AAZ11377	Coenzyme transport and metabolism	1
T. brucei	AAZ11482	Lipid transport and metabolism	1
T. brucei	AAZ11482	Intracellular trafficking, secretion, and vesicular transport	1
T. brucei	AAZ11517	Intracellular trafficking, secretion, and vesicular transport	3
T. brucei	AAZ11521	Amino acid transport and metabolism	1
T. brucei	AAZ11635	Coenzyme transport and metabolism	1
T. brucei	AAZ11758	Carbohydrate transport and metabolism	1
T. brucei	AAZ11862	Lipid transport and metabolism	1
T. brucei	AAZ11892	Posttranslational modification, protein turnover, chaperones	1
T. brucei	AAZ11993	Translation, ribosomal structure and biogenesis	3
T. brucei	AAZ12427	Posttranslational modification, protein turnover, chaperones	2
T. brucei	AAZ12531	Translation, ribosomal structure and biogenesis	1
T. brucei	AAZ12755	Amino acid transport and metabolism	1
T. brucei	AAZ12827	Signal transduction mechanisms	3
T. brucei	AAZ12827	Posttranslational modification, protein turnover, chaperones	2
T. brucei	AAZ12827	Intracellular trafficking, secretion, and vesicular transport	2
T. brucei	AAZ12827	Cytoskeleton	3
T. brucei	AAZ12961	Translation, ribosomal structure and biogenesis	1
T. brucei	AAZ13077	Translation, ribosomal structure and biogenesis	1
T. brucei	AAZ13509	Inorganic ion transport and metabolism	1
T. brucei	AAZ13588	Posttranslational modification, protein turnover, chaperones	8
T. brucei	CAJ16656	Amino acid transport and metabolism	1
T. brucei	EAN76284	Lipid transport and metabolism	1
T. brucei	EAN76527	Posttranslational modification, protein turnover, chaperones	2
T. brucei	EAN76597	Translation, ribosomal structure and biogenesis	4
T. brucei	EAN76659	Translation, ribosomal structure and biogenesis	2
T. brucei	EAN76683	Intracellular trafficking, secretion, and vesicular transport	1
T. brucei	EAN76948	Intracellular trafficking, secretion, and vesicular transport	1
T. brucei	EAN76954	Posttranslational modification, protein turnover, chaperones	2
T. brucei	EAN77125	Transcription	1
T. brucei	EAN77125	Signal transduction mechanisms	1
T. brucei	EAN77125	Cell cycle control, cell division, chromosome partitioning	1
T. brucei	EAN77329	Intracellular trafficking, secretion, and vesicular transport	2
T. brucei	EAN77651	Signal transduction mechanisms	3
T. brucei	EAN77651	Posttranslational modification, protein turnover, chaperones	3
T. brucei	EAN77651	Cytoskeleton	1
T. brucei	EAN77651	Cell cycle control, cell division, chromosome partitioning	1
T. brucei	EAN77756	Posttranslational modification, protein turnover, chaperones	1
T. brucei	EAN77808	Lipid transport and metabolism	6
T. brucei	EAN77824	Lipid transport and metabolism	3
T. brucei	EAN77824	Signal transduction mechanisms	1
T. brucei	EAN78033	Energy production and conversion	1
T. brucei	EAN78067	Cytoskeleton	1
T. brucei	EAN78067	Posttranslational modification, protein turnover, chaperones	1
T. brucei	EAN78067	Carbohydrate transport and metabolism	1
T. brucei	EAN78109	Inorganic ion transport and metabolism	1
T. brucei	EAN78437	Signal transduction mechanisms	1
T. brucei	EAN78437	Energy production and conversion	2
T. brucei	EAN78437	Cytoskeleton	2
T. brucei	EAN78692	Signal transduction mechanisms	1
T. brucei	EAN78692	Intracellular trafficking, secretion, and vesicular transport	1
T. brucei	EAN78692	Posttranslational modification, protein turnover, chaperones	1
T. brucei	EAN78775	Energy production and conversion	1
T. brucei	EAN78780	Signal transduction mechanisms	3
T. brucei	EAN78780	Cytoskeleton	2
T. brucei	EAN78780	Posttranslational modification, protein turnover, chaperones	1
T. brucei	EAN78876	Transcription	1
T. brucei	EAN78949	Cell wall/membrane/envelope biogenesis	1
T. brucei	EAN79283	Replication, recombination and repair	1
T. brucei	EAN79283	Energy production and conversion	1
T. brucei	EAN79283	RNA processing and modification	1
T. brucei	EAN79283	Cell cycle control, cell division, chromosome partitioning	1
T. brucei	EAN79283	Intracellular trafficking, secretion, and vesicular transport	1
T. brucei	EAN79302	Transcription	1
T. brucei	EAN79302	Intracellular trafficking, secretion, and vesicular transport	1
T. brucei	EAN79356	Translation, ribosomal structure and biogenesis	1
T. brucei	EAN79384	Intracellular trafficking, secretion, and vesicular transport	1
T. brucei	EAN79470	Posttranslational modification, protein turnover, chaperones	1
T. brucei	EAN79585	Intracellular trafficking, secretion, and vesicular transport	1
T. brucei	EAN79607	Intracellular trafficking, secretion, and vesicular transport	1
T. brucei	EAN79607	Posttranslational modification, protein turnover, chaperones	1
T. brucei	EAN79721	Posttranslational modification, protein turnover, chaperones	3
T. brucei	EAN79726	Posttranslational modification, protein turnover, chaperones	3
T. brucei	EAN79768	Posttranslational modification, protein turnover, chaperones	1
T. brucei	EAN79776	Intracellular trafficking, secretion, and vesicular transport	2
T. brucei	EAN80265	Transcription	1
T. brucei	EAN80265	Signal transduction mechanisms	1
T. brucei	EAN80265	Cell cycle control, cell division, chromosome partitioning	1
T. brucei	EAN80267	Lipid transport and metabolism	2
T. brucei	EAN80321	Transcription	1
T. brucei	EAN80321	Signal transduction mechanisms	1
T. brucei	EAN80321	Cell cycle control, cell division, chromosome partitioning	1
T. brucei	EAN80409	Replication, recombination and repair	1
T. brucei	EAN80415	Transcription	1
T. brucei	EAN80415	Cytoskeleton	1
T. brucei	EAN80469	Intracellular trafficking, secretion, and vesicular transport	1
T. cruzi	XP_802528.1	Lipid transport and metabolism	1
T. cruzi	XP_803208.1	Lipid transport and metabolism	1
T. cruzi	XP_803208.1	Cytoskeleton	6
T. cruzi	XP_803208.1	Signal transduction mechanisms	1
T. cruzi	XP_803208.1	Energy production and conversion	2
T. cruzi	XP_803208.1	Intracellular trafficking, secretion, and vesicular transport	2
T. cruzi	XP_803464.1	Lipid transport and metabolism	1
T. cruzi	XP_803946.1	Translation, ribosomal structure and biogenesis	8
T. cruzi	XP_804191.1	Posttranslational modification, protein turnover, chaperones	2
T. cruzi	XP_804929.1	Posttranslational modification, protein turnover, chaperones	2
T. cruzi	XP_804977.1	Posttranslational modification, protein turnover, chaperones	1
T. cruzi	XP_805123.1	Signal transduction mechanisms	3
T. cruzi	XP_806070.1	Intracellular trafficking, secretion, and vesicular transport	1
T. cruzi	XP_806291.1	Nucleotide transport and metabolism	1
T. cruzi	XP_806455.1	Chromatin structure and dynamics	1
T. cruzi	XP_806537.1	Nucleotide transport and metabolism	2
T. cruzi	XP_807104.1	Posttranslational modification, protein turnover, chaperones	1
T. cruzi	XP_807385.1	Translation, ribosomal structure and biogenesis	2
T. cruzi	XP_807902.1	Chromatin structure and dynamics	1
T. cruzi	XP_807903.1	Chromatin structure and dynamics	1
T. cruzi	XP_808048.1	Transcription	1
T. cruzi	XP_808173.1	Lipid transport and metabolism	1
T. cruzi	XP_808173.1	Cytoskeleton	1
T. cruzi	XP_808173.1	Carbohydrate transport and metabolism	2
T. cruzi	XP_808173.1	Replication, recombination and repair	1
T. cruzi	XP_808173.1	Nucleotide transport and metabolism	2
T. cruzi	XP_808173.1	Energy production and conversion	1
T. cruzi	XP_808278.1	Transcription	2
T. cruzi	XP_808278.1	Translation, ribosomal structure and biogenesis	5
T. cruzi	XP_808278.1	Replication, recombination and repair	3
T. cruzi	XP_808372.1	Transcription	11
T. cruzi	XP_809190.1	Posttranslational modification, protein turnover, chaperones	3
T. cruzi	XP_809246.1	Transcription	2
T. cruzi	XP_809246.1	Posttranslational modification, protein turnover, chaperones	2
T. cruzi	XP_809246.1	Chromatin structure and dynamics	1
T. cruzi	XP_809305.1	Posttranslational modification, protein turnover, chaperones	1
T. cruzi	XP_809712.1	Translation, ribosomal structure and biogenesis	1
T. cruzi	XP_809817.1	Posttranslational modification, protein turnover, chaperones	2
T. cruzi	XP_810137.1	Posttranslational modification, protein turnover, chaperones	2
T. cruzi	XP_810291.1	Intracellular trafficking, secretion, and vesicular transport	1
T. cruzi	XP_810294.1	Posttranslational modification, protein turnover, chaperones	2
T. cruzi	XP_810453.1	Posttranslational modification, protein turnover, chaperones	7
T. cruzi	XP_810491.1	Signal transduction mechanisms	7
T. cruzi	XP_810971.1	Lipid transport and metabolism	4
T. cruzi	XP_811562.1	Posttranslational modification, protein turnover, chaperones	1
T. cruzi	XP_811601.1	Signal transduction mechanisms	1
T. cruzi	XP_811601.1	RNA processing and modification	3
T. cruzi	XP_811786.1	Replication, recombination and repair	3
T. cruzi	XP_812081.1	Translation, ribosomal structure and biogenesis	1
T. cruzi	XP_812410.1	Transcription	1
T. cruzi	XP_812435.1	Transcription	2
T. cruzi	XP_812435.1	Posttranslational modification, protein turnover, chaperones	2
T. cruzi	XP_812435.1	Chromatin structure and dynamics	1
T. cruzi	XP_812510.1	Replication, recombination and repair	2
T. cruzi	XP_812571.1	Posttranslational modification, protein turnover, chaperones	2
T. cruzi	XP_812768.1	Intracellular trafficking, secretion, and vesicular transport	3
T. cruzi	XP_812908.1	Signal transduction mechanisms	1
T. cruzi	XP_812908.1	RNA processing and modification	3
T. cruzi	XP_813807.1	Energy production and conversion	1
T. cruzi	XP_813890.1	Replication, recombination and repair	1
T. cruzi	XP_813932.1	Intracellular trafficking, secretion, and vesicular transport	1
T. cruzi	XP_814143.1	Signal transduction mechanisms	1
T. cruzi	XP_814268.1	Intracellular trafficking, secretion, and vesicular transport	5
T. cruzi	XP_815225.1	Replication, recombination and repair	2
T. cruzi	XP_815537.1	Transcription	19
T. cruzi	XP_815664.1	Translation, ribosomal structure and biogenesis	11
T. cruzi	XP_815687.1	Nucleotide transport and metabolism	2
T. cruzi	XP_816653.1	Posttranslational modification, protein turnover, chaperones	2
T. cruzi	XP_816718.1	Signal transduction mechanisms	2
T. cruzi	XP_817409.1	Posttranslational modification, protein turnover, chaperones	2
T. cruzi	XP_817413.1	Intracellular trafficking, secretion, and vesicular transport	1
T. cruzi	XP_817430.1	Intracellular trafficking, secretion, and vesicular transport	5
T. cruzi	XP_817941.1	Posttranslational modification, protein turnover, chaperones	1
T. cruzi	XP_818651.1	Posttranslational modification, protein turnover, chaperones	7
T. cruzi	XP_819058.1	Posttranslational modification, protein turnover, chaperones	1
T. cruzi	XP_819169.1	Lipid transport and metabolism	7
T. cruzi	XP_819169.1	Energy production and conversion	2
T. cruzi	XP_819169.1	Secondary metabolites biosynthesis, transport and catabolism	1
T. cruzi	XP_819652.1	Posttranslational modification, protein turnover, chaperones	1
T. cruzi	XP_819977.1	Posttranslational modification, protein turnover, chaperones	12
T. cruzi	XP_820583.1	Nucleotide transport and metabolism	1
T. cruzi	XP_820600.1	Coenzyme transport and metabolism	1
T. cruzi	XP_821173.1	Posttranslational modification, protein turnover, chaperones	2
T. cruzi	XP_821511.1	Intracellular trafficking, secretion, and vesicular transport	1
T. cruzi	XP_821546.1	Posttranslational modification, protein turnover, chaperones	2
T. cruzi	XP_821845.1	Posttranslational modification, protein turnover, chaperones	2
T. cruzi	XP_822070.1	Lipid transport and metabolism	4
T. gondii	TGME49_001130	Signal transduction mechanisms	16
T. gondii	TGME49_002300	Nucleotide transport and metabolism	3
T. gondii	TGME49_002530	Translation, ribosomal structure and biogenesis	1
T. gondii	TGME49_002540	Nucleotide transport and metabolism	23
T. gondii	TGME49_002540	Signal transduction mechanisms	6
T. gondii	TGME49_002570	Lipid transport and metabolism	1
T. gondii	TGME49_002570	Posttranslational modification, protein turnover, chaperones	11
T. gondii	TGME49_002570	Intracellular trafficking, secretion, and vesicular transport	11
T. gondii	TGME49_002570	Translation, ribosomal structure and biogenesis	42
T. gondii	TGME49_002800	Posttranslational modification, protein turnover, chaperones	1
T. gondii	TGME49_003030	Signal transduction mechanisms	3
T. gondii	TGME49_003030	Intracellular trafficking, secretion, and vesicular transport	3
T. gondii	TGME49_003030	Posttranslational modification, protein turnover, chaperones	1
T. gondii	TGME49_003030	Carbohydrate transport and metabolism	2
T. gondii	TGME49_003300	Chromatin structure and dynamics	1
T. gondii	TGME49_003300	Translation, ribosomal structure and biogenesis	2
T. gondii	TGME49_003970	Lipid transport and metabolism	1
T. gondii	TGME49_003970	Translation, ribosomal structure and biogenesis	39
T. gondii	TGME49_003970	Posttranslational modification, protein turnover, chaperones	3
T. gondii	TGME49_003970	Chromatin structure and dynamics	1
T. gondii	TGME49_003970	Intracellular trafficking, secretion, and vesicular transport	10
T. gondii	TGME49_005240	Signal transduction mechanisms	1
T. gondii	TGME49_005740	Intracellular trafficking, secretion, and vesicular transport	1
T. gondii	TGME49_006690	Signal transduction mechanisms	2
T. gondii	TGME49_006690	Posttranslational modification, protein turnover, chaperones	1
T. gondii	TGME49_007710	Lipid transport and metabolism	9
T. gondii	TGME49_007900	Transcription	1
T. gondii	TGME49_007930	Signal transduction mechanisms	4
T. gondii	TGME49_007930	Posttranslational modification, protein turnover, chaperones	2
T. gondii	TGME49_007930	Carbohydrate transport and metabolism	5
T. gondii	TGME49_007930	Energy production and conversion	1
T. gondii	TGME49_007930	Intracellular trafficking, secretion, and vesicular transport	2
T. gondii	TGME49_007930	Amino acid transport and metabolism	2
T. gondii	TGME49_008820	Coenzyme transport and metabolism	1
T. gondii	TGME49_008820	Carbohydrate transport and metabolism	1
T. gondii	TGME49_010410	Chromatin structure and dynamics	1
T. gondii	TGME49_011320	Posttranslational modification, protein turnover, chaperones	1
T. gondii	TGME49_011320	Cytoskeleton	2
T. gondii	TGME49_011480	Transcription	1
T. gondii	TGME49_011480	Translation, ribosomal structure and biogenesis	3
T. gondii	TGME49_011680	Posttranslational modification, protein turnover, chaperones	3
T. gondii	TGME49_012310	Energy production and conversion	2
T. gondii	TGME49_013650	Posttranslational modification, protein turnover, chaperones	1
T. gondii	TGME49_014780	Replication, recombination and repair	1
T. gondii	TGME49_016640	Amino acid transport and metabolism	1
T. gondii	TGME49_016700	Translation, ribosomal structure and biogenesis	6
T. gondii	TGME49_016740	Coenzyme transport and metabolism	7
T. gondii	TGME49_017740	Energy production and conversion	2
T. gondii	TGME49_019270	Signal transduction mechanisms	2
T. gondii	TGME49_019270	Posttranslational modification, protein turnover, chaperones	1
T. gondii	TGME49_021700	Intracellular trafficking, secretion, and vesicular transport	2
T. gondii	TGME49_022200	Intracellular trafficking, secretion, and vesicular transport	1
T. gondii	TGME49_022310	Cell wall/membrane/envelope biogenesis	1
T. gondii	TGME49_022370	Posttranslational modification, protein turnover, chaperones	1
T. gondii	TGME49_023250	Energy production and conversion	2
T. gondii	TGME49_023910	Lipid transport and metabolism	11
T. gondii	TGME49_023920	Signal transduction mechanisms	4
T. gondii	TGME49_023920	Posttranslational modification, protein turnover, chaperones	1
T. gondii	TGME49_024190	Intracellular trafficking, secretion, and vesicular transport	3
T. gondii	TGME49_024350	Amino acid transport and metabolism	1
T. gondii	TGME49_024840	Nucleotide transport and metabolism	11
T. gondii	TGME49_024840	Signal transduction mechanisms	6
T. gondii	TGME49_024920	Posttranslational modification, protein turnover, chaperones	1
T. gondii	TGME49_025500	Intracellular trafficking, secretion, and vesicular transport	8
T. gondii	TGME49_025500	Inorganic ion transport and metabolism	1
T. gondii	TGME49_026020	Carbohydrate transport and metabolism	2
T. gondii	TGME49_026070	Posttranslational modification, protein turnover, chaperones	1
T. gondii	TGME49_026370	Lipid transport and metabolism	7
T. gondii	TGME49_026370	Energy production and conversion	3
T. gondii	TGME49_026370	Signal transduction mechanisms	1
T. gondii	TGME49_026370	Secondary metabolites biosynthesis, transport and catabolism	1
T. gondii	TGME49_026420	Amino acid transport and metabolism	2
T. gondii	TGME49_026600	Intracellular trafficking, secretion, and vesicular transport	5
T. gondii	TGME49_028680	Nucleotide transport and metabolism	1
T. gondii	TGME49_028680	Posttranslational modification, protein turnover, chaperones	1
T. gondii	TGME49_029400	Signal transduction mechanisms	9
T. gondii	TGME49_030380	Intracellular trafficking, secretion, and vesicular transport	2
T. gondii	TGME49_030420	Inorganic ion transport and metabolism	1
T. gondii	TGME49_031370	Lipid transport and metabolism	2
T. gondii	TGME49_031430	Lipid transport and metabolism	1
T. gondii	TGME49_031430	Cytoskeleton	1
T. gondii	TGME49_031430	Posttranslational modification, protein turnover, chaperones	1
T. gondii	TGME49_031430	Nucleotide transport and metabolism	2
T. gondii	TGME49_031430	Intracellular trafficking, secretion, and vesicular transport	1
T. gondii	TGME49_031890	Lipid transport and metabolism	1
T. gondii	TGME49_032080	Transcription	1
T. gondii	TGME49_032080	Signal transduction mechanisms	2
T. gondii	TGME49_032730	Lipid transport and metabolism	12
T. gondii	TGME49_033100	Posttranslational modification, protein turnover, chaperones	5
T. gondii	TGME49_034450	Translation, ribosomal structure and biogenesis	10
T. gondii	TGME49_035490	Intracellular trafficking, secretion, and vesicular transport	2
T. gondii	TGME49_035490	Posttranslational modification, protein turnover, chaperones	2
T. gondii	TGME49_035650	Lipid transport and metabolism	3
T. gondii	TGME49_035650	Posttranslational modification, protein turnover, chaperones	1
T. gondii	TGME49_035660	Lipid transport and metabolism	2
T. gondii	TGME49_035660	Posttranslational modification, protein turnover, chaperones	3
T. gondii	TGME49_037130	Energy production and conversion	2
T. gondii	TGME49_037200	Lipid transport and metabolism	5
T. gondii	TGME49_038010	Translation, ribosomal structure and biogenesis	14
T. gondii	TGME49_038100	Intracellular trafficking, secretion, and vesicular transport	1
T. gondii	TGME49_038950	Lipid transport and metabolism	2
T. gondii	TGME49_039250	Lipid transport and metabolism	20
T. gondii	TGME49_039750	Posttranslational modification, protein turnover, chaperones	1
T. gondii	TGME49_039750	Replication, recombination and repair	1
T. gondii	TGME49_040560	Posttranslational modification, protein turnover, chaperones	2
T. gondii	TGME49_041880	Nucleotide transport and metabolism	12
T. gondii	TGME49_041880	Signal transduction mechanisms	6
T. gondii	TGME49_042240	Signal transduction mechanisms	2
T. gondii	TGME49_043480	Translation, ribosomal structure and biogenesis	2
T. gondii	TGME49_044370	Posttranslational modification, protein turnover, chaperones	1
T. gondii	TGME49_044520	Cell wall/membrane/envelope biogenesis	1
T. gondii	TGME49_044560	Posttranslational modification, protein turnover, chaperones	8
T. gondii	TGME49_045490	Signal transduction mechanisms	2
T. gondii	TGME49_045490	Posttranslational modification, protein turnover, chaperones	4
T. gondii	TGME49_045490	Intracellular trafficking, secretion, and vesicular transport	3
T. gondii	TGME49_045490	Transcription	1
T. gondii	TGME49_046540	Energy production and conversion	1
T. gondii	TGME49_047000	Posttranslational modification, protein turnover, chaperones	2
T. gondii	TGME49_047360	Lipid transport and metabolism	5
T. gondii	TGME49_047650	Intracellular trafficking, secretion, and vesicular transport	4
T. gondii	TGME49_048450	Posttranslational modification, protein turnover, chaperones	2
T. gondii	TGME49_048670	Energy production and conversion	1
T. gondii	TGME49_049770	Posttranslational modification, protein turnover, chaperones	1
T. gondii	TGME49_049770	Carbohydrate transport and metabolism	2
T. gondii	TGME49_050810	Translation, ribosomal structure and biogenesis	13
T. gondii	TGME49_050870	Transcription	1
T. gondii	TGME49_050870	Signal transduction mechanisms	2
T. gondii	TGME49_052200	Transcription	1
T. gondii	TGME49_052200	Signal transduction mechanisms	2
T. gondii	TGME49_052340	Cell wall/membrane/envelope biogenesis	2
T. gondii	TGME49_053030	Carbohydrate transport and metabolism	2
T. gondii	TGME49_053960	Lipid transport and metabolism	1
T. gondii	TGME49_054370	Inorganic ion transport and metabolism	4
T. gondii	TGME49_054580	Carbohydrate transport and metabolism	3
T. gondii	TGME49_054580	Amino acid transport and metabolism	3
T. gondii	TGME49_054620	Translation, ribosomal structure and biogenesis	3
T. gondii	TGME49_054690	Defense mechanisms	1
T. gondii	TGME49_055060	Energy production and conversion	10
T. gondii	TGME49_055670	Secondary metabolites biosynthesis, transport and catabolism	1
T. gondii	TGME49_055900	Nucleotide transport and metabolism	1
T. gondii	TGME49_055900	Posttranslational modification, protein turnover, chaperones	1
T. gondii	TGME49_055900	Intracellular trafficking, secretion, and vesicular transport	1
T. gondii	TGME49_056980	Lipid transport and metabolism	4
T. gondii	TGME49_057120	Carbohydrate transport and metabolism	1
T. gondii	TGME49_057510	Lipid transport and metabolism	2
T. gondii	TGME49_058110	Posttranslational modification, protein turnover, chaperones	1
T. gondii	TGME49_058110	Cell wall/membrane/envelope biogenesis	1
T. gondii	TGME49_058510	Signal transduction mechanisms	9
T. gondii	TGME49_058830	Intracellular trafficking, secretion, and vesicular transport	2
T. gondii	TGME49_058920	Transcription	1
T. gondii	TGME49_059830	Lipid transport and metabolism	6
T. gondii	TGME49_060500	Signal transduction mechanisms	2
T. gondii	TGME49_060500	Intracellular trafficking, secretion, and vesicular transport	3
T. gondii	TGME49_060640	Intracellular trafficking, secretion, and vesicular transport	2
T. gondii	TGME49_061020	Cytoskeleton	1
T. gondii	TGME49_061630	Transcription	3
T. gondii	TGME49_061630	Intracellular trafficking, secretion, and vesicular transport	6
T. gondii	TGME49_061630	Posttranslational modification, protein turnover, chaperones	3
T. gondii	TGME49_061760	Lipid transport and metabolism	2
T. gondii	TGME49_062080	Transcription	1
T. gondii	TGME49_062080	Intracellular trafficking, secretion, and vesicular transport	1
T. gondii	TGME49_062470	Cytoskeleton	1
T. gondii	TGME49_062710	Posttranslational modification, protein turnover, chaperones	1
T. gondii	TGME49_063730	Energy production and conversion	2
T. gondii	TGME49_064440	Replication, recombination and repair	2
T. gondii	TGME49_064440	Posttranslational modification, protein turnover, chaperones	2
T. gondii	TGME49_064440	Intracellular trafficking, secretion, and vesicular transport	2
T. gondii	TGME49_064440	Translation, ribosomal structure and biogenesis	58
T. gondii	TGME49_066620	Posttranslational modification, protein turnover, chaperones	5
T. gondii	TGME49_066760	Energy production and conversion	1
T. gondii	TGME49_066800	Translation, ribosomal structure and biogenesis	1
T. gondii	TGME49_066870	Intracellular trafficking, secretion, and vesicular transport	1
T. gondii	TGME49_066920	Nucleotide transport and metabolism	12
T. gondii	TGME49_066920	Signal transduction mechanisms	6
T. gondii	TGME49_067270	Inorganic ion transport and metabolism	1
T. gondii	TGME49_067730	Intracellular trafficking, secretion, and vesicular transport	2
T. gondii	TGME49_068590	Signal transduction mechanisms	2
T. gondii	TGME49_068590	Posttranslational modification, protein turnover, chaperones	1
T. gondii	TGME49_068720	Intracellular trafficking, secretion, and vesicular transport	3
T. gondii	TGME49_069140	Intracellular trafficking, secretion, and vesicular transport	2
T. gondii	TGME49_069750	Cell cycle control, cell division, chromosome partitioning	1
T. gondii	TGME49_071610	Amino acid transport and metabolism	4
T. gondii	TGME49_071860	Translation, ribosomal structure and biogenesis	17
T. gondii	TGME49_071970	Signal transduction mechanisms	2
T. gondii	TGME49_072500	Carbohydrate transport and metabolism	1
T. gondii	TGME49_072510	Posttranslational modification, protein turnover, chaperones	2
T. gondii	TGME49_072650	Nucleotide transport and metabolism	12
T. gondii	TGME49_072650	Signal transduction mechanisms	6
T. gondii	TGME49_073140	Translation, ribosomal structure and biogenesis	1
T. gondii	TGME49_073510	Transcription	1
T. gondii	TGME49_073510	Signal transduction mechanisms	2
T. gondii	TGME49_075410	Posttranslational modification, protein turnover, chaperones	1
T. gondii	TGME49_076110	Lipid transport and metabolism	1
T. gondii	TGME49_076110	Energy production and conversion	1
T. gondii	TGME49_077570	Posttranslational modification, protein turnover, chaperones	1
T. gondii	TGME49_077570	Intracellular trafficking, secretion, and vesicular transport	1
T. gondii	TGME49_077570	Replication, recombination and repair	1
T. gondii	TGME49_078740	Amino acid transport and metabolism	1
T. gondii	TGME49_078850	Signal transduction mechanisms	2
T. gondii	TGME49_080410	Nucleotide transport and metabolism	13
T. gondii	TGME49_080410	Signal transduction mechanisms	6
T. gondii	TGME49_080730	Cell cycle control, cell division, chromosome partitioning	3
T. gondii	TGME49_080740	Intracellular trafficking, secretion, and vesicular transport	7
T. gondii	TGME49_080790	Posttranslational modification, protein turnover, chaperones	2
T. gondii	TGME49_081980	Lipid transport and metabolism	4
T. gondii	TGME49_085240	Lipid transport and metabolism	4
T. gondii	TGME49_085750	Lipid transport and metabolism	1
T. gondii	TGME49_085800	Signal transduction mechanisms	2
T. gondii	TGME49_086630	Posttranslational modification, protein turnover, chaperones	1
T. gondii	TGME49_087200	Translation, ribosomal structure and biogenesis	1
T. gondii	TGME49_087200	Intracellular trafficking, secretion, and vesicular transport	1
T. gondii	TGME49_087200	Carbohydrate transport and metabolism	2
T. gondii	TGME49_087200	Amino acid transport and metabolism	2
T. gondii	TGME49_088400	Posttranslational modification, protein turnover, chaperones	2
T. gondii	TGME49_088400	Translation, ribosomal structure and biogenesis	1
T. gondii	TGME49_089940	Coenzyme transport and metabolism	4
T. gondii	TGME49_090010	Posttranslational modification, protein turnover, chaperones	14
T. gondii	TGME49_090160	Intracellular trafficking, secretion, and vesicular transport	9
T. gondii	TGME49_091300	Intracellular trafficking, secretion, and vesicular transport	4
T. gondii	TGME49_091310	Energy production and conversion	1
T. gondii	TGME49_094190	Lipid transport and metabolism	2
T. gondii	TGME49_095720	Lipid transport and metabolism	1
T. gondii	TGME49_095720	Inorganic ion transport and metabolism	3
T. gondii	TGME49_100360	Intracellular trafficking, secretion, and vesicular transport	1
T. gondii	TGME49_101210	Energy production and conversion	1
T. gondii	TGME49_103150	Transcription	6
T. gondii	TGME49_104470	Lipid transport and metabolism	3
T. gondii	TGME49_104470	Signal transduction mechanisms	1
T. gondii	TGME49_104480	Intracellular trafficking, secretion, and vesicular transport	1
T. gondii	TGME49_104480	Posttranslational modification, protein turnover, chaperones	2
T. gondii	TGME49_104480	Cell wall/membrane/envelope biogenesis	2
T. gondii	TGME49_104480	Cell cycle control, cell division, chromosome partitioning	1
T. gondii	TGME49_106520	Translation, ribosomal structure and biogenesis	3
T. gondii	TGME49_107800	Posttranslational modification, protein turnover, chaperones	2
T. gondii	TGME49_107800	Carbohydrate transport and metabolism	2
T. gondii	TGME49_108000	Posttranslational modification, protein turnover, chaperones	3
T. gondii	TGME49_108000	Intracellular trafficking, secretion, and vesicular transport	1
T. gondii	TGME49_109560	Posttranslational modification, protein turnover, chaperones	1
T. gondii	TGME49_109560	Carbohydrate transport and metabolism	2
T. gondii	TGME49_110010	Signal transduction mechanisms	2
T. gondii	TGME49_110100	Posttranslational modification, protein turnover, chaperones	2
T. gondii	TGME49_110320	Intracellular trafficking, secretion, and vesicular transport	5
T. gondii	TGME49_110520	Nucleotide transport and metabolism	12
T. gondii	TGME49_110520	Signal transduction mechanisms	6
T. gondii	TGME49_110870	Intracellular trafficking, secretion, and vesicular transport	3
T. gondii	TGME49_110870	Posttranslational modification, protein turnover, chaperones	1
T. gondii	TGME49_111500	Coenzyme transport and metabolism	14
T. gondii	TGME49_111720	Posttranslational modification, protein turnover, chaperones	5
T. gondii	TGME49_112660	Intracellular trafficking, secretion, and vesicular transport	1
T. gondii	TGME49_113020	Inorganic ion transport and metabolism	2
T. gondii	TGME49_113530	Inorganic ion transport and metabolism	1
T. gondii	TGME49_114330	Energy production and conversion	1
T. gondii	TGME49_114330	Posttranslational modification, protein turnover, chaperones	4
T. gondii	TGME49_114730	Intracellular trafficking, secretion, and vesicular transport	1
T. gondii	TGME49_114730	Carbohydrate transport and metabolism	3
T. gondii	TGME49_115210	Signal transduction mechanisms	2
T. gondii	TGME49_115220	Signal transduction mechanisms	2
T. gondii	TGME49_115550	Intracellular trafficking, secretion, and vesicular transport	2
T. gondii	TGME49_115550	Posttranslational modification, protein turnover, chaperones	3
T. gondii	TGME49_115940	Signal transduction mechanisms	2
T. gondii	TGME49_116450	Intracellular trafficking, secretion, and vesicular transport	1
T. gondii	TGME49_118160	Intracellular trafficking, secretion, and vesicular transport	11
T. gondii	TGME49_118650	Energy production and conversion	1
T. gondii	TGME49_118680	Nucleotide transport and metabolism	12
T. gondii	TGME49_118680	Signal transduction mechanisms	6
T. gondii	TGME49_119550	Posttranslational modification, protein turnover, chaperones	1
T. gondii	TGME49_120150	Posttranslational modification, protein turnover, chaperones	1
T. gondii	TGME49_120490	Lipid transport and metabolism	1
T. gondii	TGME49_120490	Translation, ribosomal structure and biogenesis	1
T. gondii	TGME49_120630	Cell wall/membrane/envelope biogenesis	4
T. gondii	TGME49_121520	Transcription	3
T. gondii	TGME49_121520	Lipid transport and metabolism	2
T. gondii	TGME49_121520	Translation, ribosomal structure and biogenesis	1
T. gondii	TGME49_121520	Signal transduction mechanisms	2
T. gondii	TGME49_121520	Posttranslational modification, protein turnover, chaperones	6
T. gondii	TGME49_121520	Nucleotide transport and metabolism	2
T. gondii	TGME49_121520	Chromatin structure and dynamics	2
T. gondii	TGME49_121520	Secondary metabolites biosynthesis, transport and catabolism	1
T. gondii	TGME49_121520	Intracellular trafficking, secretion, and vesicular transport	1
T. gondii	TGME49_121570	Lipid transport and metabolism	1
T. spiralis	EFV46451	Posttranslational modification, protein turnover, chaperones	1
T. spiralis	EFV46451	Carbohydrate transport and metabolism	1
T. spiralis	EFV46451	Energy production and conversion	2
T. spiralis	EFV47134	Transcription	5
T. spiralis	EFV47134	Chromatin structure and dynamics	5
T. spiralis	EFV47295	Nucleotide transport and metabolism	1
T. spiralis	EFV47343	Lipid transport and metabolism	4
T. spiralis	EFV47343	Signal transduction mechanisms	3
T. spiralis	EFV47343	Carbohydrate transport and metabolism	1
T. spiralis	EFV47343	Replication, recombination and repair	1
T. spiralis	EFV47343	Chromatin structure and dynamics	1
T. spiralis	EFV47343	Cell cycle control, cell division, chromosome partitioning	1
T. spiralis	EFV47343	Intracellular trafficking, secretion, and vesicular transport	2
T. spiralis	EFV48428	Posttranslational modification, protein turnover, chaperones	2
T. spiralis	EFV48488	Cytoskeleton	2
T. spiralis	EFV49752	Inorganic ion transport and metabolism	1
T. spiralis	EFV49881	Signal transduction mechanisms	1
T. spiralis	EFV49885	Signal transduction mechanisms	1
T. spiralis	EFV49885	Posttranslational modification, protein turnover, chaperones	1
T. spiralis	EFV50886	Carbohydrate transport and metabolism	2
T. spiralis	EFV50993	Posttranslational modification, protein turnover, chaperones	2
T. spiralis	EFV51750	Intracellular trafficking, secretion, and vesicular transport	1
T. spiralis	EFV51750	Translation, ribosomal structure and biogenesis	22
T. spiralis	EFV52081	Transcription	3
T. spiralis	EFV52359	Signal transduction mechanisms	1
T. spiralis	EFV52359	Posttranslational modification, protein turnover, chaperones	1
T. spiralis	EFV52359	Nucleotide transport and metabolism	1
T. spiralis	EFV52478	Signal transduction mechanisms	2
T. spiralis	EFV52478	Intracellular trafficking, secretion, and vesicular transport	4
T. spiralis	EFV52478	Posttranslational modification, protein turnover, chaperones	1
T. spiralis	EFV52478	Cytoskeleton	2
T. spiralis	EFV52766	Transcription	1
T. spiralis	EFV52766	Signal transduction mechanisms	1
T. spiralis	EFV52766	Cell cycle control, cell division, chromosome partitioning	1
T. spiralis	EFV52822	Carbohydrate transport and metabolism	1
T. spiralis	EFV52876	Intracellular trafficking, secretion, and vesicular transport	3
T. spiralis	EFV53436	Lipid transport and metabolism	5
T. spiralis	EFV53622	Signal transduction mechanisms	4
T. spiralis	EFV53622	Posttranslational modification, protein turnover, chaperones	3
T. spiralis	EFV53622	Carbohydrate transport and metabolism	4
T. spiralis	EFV53622	Translation, ribosomal structure and biogenesis	1
T. spiralis	EFV53629	Signal transduction mechanisms	2
T. spiralis	EFV53786	Nucleotide transport and metabolism	1
T. spiralis	EFV53898	Intracellular trafficking, secretion, and vesicular transport	2
T. spiralis	EFV54008	Posttranslational modification, protein turnover, chaperones	2
T. spiralis	EFV54589	Posttranslational modification, protein turnover, chaperones	1
T. spiralis	EFV54881	Intracellular trafficking, secretion, and vesicular transport	9
T. spiralis	EFV54894	Inorganic ion transport and metabolism	1
T. spiralis	EFV54907	Posttranslational modification, protein turnover, chaperones	4
T. spiralis	EFV54935	Inorganic ion transport and metabolism	1
T. spiralis	EFV55105	Translation, ribosomal structure and biogenesis	1
T. spiralis	EFV55245	Lipid transport and metabolism	7
T. spiralis	EFV55599	Intracellular trafficking, secretion, and vesicular transport	1
T. spiralis	EFV55600	Posttranslational modification, protein turnover, chaperones	2
T. spiralis	EFV55619	Translation, ribosomal structure and biogenesis	4
T. spiralis	EFV55709	Inorganic ion transport and metabolism	1
T. spiralis	EFV55800	Signal transduction mechanisms	1
T. spiralis	EFV55904	Posttranslational modification, protein turnover, chaperones	1
T. spiralis	EFV56050	Posttranslational modification, protein turnover, chaperones	2
T. spiralis	EFV56400	Signal transduction mechanisms	1
T. spiralis	EFV56767	Posttranslational modification, protein turnover, chaperones	1
T. spiralis	EFV56804	Transcription	1
T. spiralis	EFV57200	Cytoskeleton	3
T. spiralis	EFV57407	Signal transduction mechanisms	1
T. spiralis	EFV57992	Cell cycle control, cell division, chromosome partitioning	3
T. spiralis	EFV58102	Transcription	1
T. spiralis	EFV58123	Signal transduction mechanisms	3
T. spiralis	EFV58320	Posttranslational modification, protein turnover, chaperones	1
T. spiralis	EFV58431	Cytoskeleton	1
T. spiralis	EFV58548	Posttranslational modification, protein turnover, chaperones	2
T. spiralis	EFV59401	Signal transduction mechanisms	6
T. spiralis	EFV59401	Intracellular trafficking, secretion, and vesicular transport	5
T. spiralis	EFV59801	Transcription	1
T. spiralis	EFV59801	Translation, ribosomal structure and biogenesis	1
T. spiralis	EFV59801	Intracellular trafficking, secretion, and vesicular transport	1
T. spiralis	EFV59801	Energy production and conversion	1
T. spiralis	EFV59801	RNA processing and modification	1
T. spiralis	EFV59801	Posttranslational modification, protein turnover, chaperones	1
T. spiralis	EFV60023	Signal transduction mechanisms	2
T. spiralis	EFV60075	Nucleotide transport and metabolism	1
T. spiralis	EFV60076	Nucleotide transport and metabolism	1
T. spiralis	EFV60077	Nucleotide transport and metabolism	1
T. spiralis	EFV60157	Coenzyme transport and metabolism	4
T. spiralis	EFV60486	Carbohydrate transport and metabolism	1
T. spiralis	EFV60556	Posttranslational modification, protein turnover, chaperones	1
T. spiralis	EFV60702	Posttranslational modification, protein turnover, chaperones	1
T. spiralis	EFV60702	Carbohydrate transport and metabolism	1
T. spiralis	EFV60702	Energy production and conversion	2
T. spiralis	EFV60727	Posttranslational modification, protein turnover, chaperones	4
T. spiralis	EFV60884	Posttranslational modification, protein turnover, chaperones	1
T. spiralis	EFV60884	Intracellular trafficking, secretion, and vesicular transport	1
T. spiralis	EFV60884	Amino acid transport and metabolism	1
T. spiralis	EFV61093	Signal transduction mechanisms	1
T. spiralis	EFV61093	Intracellular trafficking, secretion, and vesicular transport	1
T. spiralis	EFV61134	Carbohydrate transport and metabolism	4
T. spiralis	EFV61222	Transcription	2
T. spiralis	EFV61232	Posttranslational modification, protein turnover, chaperones	1
T. spiralis	EFV61559	Carbohydrate transport and metabolism	4
T. spiralis	EFV61572	Transcription	1
T. spiralis	EFV61812	Signal transduction mechanisms	1
T. spiralis	EFV62024	Intracellular trafficking, secretion, and vesicular transport	2
T. spiralis	EFV62024	Posttranslational modification, protein turnover, chaperones	1
T. spiralis	EFV62164	Signal transduction mechanisms	1
T. spiralis	EFV62169	Transcription	1
T. spiralis	EFV62169	Signal transduction mechanisms	1
T. spiralis	EFV62482	Posttranslational modification, protein turnover, chaperones	1
T. spiralis	EFV62482	Cytoskeleton	1
T. spiralis	EFV62482	Chromatin structure and dynamics	1
