# Supplementary material for: Analysis of Predicted Host–Parasite Interactomes Reveals Commonalities and Specificities Related to Parasitic Lifestyle and Tissues Tropism
Source: Front Immunol. 2019 Feb 13;10:212. doi: 10.3389/fimmu.2019.00212 (PMC6381214; doi:10.3389/fimmu.2019.00212)
Supplement: Supplementary Table 2 — Human GO terms enriched targeted by 15 parasites. Biological process targeted by parasites across 15 interactomes. Numbers represent the proteins associated with each GO term. [file Table_2.XLSX]

## Sheet: Table3
Biological Process	S. mansoni	P. falciparum	P. knowlesi	P. vivax	T. spiralis	T. brucei	T. gondii	T. cruzi	G. lamblia	C. hominis	C. parvum	L. braziliensis	L. donovani	L. infantum	L. mexicana
pyrimidine nucleoside triphosphate biosynthetic process	3	9	0	0	0	0	13	0	0	0	0	0	7	7	0
ncRNA processing	45	120	117	96	47	43	142	98	0	0	0	0	0	100	52
ovarian follicle development	8	0	0	0	0	0	0	0	0	0	0	0	0	0	0
ribosomal small subunit assembly	6	10	11	11	6	0	13	7	0	0	0	0	0	10	8
DNA replication-dependent nucleosome organization	18	0	0	0	0	0	0	0	0	0	0	0	0	0	0
positive regulation of protein autophosphorylation	6	0	0	0	0	0	0	0	0	0	0	0	0	0	0
chromatin remodeling	15	0	0	0	0	0	0	0	0	0	0	0	0	0	0
nucleosome organization	33	0	0	0	0	0	0	0	0	0	0	0	0	0	0
ribosomal large subunit biogenesis	10	28	26	20	11	10	27	23	0	0	0	0	0	27	16
catabolic process	137	306	416	392	223	151	569	239	0	0	0	0	131	235	109
protein localization to membrane	63	106	125	123	73	49	154	76	0	0	0	0	0	90	50
exocytosis	42	0	0	0	0	0	0	0	0	0	0	0	0	0	0
GTP biosynthetic process	2	4	0	0	0	0	0	0	0	0	0	0	4	4	0
multi-organism metabolic process	47	83	70	70	42	37	90	74	0	0	0	0	0	76	48
RNA biosynthetic process	87	0	0	0	93	59	302	185	0	0	0	0	0	180	0
protein localization to nucleus	15	0	0	0	19	0	0	0	0	0	0	0	0	0	0
negative regulation of RNA biosynthetic process	50	0	106	97	0	0	147	0	0	0	0	0	0	0	0
positive regulation of protein import into nucleus	16	0	0	0	16	13	0	0	0	0	0	0	0	0	0
nuclear import	15	0	0	0	20	0	0	21	0	0	0	0	0	0	0
axon guidance	22	0	0	0	0	0	0	0	0	0	0	0	0	0	0
protein targeting	58	130	132	133	67	44	184	98	0	0	0	0	0	102	63
nucleobase-containing compound metabolic process	136	493	613	565	225	140	842	430	0	0	0	0	275	394	140
transport	188	0	605	607	0	203	807	326	0	0	0	93	245	347	166
aromatic compound catabolic process	58	105	113	111	69	53	168	100	0	0	0	0	0	113	56
protein localization to endoplasmic reticulum	46	86	85	85	42	36	93	64	0	0	0	0	0	86	48
formation of primary germ layer	18	0	0	0	20	0	0	0	0	0	0	0	0	0	0
regulation of systemic arterial blood pressure by circulatory renin-angiotensin	8	0	0	0	0	0	0	0	0	0	0	0	0	0	0
DNA metabolic process	32	0	0	0	0	0	0	84	0	0	0	0	66	73	0
macromolecule biosynthetic process	124	342	0	0	151	100	0	276	0	0	0	0	0	281	113
regulation of cell adhesion	74	0	0	0	80	0	0	0	0	0	0	0	0	0	0
regulation of systemic arterial blood pressure by hormone	12	0	0	0	0	0	0	0	0	0	0	0	0	0	0
negative regulation of nucleobase-containing compound metabolic process	61	0	123	117	0	0	182	0	0	0	0	0	0	0	0
regulation of biosynthetic process	132	270	369	363	207	0	537	0	0	0	0	0	0	0	0
non-recombinational repair	16	0	0	0	0	0	0	0	0	0	0	0	15	15	0
negative regulation of cellular metabolic process	116	0	0	0	154	0	0	0	0	0	0	0	0	0	0
cotranslational protein targeting to membrane	45	79	74	74	41	35	86	58	0	0	0	0	0	82	45
negative regulation of cellular biosynthetic process	66	0	137	130	0	0	0	0	0	0	0	0	0	0	0
cell-matrix adhesion	25	0	0	0	0	0	0	0	0	0	0	0	0	0	0
telomere maintenance	17	0	0	0	0	0	0	0	0	0	0	0	0	0	0
single-organism metabolic process	205	620	919	874	361	235	1250	402	0	11	0	131	330	371	156
sphingolipid biosynthetic process	3	0	0	0	4	0	33	0	0	0	0	0	0	0	0
nuclear export	13	0	0	0	14	0	44	41	0	0	0	0	32	45	0
chromatin remodeling at centromere	14	0	0	0	0	0	0	0	0	0	0	0	0	0	0
histone exchange	14	0	0	0	0	0	0	0	0	0	0	0	0	0	0
positive regulation of gene expression, epigenetic	21	0	0	0	0	0	0	0	0	0	0	0	0	0	0
telomere capping	15	0	0	0	0	0	0	0	0	0	0	0	0	0	0
negative regulation of multicellular organismal process	77	0	0	84	0	0	0	0	0	0	0	0	0	0	0
protein heterotetramerization	19	0	0	0	0	0	0	0	0	0	0	0	0	0	0
angiotensin maturation	8	0	0	0	0	0	0	0	0	0	0	0	0	0	0
organic substance catabolic process	122	292	388	364	205	144	526	228	0	0	0	46	122	223	102
ribosome assembly	11	25	26	21	12	8	28	19	0	0	0	0	0	22	15
hematopoietic stem cell proliferation	2	0	0	0	0	0	0	0	0	0	0	0	0	0	0
nucleic acid metabolic process	113	350	0	0	149	102	0	347	0	0	0	0	210	328	0
RNA catabolic process	50	83	84	83	53	43	118	82	0	0	0	0	0	96	53
protein transport	80	218	309	315	103	81	386	181	0	0	0	42	107	189	100
aromatic compound biosynthetic process	106	304	0	0	137	83	0	242	0	0	0	0	0	239	94
regulation of macromolecule biosynthetic process	116	240	333	328	177	0	483	0	0	0	0	0	0	0	0
chromatin silencing at rDNA	20	0	0	0	0	0	0	0	0	0	0	0	0	0	0
regulation of cell division	21	0	0	0	0	0	0	0	0	0	0	0	0	0	0
innate immune response in mucosa	9	0	0	0	0	0	0	0	0	0	0	0	0	0	0
positive regulation of protein localization to nucleus	19	0	0	0	25	21	0	20	0	0	6	10	17	0	20
positive regulation of protein import	16	0	0	0	16	0	0	0	0	0	0	0	0	0	0
establishment of protein localization to endoplasmic reticulum	45	80	77	77	41	35	85	61	0	0	0	0	0	82	46
multicellular organismal catabolic process	20	0	0	0	0	0	0	0	3	0	0	0	0	0	0
positive regulation of nucleocytoplasmic transport	17	0	0	0	18	14	0	0	0	0	0	0	0	0	13
protein-DNA complex assembly	32	0	0	0	0	0	0	0	0	0	0	0	0	0	0
cellular macromolecular complex assembly	61	106	166	158	53	46	188	107	0	0	0	0	0	94	0
DNA replication-independent nucleosome organization	16	0	0	0	0	0	0	0	0	0	0	0	0	0	0
wound healing	56	0	0	0	65	0	0	0	0	0	0	0	0	0	0
amide biosynthetic process	62	165	193	186	79	69	229	103	0	0	0	0	0	123	66
rRNA metabolic process	45	105	98	84	44	43	117	88	0	0	0	0	0	91	51
regulation of programmed cell death	89	0	0	0	119	106	298	0	0	0	0	49	0	0	67
blood vessel development	40	0	0	0	52	0	0	0	0	0	0	0	0	0	0
endoderm development	14	0	0	0	11	0	0	0	0	0	0	0	0	0	0
organic substance metabolic process	328	920	1267	1201	514	358	1781	713	0	0	0	174	497	660	266
regulation of body fluid levels	52	0	0	0	0	0	0	0	0	0	0	0	0	0	0
cellular macromolecule metabolic process	226	0	0	0	314	225	0	505	0	0	0	0	315	456	0
regulation of gene expression	129	0	390	378	210	141	527	0	0	0	0	0	0	0	0
extracellular matrix disassembly	27	0	0	0	19	0	0	0	0	0	0	0	0	0	0
heterocycle biosynthetic process	105	309	0	0	136	82	0	242	0	0	0	0	0	237	94
DNA packaging	34	0	7	6	0	0	11	0	0	0	0	0	0	0	0
regulation of cellular amide metabolic process	25	69	85	86	43	34	121	60	0	0	0	0	0	71	33
collagen metabolic process	19	0	0	0	0	0	0	0	3	0	0	0	0	0	0
cellular component organization or biogenesis	278	551	754	730	370	235	1020	440	0	0	0	0	0	372	170
DNA conformation change	35	0	0	0	0	0	0	34	0	0	0	0	0	0	0
cellular protein localization	99	207	279	269	119	78	349	168	0	0	0	0	87	167	89
intracellular transport	97	249	370	371	123	91	441	221	0	0	0	56	149	239	113
DNA replication-dependent nucleosome assembly	18	0	0	0	0	0	0	0	0	0	0	0	0	0	0
negative regulation of nitrogen compound metabolic process	72	0	0	141	0	0	0	0	0	0	0	0	0	0	0
endoderm formation	12	0	0	0	10	0	0	0	0	0	0	0	0	0	0
membrane organization	76	156	219	219	93	70	279	128	0	0	0	0	0	131	78
negative regulation of developmental process	61	0	0	0	0	0	0	0	0	0	0	0	0	0	0
sister chromatid cohesion	11	40	0	0	13	0	0	25	0	0	0	0	0	0	0
cell-substrate adhesion	31	0	0	0	0	0	0	0	0	0	0	0	0	0	0
negative regulation of cellular macromolecule biosynthetic process	59	0	121	117	0	0	0	0	0	0	0	0	0	0	0
organelle assembly	22	0	0	0	35	0	0	0	0	0	0	0	0	0	0
localization	243	0	680	675	363	0	922	369	0	0	0	0	277	385	180
apolipoprotein A-I-mediated signaling pathway	2	0	0	0	0	0	0	0	0	0	0	0	0	0	0
nitrogen compound metabolic process	210	639	846	795	322	198	1152	507	0	0	0	0	332	487	167
pyrimidine ribonucleoside triphosphate metabolic process	3	8	0	0	0	0	12	0	0	0	0	0	7	7	0
cellular component organization	278	514	724	711	369	231	972	402	0	0	0	0	0	0	165
negative regulation of RNA metabolic process	55	0	114	105	0	0	154	0	0	0	0	0	0	0	0
vesicle-mediated transport	78	94	236	242	0	99	0	0	0	0	0	0	103	0	0
membrane lipid metabolic process	16	0	36	36	25	0	71	0	0	0	0	0	0	0	0
cellular aromatic compound metabolic process	146	524	658	610	235	148	888	439	0	0	0	0	287	419	143
negative regulation of nucleic acid-templated transcription	50	0	106	97	0	0	146	0	0	0	0	0	0	0	0
vasculature development	42	0	0	0	0	0	0	0	0	0	0	0	0	0	0
cellular response to stress	76	0	0	0	104	0	356	162	0	0	0	49	134	153	0
heterocycle metabolic process	146	528	661	611	231	146	896	440	0	0	0	0	288	414	144
regulation of systemic arterial blood pressure by renin-angiotensin	11	0	0	0	0	0	0	0	0	0	0	0	0	0	0
integrin-mediated signaling pathway	22	0	0	0	18	0	0	0	0	0	0	0	0	0	0
macromolecule localization	125	284	425	414	169	111	538	248	0	0	0	0	168	260	123
cellular component assembly	119	0	360	349	157	112	458	200	0	0	0	0	0	172	0
nuclear transport	25	49	0	0	33	0	73	53	0	0	0	0	42	58	0
negative regulation of hematopoietic progenitor cell differentiation	15	0	0	0	0	0	0	0	0	0	0	0	0	0	0
response to stress	188	0	0	0	236	0	638	0	0	0	0	98	227	264	0
axon development	30	0	0	0	0	0	0	0	0	0	0	0	0	0	0
telomere organization	23	0	0	0	0	0	0	0	0	0	0	0	0	0	0
protein metabolic process	228	439	562	0	289	221	814	327	0	0	0	0	0	306	157
negative regulation of programmed cell death	59	0	0	0	83	65	178	0	0	0	0	0	0	0	0
gene expression	122	356	0	0	142	109	0	330	0	0	0	0	193	327	112
negative regulation of megakaryocyte differentiation	15	0	0	0	0	0	0	0	0	0	0	0	0	0	0
single-organism membrane organization	74	152	206	203	87	67	267	122	0	0	0	0	0	124	75
polysaccharide digestion	3	0	0	0	3	0	0	0	0	0	0	0	0	0	0
regulation of protein stability	20	0	0	0	35	0	58	0	0	0	6	0	27	0	23
biosynthetic process	165	575	752	713	259	168	1005	405	0	0	0	97	269	396	161
collagen catabolic process	16	0	0	0	0	0	0	0	3	0	0	0	0	0	0
gastrulation	20	0	0	0	30	0	0	0	0	0	0	0	0	0	0
macromolecular complex assembly	88	191	305	293	106	83	350	174	0	0	0	0	115	157	0
blood coagulation	39	0	0	0	0	0	0	0	0	0	0	0	0	0	0
negative regulation of metabolic process	128	0	0	0	167	0	0	215	0	0	0	0	0	0	0
anion transmembrane transport	1	0	0	0	3	0	0	0	0	0	0	0	0	0	0
negative regulation of biological process	212	0	490	475	308	0	0	0	0	0	0	0	0	0	0
regulation of nucleobase-containing compound metabolic process	115	226	298	293	184	0	452	0	0	0	0	0	0	0	0
chromatin assembly or disassembly	34	0	0	0	0	0	0	0	0	0	0	0	0	0	0
cellular process	461	1157	1642	1599	747	522	2366	890	0	0	0	225	603	786	347
cellular biosynthetic process	153	537	705	668	237	157	956	386	0	0	0	96	258	382	156
nucleocytoplasmic transport	25	48	0	0	33	0	72	53	0	0	0	0	42	57	0
ATP-dependent chromatin remodeling	15	0	0	0	0	0	0	0	0	0	0	0	0	0	0
blood vessel morphogenesis	35	0	0	0	0	0	0	0	0	0	0	0	0	0	0
regulation of small GTPase mediated signal transduction	27	9	0	15	0	35	0	0	0	0	0	0	0	5	0
pyrimidine ribonucleoside biosynthetic process	4	9	0	0	0	0	14	0	0	0	0	0	7	7	0
cellular nitrogen compound metabolic process	186	602	784	731	284	179	1071	488	0	0	0	0	312	457	160
glycolipid metabolic process	13	0	0	0	19	0	34	0	0	0	0	0	0	0	0
mRNA metabolic process	61	110	138	128	65	50	166	150	0	0	0	0	100	185	61
extracellular structure organization	70	0	24	0	54	0	0	0	0	0	0	0	0	0	0
protein heterooligomerization	25	0	0	0	0	0	0	0	0	0	0	0	0	0	0
double-strand break repair	18	0	0	0	0	0	0	0	0	0	0	0	22	22	0
peptide biosynthetic process	60	150	177	169	75	63	204	94	0	0	0	0	0	114	63
double-strand break repair via nonhomologous end joining	16	0	0	0	0	0	0	0	0	0	0	0	14	14	0
organonitrogen compound biosynthetic process	89	280	338	328	142	98	444	160	0	0	0	0	0	174	85
monovalent inorganic cation transport	3	48	64	64	19	11	111	9	0	0	0	0	37	40	0
UTP metabolic process	3	6	0	0	0	0	8	0	0	0	0	0	5	5	0
ribosome biogenesis	47	120	111	91	46	44	142	99	0	0	0	0	0	96	53
sphingolipid metabolic process	15	0	0	0	24	0	50	0	0	0	0	0	0	0	0
endocrine process	13	0	0	0	0	0	0	0	0	0	0	0	0	0	0
GO:0098813	11	49	0	0	17	0	0	29	0	0	0	0	0	0	0
peptide metabolic process	76	168	208	199	96	69	255	101	0	0	0	0	0	124	67
secretion by cell	48	0	0	0	0	0	0	0	0	0	0	0	0	0	0
establishment of localization	197	395	617	615	288	210	824	338	0	0	0	96	253	355	170
negative regulation of myeloid cell differentiation	18	0	0	0	0	0	0	0	0	0	0	0	0	0	0
chromatin organization	42	0	0	53	0	0	68	0	0	0	0	0	0	0	0
negative regulation of transcription, DNA-templated	49	0	101	93	0	0	136	0	0	0	0	0	0	0	0
viral gene expression	47	82	69	69	42	37	85	68	0	0	0	0	0	75	46
ammonium ion metabolic process	19	28	44	41	0	0	70	24	0	0	0	0	0	0	0
rRNA processing	45	104	96	83	43	42	115	87	0	0	0	0	0	90	51
positive regulation of gene expression	84	0	0	0	106	0	0	0	0	0	0	0	0	0	0
DNA replication-independent nucleosome assembly	16	0	0	0	0	0	0	0	0	0	0	0	0	0	0
CENP-A containing nucleosome assembly	14	0	0	0	0	0	0	0	0	0	0	0	0	0	0
cytoplasmic transport	81	188	251	252	93	64	310	181	0	0	0	36	104	188	86
regulation of systemic arterial blood pressure mediated by a chemical signal	13	0	0	0	0	0	0	0	0	0	0	0	0	0	0
hemostasis	40	0	0	0	0	0	0	0	0	0	0	0	0	0	0
endodermal cell differentiation	12	0	0	0	9	0	0	0	0	0	0	0	0	0	0
negative regulation of gene expression	72	0	144	137	0	0	0	0	0	0	0	0	0	0	0
organic cyclic compound catabolic process	59	114	122	119	72	56	173	103	0	0	0	0	0	119	60
lipoprotein biosynthetic process	7	16	20	20	0	0	37	0	0	0	0	0	0	0	0
glycoside metabolic process	5	0	0	0	5	0	0	0	0	0	0	0	0	0	0
regulation of biological quality	202	0	504	0	305	0	723	0	0	0	0	0	0	0	0
gene silencing	26	0	0	13	0	0	0	0	0	0	0	0	0	0	0
gene silencing by RNA	23	0	0	0	0	0	0	22	0	0	0	0	0	0	0
organelle organization	123	0	0	460	156	111	623	0	0	0	0	0	0	0	0
cellular protein metabolic process	189	391	500	476	250	192	735	296	0	0	0	0	0	265	136
peptide hormone processing	8	0	0	0	0	0	0	0	0	0	0	0	0	0	0
centromere complex assembly	14	0	0	0	0	0	0	0	0	0	0	0	0	0	0
cellular macromolecule catabolic process	68	174	192	184	104	77	266	130	0	0	0	0	0	131	70
cellular nitrogen compound biosynthetic process	122	396	474	453	169	112	615	288	0	0	0	0	0	285	115
negative regulation of macromolecule metabolic process	116	0	0	0	149	0	0	195	0	0	0	0	0	0	0
regulation of gene expression, epigenetic	27	0	0	0	0	0	0	0	0	0	0	0	0	0	0
cellular response to abiotic stimulus	25	0	0	0	35	0	0	0	0	0	0	0	0	0	0
nucleosome assembly	32	0	3	0	0	0	7	0	0	0	0	0	0	0	0
viral transcription	45	76	62	62	40	35	77	61	0	0	0	0	0	68	44
organic cyclic compound metabolic process	158	569	730	680	247	160	946	458	0	0	0	0	313	447	153
nuclear-transcribed mRNA catabolic process, nonsense-mediated decay	46	73	68	68	45	39	94	64	0	0	0	0	0	84	51
cellular nitrogen compound catabolic process	56	104	108	107	69	55	167	101	0	0	0	0	0	107	57
regulation of nitrogen compound metabolic process	135	0	396	391	236	145	565	0	0	0	0	0	0	0	0
regulation of cellular macromolecule biosynthetic process	107	234	319	315	169	0	451	0	0	0	0	0	0	0	0
single-organism transport	167	344	536	538	0	171	738	283	0	0	0	85	208	308	149
primary metabolic process	309	900	1218	1150	484	346	1719	703	0	0	0	173	490	650	265
macromolecule metabolic process	271	0	0	0	355	257	0	531	0	0	0	0	349	495	0
pyrimidine nucleotide biosynthetic process	6	14	13	13	0	0	19	9	0	0	0	0	7	0	0
viral life cycle	64	102	97	97	58	47	116	81	0	0	0	0	0	93	54
nucleobase-containing compound biosynthetic process	103	286	0	0	135	80	0	234	0	0	0	0	0	227	91
negative regulation of macromolecule biosynthetic process	64	0	131	126	0	0	0	0	0	0	0	0	0	0	0
anatomical structure homeostasis	32	0	0	0	0	0	0	0	0	0	0	0	0	0	0
glycosphingolipid metabolic process	12	0	0	0	18	0	0	0	0	0	0	0	0	0	0
cell morphogenesis involved in differentiation	41	17	0	0	0	0	0	0	0	0	0	0	0	0	0
regulation of RNA metabolic process	99	191	262	253	142	0	382	0	0	0	0	0	0	0	0
organic cyclic compound biosynthetic process	109	332	0	0	142	90	0	257	0	0	0	0	168	256	100
macromolecular complex subunit organization	118	0	395	385	146	117	455	219	0	0	0	0	0	187	0
ribonucleoprotein complex biogenesis	55	128	131	110	59	53	158	126	0	0	0	0	0	130	55
chromatin assembly	32	0	5	0	0	0	0	0	0	0	0	0	0	0	0
establishment of protein localization to membrane	57	98	109	108	59	43	132	70	0	0	0	0	0	87	49
cellular macromolecule localization	99	208	281	269	119	78	349	171	0	0	0	0	88	169	90
multicellular organismal process	263	0	0	0	0	0	853	0	0	0	0	0	0	0	0
SRP-dependent cotranslational protein targeting to membrane	45	76	71	71	41	35	81	58	0	0	0	0	0	78	45
cytoplasmic translation	11	20	19	19	12	11	25	19	0	0	0	0	0	23	12
CTP biosynthetic process	2	6	0	0	0	0	10	0	0	0	0	0	6	6	0
CTP metabolic process	2	6	0	0	0	0	10	0	0	0	0	0	6	6	0
interspecies interaction between organisms	83	166	176	175	105	77	212	140	0	0	0	0	0	140	79
RNA export from nucleus	9	0	0	0	9	0	0	35	0	0	0	0	28	36	0
pyrimidine ribonucleoside triphosphate biosynthetic process	3	7	0	0	0	0	11	0	0	0	0	0	7	7	0
response to ketone	21	0	0	0	0	0	52	0	0	0	0	0	0	0	0
chromatin silencing	23	0	0	2	0	0	0	0	0	0	0	0	0	0	0
cellular component biogenesis	156	312	442	418	192	148	571	277	0	0	0	0	0	244	106
pyrimidine nucleoside triphosphate metabolic process	4	11	0	0	0	0	15	0	0	0	0	0	7	7	0
pyrimidine ribonucleotide biosynthetic process	4	10	0	0	0	0	15	0	0	0	0	0	7	7	0
protein-DNA complex subunit organization	33	0	0	0	0	0	0	0	0	0	0	0	0	0	0
symbiosis, encompassing mutualism through parasitism	83	166	176	175	105	77	212	140	0	0	0	0	0	140	79
multi-organism cellular process	79	158	167	165	98	72	200	135	0	0	0	0	0	134	73
regulation of megakaryocyte differentiation	15	0	0	0	0	0	0	0	0	0	0	0	0	0	0
negative regulation of gene expression, epigenetic	23	0	0	0	0	0	0	0	0	0	0	0	0	0	0
negative regulation of biosynthetic process	70	0	144	137	0	0	0	0	0	0	0	0	0	0	0
regulation of cellular biosynthetic process	126	0	359	353	202	0	526	0	0	0	0	0	0	0	0
extracellular matrix organization	70	0	24	0	54	0	0	0	0	0	0	0	0	0	0
metabolic process	346	1000	1381	1310	559	389	1977	757	0	0	0	189	521	690	284
liposaccharide metabolic process	13	0	0	0	19	0	35	0	0	0	0	0	0	0	0
organ or tissue specific immune response	10	0	0	0	0	0	0	0	0	0	0	0	0	0	0
CENP-A containing chromatin organization	14	0	0	0	0	0	0	0	0	0	0	0	0	0	0
cellular component disassembly	36	0	0	0	42	0	0	0	0	0	0	0	0	0	0
neuron projection guidance	22	0	0	0	0	0	0	0	0	0	0	0	0	0	0
negative regulation of hemopoiesis	20	0	0	0	0	0	0	0	0	0	0	0	0	0	0
regulation of reactive oxygen species metabolic process	22	0	0	0	0	0	0	26	0	0	0	18	23	27	21
viral process	78	157	166	164	97	72	200	135	0	0	0	0	0	134	73
cellular metabolic process	297	893	1228	1162	479	338	1740	688	0	0	0	164	469	631	250
heterocycle catabolic process	56	106	109	107	70	55	168	101	0	0	0	0	0	108	57
protein tetramerization	25	0	0	0	0	0	0	0	0	0	0	0	0	0	0
single-organism intracellular transport	86	235	343	342	113	81	417	204	0	0	0	53	131	220	108
protein targeting to membrane	47	82	81	79	48	36	96	59	0	0	0	0	0	83	45
RNA metabolic process	99	0	0	0	123	86	460	297	0	0	0	0	0	287	97
establishment of protein localization to organelle	59	124	127	126	61	44	172	99	0	0	0	0	0	97	59
translation	56	143	169	161	68	60	198	93	0	0	0	0	0	113	62
beta-catenin-TCF complex assembly	15	0	0	0	0	0	0	0	0	0	0	0	0	0	0
cellular catabolic process	105	255	332	318	170	121	457	196	0	0	0	0	0	199	92
establishment of protein localization	91	228	323	327	114	87	407	190	0	0	0	46	111	193	105
organic substance transport	103	263	397	397	134	101	520	219	0	0	0	0	155	247	115
ncRNA metabolic process	47	165	156	131	58	50	204	112	0	0	0	0	0	118	56
secretion	53	0	0	0	0	0	0	0	0	0	0	0	0	0	0
organic substance biosynthetic process	163	566	738	700	255	166	989	398	0	0	0	94	268	393	159
mRNA catabolic process	48	80	82	81	50	43	113	77	0	0	0	0	0	93	52
regulation of apoptotic process	87	0	0	0	118	104	293	0	0	0	0	48	0	0	66
peptidyl-histidine modification	2	0	0	0	0	0	0	0	0	0	0	0	0	0	0
cellular response to DNA damage stimulus	31	0	0	0	0	0	156	80	0	0	0	0	65	73	0
protein localization to organelle	65	146	154	148	67	47	210	119	0	0	0	0	0	107	63
protein targeting to ER	45	80	75	75	41	35	83	61	0	0	0	0	0	82	46
membrane lipid biosynthetic process	3	16	24	24	4	0	51	0	0	0	0	0	0	0	0
negative regulation of apoptotic process	58	0	0	0	82	63	174	0	0	0	0	0	0	0	0
multi-organism process	150	258	0	0	202	156	413	224	0	0	0	0	0	220	117
response to wounding	65	0	0	0	74	0	0	0	0	0	0	0	0	0	0
protein complex subunit organization	87	0	287	291	0	87	348	0	0	0	0	0	0	0	0
GO:0071166	9	0	0	0	10	0	36	35	0	0	0	0	27	39	0
negative regulation of cellular process	198	0	459	443	289	0	0	0	0	0	0	0	0	0	0
anatomical structure morphogenesis	104	0	0	0	168	0	275	0	0	0	0	0	0	0	0
positive regulation of protein import into nucleus, translocation	5	0	0	0	0	0	0	0	0	0	2	0	0	0	0
positive regulation of cytoplasmic transport	27	0	0	0	34	29	0	0	0	0	0	0	0	0	0
GO:0071426	9	0	0	0	10	0	35	34	0	0	0	0	27	39	0
regulation of angiotensin levels in blood	8	0	0	0	0	0	0	0	0	0	0	0	0	0	0
response to amine	12	0	0	0	0	0	21	0	0	0	0	0	0	0	0
organonitrogen compound metabolic process	144	393	542	525	233	148	731	240	0	0	0	58	131	250	113
cellular macromolecule biosynthetic process	114	329	0	0	142	95	0	266	0	0	0	0	0	275	110
intracellular protein transport	70	169	218	220	78	57	266	134	0	0	0	0	70	148	79
high-density lipoprotein particle assembly	5	0	0	0	0	0	0	0	0	0	0	0	0	0	0
macromolecule catabolic process	90	183	209	198	131	89	305	144	0	0	0	0	0	148	77
guanosine-containing compound biosynthetic process	3	8	0	0	0	0	11	0	0	0	0	0	0	5	0
cellular response to external stimulus	22	0	0	0	34	0	0	0	0	0	0	0	0	0	0
DNA-templated transcription, initiation	14	0	0	0	0	0	0	0	0	0	0	0	0	0	0
regulation of systemic arterial blood pressure	14	0	0	0	0	0	0	0	0	0	0	0	0	0	0
store-operated calcium entry	2	0	0	0	0	0	0	0	0	0	0	0	0	0	0
establishment of localization in cell	143	277	410	413	166	120	506	252	0	0	0	66	170	265	126
single-multicellular organism process	248	0	0	0	0	0	768	0	0	0	0	0	0	0	0
DNA repair	24	0	0	0	0	0	111	55	0	0	0	0	56	61	0
single-organism localization	180	362	553	552	0	183	774	298	0	0	0	88	218	318	152
nuclear-transcribed mRNA catabolic process	48	78	80	79	49	42	112	75	0	0	0	0	0	92	51
regulation of Rho protein signal transduction	15	0	0	0	0	24	40	0	0	0	0	0	0	0	0
regulation of hematopoietic progenitor cell differentiation	16	0	0	0	0	0	0	0	0	0	0	0	0	0	0
ribonucleoprotein complex subunit organization	19	0	0	0	25	17	0	46	0	0	0	0	0	56	17
ribonucleoprotein complex assembly	19	0	0	0	25	17	0	46	0	0	0	0	0	56	17
RNA processing	58	150	170	0	65	52	202	175	0	0	0	0	108	199	65
cellular localization	164	307	451	444	194	135	564	276	0	0	0	71	184	281	133
aging	27	0	0	0	0	0	71	0	0	0	0	19	35	43	0
platelet degranulation	37	0	0	0	23	0	0	0	0	0	0	0	0	0	0
negative regulation of cell differentiation	46	0	0	0	0	0	0	0	0	0	0	0	0	0	0
regulation of angiotensin metabolic process	8	0	0	0	0	0	0	0	0	0	0	0	0	0	0
single-organism cellular localization	82	177	222	215	105	72	303	147	0	0	0	0	0	134	71
cellular amide metabolic process	86	195	251	242	113	84	309	118	0	0	0	0	0	145	71
regulation of cell death	91	0	0	0	123	109	309	0	0	0	0	49	0	0	68
coagulation	39	0	0	0	0	0	0	0	0	0	0	0	0	0	0
sister chromatid segregation	11	48	0	0	15	0	0	28	0	0	0	0	0	0	0
termination of RNA polymerase II transcription	7	0	0	0	7	0	0	18	0	0	0	0	30	32	0
UTP biosynthetic process	3	5	0	0	0	0	0	0	0	0	0	0	5	5	0
DNA-templated transcription, termination	7	0	0	0	7	0	0	24	0	0	0	0	36	38	0
nucleobase-containing compound catabolic process	54	98	100	99	68	51	161	99	0	0	0	0	0	102	56
translational initiation	52	83	87	88	52	46	105	68	0	0	0	0	0	94	50
protein import	14	37	0	0	19	0	61	29	0	0	0	0	0	0	0
multicellular organismal metabolic process	23	0	0	0	0	0	0	0	3	0	0	0	0	0	0
chromatin modification	26	0	0	0	0	0	57	0	0	0	0	0	0	0	0
cell-substrate junction assembly	14	0	0	0	0	0	0	0	0	0	0	0	0	0	0
multicellular organismal macromolecule metabolic process	21	0	0	0	0	0	0	0	3	0	0	0	0	0	0
ribosomal small subunit biogenesis	9	26	21	0	9	6	29	20	0	0	0	0	0	19	12
single-organism process	447	1067	1543	1513	730	505	2191	803	0	0	0	0	0	0	322
regulation of protein import into nucleus, translocation	6	0	0	0	0	0	0	0	0	0	2	0	0	0	0
protein localization	108	253	366	361	146	100	468	210	0	0	0	0	126	210	111
hemidesmosome assembly	8	0	0	0	0	0	0	0	0	0	0	0	0	0	0
regulation of translation	22	65	77	78	37	29	108	56	0	0	0	0	0	68	31
chromosome organization	53	0	0	0	0	0	0	87	0	0	0	0	0	0	0
pyrimidine ribonucleotide metabolic process	4	11	0	0	0	0	17	0	0	0	0	0	7	7	0
regulation of chromosome condensation	0	2	0	0	0	0	0	0	0	0	0	0	0	0	0
ribonucleoside diphosphate metabolic process	0	27	32	24	20	0	47	17	0	0	0	0	0	0	0
stimulatory C-type lectin receptor signaling pathway	0	41	43	43	37	30	57	22	0	0	0	0	0	0	0
chromosome segregation	0	55	0	0	17	0	0	33	0	0	0	0	0	0	0
lipid metabolic process	0	165	276	264	95	68	365	118	0	0	0	37	111	119	47
chemotaxis	0	19	0	0	0	0	0	0	0	0	0	0	0	0	0
CDP-diacylglycerol metabolic process	0	6	0	0	0	0	8	0	0	0	0	0	0	0	0
small molecule metabolic process	0	369	543	522	176	115	694	212	0	9	0	72	171	195	82
taxis	0	19	0	0	0	0	53	0	0	0	0	0	0	0	0
phosphate-containing compound metabolic process	0	296	432	405	214	157	672	222	0	0	0	74	154	165	94
citrate metabolic process	0	17	21	21	0	0	20	0	0	0	0	8	12	12	8
arginine biosynthetic process	0	6	6	6	0	0	0	0	0	0	0	0	0	0	0
nucleoside phosphate metabolic process	0	135	183	176	75	36	274	83	0	0	0	30	64	65	32
protein folding	0	59	71	69	31	23	90	49	3	4	9	27	51	51	37
Wnt signaling pathway	0	50	85	77	68	38	101	0	0	0	0	0	0	0	0
trivalent inorganic cation transport	0	11	13	13	0	0	21	0	0	0	0	5	10	10	6
regulation of organ morphogenesis	0	46	67	65	56	28	68	26	0	0	0	0	0	0	0
regulation of protein ubiquitination involved in ubiquitin-dependent protein catabolic process	0	52	51	46	31	27	65	24	0	0	0	0	0	0	0
glycolytic process through fructose-6-phosphate	0	13	18	0	12	0	22	12	0	0	0	0	0	0	0
cell motility	0	35	70	71	0	0	0	0	0	0	0	0	0	0	0
purine-containing compound salvage	0	8	0	0	0	0	10	0	0	0	0	0	0	0	0
regulation of hydrolase activity	0	89	138	141	0	0	0	0	0	0	0	0	0	0	0
nucleobase metabolic process	0	15	18	18	0	0	22	9	0	0	0	0	0	0	0
purine nucleoside diphosphate metabolic process	0	27	32	24	20	0	46	16	0	0	0	0	0	0	0
glycolytic process	0	16	22	0	16	0	29	15	0	0	0	0	0	0	0
nucleosome disassembly	0	8	0	0	0	0	0	0	0	0	0	0	0	0	0
cell projection organization	0	36	0	0	0	0	124	0	0	0	0	0	0	0	0
proton transport	0	41	43	42	0	0	73	0	0	0	0	10	27	27	0
heme oxidation	0	2	0	0	0	0	0	0	0	0	0	0	0	0	0
monosaccharide biosynthetic process	0	19	24	22	18	0	25	14	0	0	0	0	0	0	0
dicarboxylic acid metabolic process	0	39	45	46	0	12	41	0	0	0	0	0	0	0	0
positive regulation of ERK1 and ERK2 cascade	0	5	0	0	0	0	0	0	0	0	0	0	0	0	0
glucuronate metabolic process	0	16	0	12	0	0	0	0	0	0	0	0	0	0	0
nucleobase-containing small molecule metabolic process	0	148	202	192	80	41	295	94	0	0	0	31	68	70	35
pyrimidine nucleoside metabolic process	0	14	0	0	0	0	27	0	0	0	0	0	0	0	0
alpha-amino acid biosynthetic process	0	30	41	39	0	12	34	0	0	0	0	0	0	0	0
nucleotide metabolic process	0	130	181	174	72	35	269	81	0	0	0	28	59	60	30
nucleoside monophosphate metabolic process	0	84	126	121	29	0	173	42	0	0	0	19	42	43	20
plasma lipoprotein particle organization	0	12	0	0	0	0	0	0	0	0	0	0	9	11	0
ribonucleoside monophosphate biosynthetic process	0	44	37	39	11	0	47	0	0	0	0	0	18	19	0
regulation of canonical Wnt signaling pathway	0	46	63	59	57	30	65	0	0	0	0	0	0	0	0
ADP metabolic process	0	22	27	20	19	0	35	15	0	0	0	0	0	0	0
pyrimidine-containing compound biosynthetic process	0	18	19	20	0	0	26	11	0	0	0	0	10	0	0
GPI anchor metabolic process	0	10	11	11	0	0	19	0	0	0	0	0	0	0	0
innate immune response activating cell surface receptor signaling pathway	0	41	43	43	37	30	57	22	0	0	0	0	0	0	0
anatomical structure formation involved in morphogenesis	0	43	0	0	94	0	0	0	0	0	0	0	0	0	0
glutamate catabolic process	0	5	0	0	0	0	0	0	0	0	0	0	0	0	0
nucleic acid-templated transcription	0	115	164	156	0	0	224	0	0	0	0	0	0	0	0
positive regulation of ligase activity	0	51	50	46	31	24	60	23	0	0	0	0	0	0	0
antigen processing and presentation of exogenous peptide antigen via MHC class I, TAP-independent	0	5	0	0	0	0	6	5	0	0	0	5	5	5	5
hexose biosynthetic process	0	16	20	19	14	0	20	0	0	0	0	0	0	0	0
coenzyme metabolic process	0	73	106	96	35	34	116	62	0	0	0	19	32	0	20
tricarboxylic acid metabolic process	0	19	23	23	0	0	22	0	0	0	0	8	13	13	8
antigen processing and presentation of exogenous peptide antigen	0	57	69	69	44	30	65	32	2	0	0	13	32	32	14
energy coupled proton transmembrane transport, against electrochemical gradient	0	13	11	11	5	0	24	0	0	0	0	0	10	10	0
organic hydroxy compound metabolic process	0	74	134	132	0	37	163	66	0	0	0	18	45	54	0
regulation of cell projection organization	0	26	0	0	0	0	0	0	0	0	0	0	0	0	0
maturation of LSU-rRNA	0	11	0	0	0	0	11	11	0	0	0	0	0	10	8
mitochondrial transmembrane transport	0	30	32	33	0	0	36	0	0	0	0	9	15	15	0
glycosyl compound biosynthetic process	0	57	49	50	14	0	64	22	0	0	0	0	24	25	0
maturation of LSU-rRNA from tricistronic rRNA transcript (SSU-rRNA, 5.8S rRNA, LSU-rRNA)	0	6	0	0	0	0	0	0	0	0	0	0	0	5	0
nuclear pore organization	0	8	0	0	0	0	0	7	0	0	0	0	0	0	0
nucleotide phosphorylation	0	30	33	25	22	0	51	19	0	0	0	0	12	0	0
protein-DNA complex disassembly	0	8	0	0	0	0	0	0	0	0	0	0	0	0	0
negative regulation of Wnt signaling pathway	0	47	58	55	50	28	59	0	0	0	0	0	0	0	0
GO:0031396	0	66	69	64	42	33	94	33	0	0	0	0	0	0	0
glycosyl compound metabolic process	0	105	157	150	41	0	207	60	0	0	0	21	49	50	0
cell-cell signaling	0	20	0	0	0	27	82	0	0	0	0	0	0	0	0
antigen processing and presentation	0	69	83	83	49	33	80	42	2	0	0	19	40	40	20
regulation of catabolic process	0	121	162	153	76	58	234	83	0	0	0	28	65	0	40
regulation of biological process	0	685	971	948	0	0	1445	0	0	0	0	0	0	494	0
anatomical structure development	0	290	425	0	0	0	668	0	0	0	0	0	0	0	0
cofactor metabolic process	0	90	127	116	37	36	138	67	0	0	0	19	0	0	0
pigment metabolic process	0	26	26	26	0	0	24	0	0	0	0	0	0	0	0
purine nucleoside diphosphate biosynthetic process	0	6	0	0	0	0	6	0	0	0	0	0	0	0	0
regulation of response to stimulus	0	275	0	404	285	232	0	0	0	0	0	0	0	0	0
xenobiotic glucuronidation	0	9	6	6	0	0	0	0	0	0	0	0	0	0	0
GO:1903320	0	69	73	67	44	34	99	0	0	0	0	0	0	0	0
ribonucleoside metabolic process	0	100	148	139	32	0	195	56	0	0	0	20	47	48	0
cellular protein complex assembly	0	57	100	99	0	27	116	0	0	0	0	0	0	0	0
small molecule biosynthetic process	0	94	153	149	44	40	183	73	0	0	0	0	46	54	0
regulation of calcium ion transport	0	6	0	0	34	0	0	0	0	0	0	0	0	0	0
nucleoside phosphate biosynthetic process	0	73	66	67	38	0	99	33	0	0	0	11	30	31	0
positive regulation of GTPase activity	0	16	44	47	0	0	0	20	0	0	0	0	13	15	4
cleavage involved in rRNA processing	0	9	0	0	0	0	0	8	0	0	0	0	0	0	0
signaling	0	293	451	439	0	0	0	0	0	0	0	0	0	0	0
membrane disassembly	0	14	0	0	0	0	0	13	0	0	0	0	0	0	0
rRNA-containing ribonucleoprotein complex export from nucleus	0	8	0	0	0	0	0	0	0	0	0	0	0	0	0
regulation of cell cycle	0	125	0	0	90	64	230	97	0	0	0	0	0	0	0
posttranscriptional regulation of gene expression	0	117	131	131	68	57	160	85	0	0	0	0	0	86	39
GO:1903052	0	62	65	57	36	32	80	32	0	0	0	0	0	0	0
hemopoiesis	0	23	0	0	0	0	0	0	0	0	0	0	0	0	0
GO:0051352	0	53	49	43	29	24	58	22	0	0	0	0	0	0	0
phosphorylation	0	154	249	228	123	99	374	127	0	0	0	0	0	0	0
response to nutrient	0	36	0	0	0	0	66	0	0	0	0	0	25	28	0
GO:0051348	0	77	84	79	52	36	103	42	0	0	0	0	0	0	0
pyrimidine nucleobase metabolic process	0	9	12	12	0	0	13	0	0	0	0	0	0	0	0
deoxyribonucleotide biosynthetic process	0	7	8	8	0	0	8	0	0	0	0	0	0	0	0
regulation of cellular amine metabolic process	0	39	43	42	30	24	43	0	0	0	0	0	0	0	0
proteolysis involved in cellular protein catabolic process	0	90	106	99	51	34	146	0	0	0	0	0	0	0	0
generation of neurons	0	66	0	0	0	0	189	0	0	0	0	0	0	0	0
nucleotide biosynthetic process	0	70	64	65	37	0	97	33	0	0	0	11	27	28	0
alcohol metabolic process	0	61	107	106	0	31	135	60	0	4	0	16	40	44	0
ATP generation from ADP	0	16	22	0	16	0	29	15	0	0	0	0	0	0	0
GPI anchor biosynthetic process	0	9	10	10	0	0	18	0	0	0	0	0	0	0	0
positive regulation of protein ubiquitination	0	57	61	57	36	29	79	26	0	0	0	0	0	0	0
leukocyte migration	0	13	0	0	0	0	0	0	0	0	0	0	0	0	0
purine ribonucleoside triphosphate metabolic process	0	64	105	100	24	0	138	36	0	0	0	19	42	42	19
regulation of transcription, DNA-templated	0	173	244	235	132	0	350	0	0	0	0	0	0	127	0
signal transduction	0	284	0	0	0	0	0	0	0	0	0	0	0	0	0
single-organism catabolic process	0	139	230	213	107	70	318	111	0	0	0	35	90	107	0
purine nucleotide biosynthetic process	0	55	43	45	28	0	70	23	0	0	0	0	22	23	0
Wnt signaling pathway, planar cell polarity pathway	0	41	52	52	39	24	50	19	0	0	0	0	0	0	0
regulation of ion transport	0	22	0	0	0	0	0	0	0	0	0	0	0	0	0
purine nucleoside monophosphate metabolic process	0	76	117	112	28	0	159	0	0	0	0	19	40	41	20
error-free translesion synthesis	0	9	12	11	0	0	13	0	0	0	0	0	7	8	0
hormone metabolic process	0	29	44	44	0	0	45	0	0	0	0	0	0	0	0
response to tumor necrosis factor	0	48	0	0	44	33	61	0	0	0	0	0	0	0	0
purine nucleoside biosynthetic process	0	48	38	38	12	0	48	0	0	0	0	0	21	22	0
organic acid metabolic process	0	219	306	293	85	70	342	107	0	0	0	36	82	102	0
nucleotide-excision repair, DNA gap filling	0	10	10	10	0	0	15	0	0	0	0	0	0	0	0
modification-dependent protein catabolic process	0	79	97	90	44	30	131	0	0	0	0	0	0	0	0
cellular modified amino acid biosynthetic process	0	21	25	25	11	0	20	0	0	0	0	0	0	0	0
alditol phosphate metabolic process	0	9	11	11	0	0	20	8	0	0	0	0	0	0	0
GMP metabolic process	0	8	0	0	0	0	16	0	0	0	0	0	0	0	0
negative regulation of canonical Wnt signaling pathway	0	46	56	54	50	27	56	0	0	0	0	0	0	0	0
purine nucleoside monophosphate biosynthetic process	0	40	32	34	10	0	39	0	0	0	0	7	17	18	0
GTP metabolic process	0	8	0	0	0	0	10	0	0	0	0	0	0	0	0
purine-containing compound biosynthetic process	0	57	47	48	30	0	75	25	0	0	0	0	22	23	0
cell development	0	66	0	0	0	0	0	0	0	0	0	0	0	0	0
regulation of innate immune response	0	66	0	0	53	48	94	49	0	0	0	0	0	0	0
cellular amino acid biosynthetic process	0	30	43	41	0	13	37	0	0	0	0	0	0	0	0
urea cycle	0	8	0	0	0	0	7	0	0	0	0	0	0	0	0
purine ribonucleotide biosynthetic process	0	53	42	44	24	0	65	22	0	0	0	0	22	23	0
ribonucleoside triphosphate metabolic process	0	67	108	103	24	0	143	37	0	0	0	20	45	45	20
carboxylic acid metabolic process	0	214	296	282	78	66	329	103	0	0	0	35	79	97	38
purine nucleotide salvage	0	6	0	0	0	0	0	0	0	0	0	0	0	0	0
positive regulation of ion transport	0	8	0	0	0	0	0	0	0	0	0	0	0	0	0
protoporphyrinogen IX metabolic process	0	7	0	0	0	0	8	0	0	0	0	0	0	0	0
nucleoside metabolic process	0	104	154	147	35	0	204	60	0	0	0	21	48	49	0
transferrin transport	0	11	13	13	0	0	21	0	0	0	0	5	10	10	6
tricarboxylic acid cycle	0	16	20	20	0	0	19	0	0	0	0	7	11	11	7
2'-deoxyribonucleotide biosynthetic process	0	6	7	7	0	0	0	0	0	0	0	0	0	0	0
glucose metabolic process	0	33	49	37	30	15	51	24	0	0	0	13	19	22	13
innate immune response-activating signal transduction	0	54	0	0	42	37	67	37	0	0	0	0	0	0	0
immune response	0	63	78	79	0	0	0	0	0	0	0	0	0	0	0
glyoxylate metabolic process	0	13	21	19	0	0	0	0	0	0	0	0	0	0	0
organophosphate biosynthetic process	0	115	137	134	65	37	217	63	0	0	0	28	62	64	29
regulation of cellular process	0	636	902	881	0	0	1371	0	0	0	0	0	0	457	0
intracellular pH reduction	0	9	0	0	0	0	19	0	0	0	0	0	7	0	0
chromatin disassembly	0	8	0	0	0	0	0	0	0	0	0	0	0	0	0
3'-phosphoadenosine 5'-phosphosulfate transport	0	2	0	0	0	0	0	0	0	0	0	0	0	0	0
antigen processing and presentation of exogenous peptide antigen via MHC class I	0	39	41	41	29	24	43	0	0	0	0	0	0	0	0
lipid biosynthetic process	0	80	140	136	36	30	217	59	0	0	0	24	57	59	28
nucleoside diphosphate phosphorylation	0	24	26	19	20	0	40	18	0	0	0	6	0	0	0
maturation of SSU-rRNA from tricistronic rRNA transcript (SSU-rRNA, 5.8S rRNA, LSU-rRNA)	0	12	0	0	0	0	15	11	0	0	0	0	0	0	0
ribosomal large subunit assembly	0	12	12	0	0	4	11	9	0	0	0	0	0	11	6
ribonucleoside monophosphate metabolic process	0	80	122	117	29	0	166	40	0	0	0	19	41	42	20
cell projection assembly	0	1	10	10	0	0	0	0	0	0	0	0	0	0	0
locomotion	0	57	97	97	0	0	143	0	0	0	0	0	0	0	0
oxidoreduction coenzyme metabolic process	0	36	52	42	28	20	61	33	0	0	0	0	0	0	0
mitochondrial electron transport, cytochrome c to oxygen	0	8	10	10	0	0	16	0	0	0	0	0	0	0	0
ribosome localization	0	6	0	0	0	0	0	0	0	0	0	0	0	0	0
GO:0051444	0	53	49	43	29	24	58	22	0	0	0	0	0	0	0
GO:0051438	0	53	51	46	33	24	63	23	0	0	0	0	0	0	0
pyrimidine nucleoside biosynthetic process	0	12	0	13	0	0	20	9	0	0	0	0	0	0	0
response to interleukin-4	0	14	0	0	0	0	0	0	0	0	0	0	0	0	0
GO:0045862	0	83	97	89	49	43	122	50	0	0	0	0	0	0	0
deoxyribose phosphate biosynthetic process	0	6	7	7	0	0	0	0	0	0	0	0	0	0	0
alpha-amino acid metabolic process	0	65	95	92	0	0	93	37	0	0	0	0	0	37	0
ribonucleotide metabolic process	0	95	139	134	50	0	213	58	0	0	0	22	49	50	23
regulation of RNA stability	0	53	57	55	34	31	59	35	0	0	0	0	0	0	0
pyridine-containing compound metabolic process	0	36	49	39	28	21	59	28	0	0	0	9	0	0	0
phosphatidic acid metabolic process	0	10	11	11	0	0	17	9	0	0	0	0	0	0	0
endonucleolytic cleavage of tricistronic rRNA transcript (SSU-rRNA, 5.8S rRNA, LSU-rRNA)	0	6	0	0	0	0	0	0	0	0	0	0	0	0	0
cell morphogenesis	0	30	0	0	0	0	105	0	0	0	0	0	0	0	0
establishment of ribosome localization	0	6	0	0	0	0	0	0	0	0	0	0	0	0	0
regulation of protein phosphorylation	0	85	0	0	127	0	0	0	0	0	0	0	0	0	0
uronic acid metabolic process	0	16	0	12	0	0	0	0	0	0	0	0	0	0	0
cell migration	0	32	66	68	0	0	0	0	0	0	0	0	0	0	0
regulation of signal transduction	0	183	0	0	222	164	0	0	0	0	0	0	0	0	0
pore complex assembly	0	8	0	0	0	0	0	0	0	0	0	0	0	0	0
tRNA aminoacylation	0	33	33	30	11	0	36	0	0	0	0	0	0	0	0
drinking behavior	0	3	0	0	0	0	0	0	0	0	0	0	0	0	0
mitotic cell cycle process	0	133	0	0	80	59	183	98	0	0	0	0	0	0	0
regulation of plasma lipoprotein particle levels	0	15	0	0	0	0	0	0	0	0	0	0	11	13	0
purine ribonucleotide metabolic process	0	90	133	128	49	0	203	54	0	0	0	21	46	47	22
response to chemical	0	357	0	488	318	0	711	0	0	0	0	96	227	278	0
immune system development	0	29	0	0	0	0	0	0	0	0	0	0	0	0	0
organic acid biosynthetic process	0	57	90	89	0	23	108	35	0	0	0	0	0	0	0
movement of cell or subcellular component	0	65	116	116	134	0	179	0	0	0	0	0	0	0	0
regulation of translational elongation	0	11	11	0	0	0	13	0	0	0	0	0	0	0	0
anaphase-promoting complex-dependent proteasomal ubiquitin-dependent protein catabolic process	0	52	49	44	28	24	59	22	0	0	0	0	0	0	0
modification-dependent macromolecule catabolic process	0	82	100	92	44	30	131	0	0	0	0	0	0	0	0
glutamine family amino acid catabolic process	0	11	0	0	0	0	14	0	0	0	0	0	0	0	0
phospholipid metabolic process	0	51	86	82	41	33	145	42	0	0	0	17	36	37	0
positive regulation of defense response	0	64	0	0	62	48	91	52	0	0	0	0	0	0	0
regulation of cell communication	0	208	0	0	245	0	0	0	0	0	0	0	0	0	0
cell differentiation	0	172	258	257	0	0	412	0	0	0	0	0	0	0	0
hepaticobiliary system development	0	29	0	0	0	0	38	0	0	0	0	0	0	0	0
transcription, DNA-templated	0	115	164	156	0	0	224	0	0	0	0	0	0	0	0
regulation of cellular amino acid metabolic process	0	36	39	39	28	23	37	0	0	0	0	0	0	0	0
carbohydrate metabolic process	0	105	157	143	76	44	195	71	0	0	0	37	64	68	39
regulation of GTPase activity	0	20	48	51	0	0	0	25	0	0	0	0	15	17	5
organophosphate metabolic process	0	193	282	271	120	74	442	132	0	0	0	49	104	106	52
2'-deoxyribonucleotide metabolic process	0	10	0	0	0	0	15	0	0	0	0	0	0	0	0
positive regulation of cell projection organization	0	11	0	0	0	0	0	0	0	0	0	0	0	0	0
purine ribonucleoside metabolic process	0	94	141	132	31	0	183	51	0	0	0	19	44	45	0
positive regulation of cation transmembrane transport	0	1	0	0	0	0	0	0	0	0	0	0	0	0	0
regulation of signaling	0	203	0	0	246	0	0	0	0	0	0	0	0	0	0
cellular lipid metabolic process	0	125	221	212	81	64	321	101	0	0	0	32	89	94	0
regulation of mitotic cell cycle phase transition	0	71	79	72	45	34	112	44	0	0	0	0	0	0	0
tRNA transport	0	13	0	0	0	0	0	13	0	0	0	0	0	0	0
protein polyubiquitination	0	53	56	53	39	27	80	0	0	0	0	0	0	0	0
aminoglycan metabolic process	0	3	0	0	0	0	0	0	0	0	0	0	0	0	0
transcription from RNA polymerase III promoter	0	11	0	0	0	0	22	0	0	0	0	0	0	0	0
NADP metabolic process	0	12	15	0	0	0	14	0	0	0	0	0	0	0	0
pigment biosynthetic process	0	17	20	20	0	0	23	0	0	0	0	0	0	0	0
generation of precursor metabolites and energy	0	65	132	125	30	24	171	55	0	0	0	24	53	54	26
carbohydrate biosynthetic process	0	26	41	37	22	0	52	22	0	0	0	0	0	0	0
ribose phosphate metabolic process	0	103	149	142	54	0	222	64	0	0	0	22	49	50	0
regulation of cellular ketone metabolic process	0	65	69	71	38	30	71	0	0	0	0	0	0	0	0
ncRNA 3'-end processing	0	8	0	0	0	0	0	0	0	0	0	0	0	0	0
aerobic respiration	0	19	29	29	0	0	29	0	0	0	0	9	16	16	9
urea metabolic process	0	8	0	0	0	0	7	0	0	0	0	0	0	0	0
positive regulation of canonical Wnt signaling pathway	0	39	47	45	39	24	48	0	0	0	0	0	0	0	0
proteolysis	0	140	0	0	90	0	239	0	5	0	0	0	0	0	0
regulation of metabolic process	0	485	658	638	375	256	972	0	0	0	0	0	0	0	0
guanosine-containing compound metabolic process	0	16	0	0	0	0	27	0	0	0	0	0	0	0	0
NIK/NF-kappaB signaling	0	39	41	41	31	26	44	16	0	0	0	0	0	0	0
regulation of calcium ion transmembrane transport	0	1	0	0	23	0	0	0	0	0	0	0	0	0	0
phosphatidylinositol acyl-chain remodeling	0	6	6	6	0	0	9	7	0	0	0	0	0	0	0
purine ribonucleoside biosynthetic process	0	48	38	38	12	0	48	0	0	0	0	0	21	22	0
regulation of macromolecule metabolic process	0	399	535	516	326	208	782	0	0	0	0	0	0	0	0
ADP biosynthetic process	0	5	0	0	0	0	0	0	0	0	0	0	0	0	0
cell-cell adhesion	0	24	0	0	0	0	70	0	0	0	0	0	0	0	0
multi-organism transport	0	20	0	0	0	0	0	16	0	0	0	0	0	0	0
negative regulation of cellular glucuronidation	0	8	6	6	0	0	0	0	0	0	0	0	0	0	0
purine ribonucleoside monophosphate metabolic process	0	76	117	112	28	0	158	0	0	0	0	19	40	41	20
nucleobase-containing small molecule interconversion	0	13	11	11	0	0	19	0	0	0	0	0	0	0	0
deoxyribose phosphate metabolic process	0	11	12	0	0	0	16	0	0	0	0	0	0	0	0
localization of cell	0	35	70	71	0	0	0	0	0	0	0	0	0	0	0
GO:0045732	0	69	76	68	43	35	100	40	0	0	0	0	0	0	0
gluconeogenesis	0	16	20	19	13	0	20	11	0	0	0	0	0	0	0
glutamate biosynthetic process	0	5	0	0	0	0	0	0	0	0	0	0	0	0	0
acyl-CoA biosynthetic process	0	15	18	18	0	0	25	0	0	0	0	8	12	12	9
antigen processing and presentation of exogenous antigen	0	58	72	72	44	30	67	34	2	0	0	14	34	34	15
glutamine family amino acid metabolic process	0	27	31	30	0	0	31	0	0	0	0	0	0	0	0
nucleoside triphosphate metabolic process	0	75	115	110	30	0	157	42	0	0	0	21	48	48	21
cellular developmental process	0	182	275	274	0	0	437	0	0	0	0	0	0	0	0
2-oxoglutarate metabolic process	0	9	0	0	0	0	0	0	0	0	0	0	0	0	0
response to unfolded protein	0	36	49	51	20	12	62	30	0	0	4	19	34	39	19
glucose catabolic process to pyruvate	0	12	18	0	12	0	21	12	0	0	0	0	0	0	0
protein sumoylation	0	28	0	0	0	0	0	21	0	0	0	0	0	0	0
positive regulation of cellular process	0	349	0	0	347	249	0	0	0	0	0	0	0	0	0
purine ribonucleoside monophosphate biosynthetic process	0	40	32	34	10	0	39	0	0	0	0	7	17	18	0
activation of innate immune response	0	54	0	0	43	38	67	38	0	0	0	0	0	0	0
cell adhesion	0	43	72	76	0	51	108	0	0	0	0	0	0	0	0
organelle fission	0	64	0	0	29	0	0	45	0	0	0	0	0	0	0
positive regulation of protein ubiquitination involved in ubiquitin-dependent protein catabolic process	0	51	50	45	31	27	61	23	0	0	0	0	0	0	0
deoxyribonucleoside triphosphate metabolic process	0	7	0	0	0	0	11	0	0	0	0	0	0	0	0
ATP hydrolysis coupled transmembrane transport	0	13	0	0	0	0	24	0	0	0	0	0	10	10	0
nuclear envelope disassembly	0	14	0	0	0	0	0	13	0	0	0	0	0	0	0
positive regulation of ion transmembrane transport	0	2	0	0	0	0	0	0	0	0	0	0	0	0	0
glycerolipid metabolic process	0	52	86	81	0	0	131	0	0	0	0	17	39	41	0
AMP metabolic process	0	12	10	10	4	0	12	0	0	0	0	0	0	0	0
regulation of intracellular signal transduction	0	98	172	160	0	0	0	0	0	0	0	0	0	0	0
uroporphyrinogen III metabolic process	0	3	0	0	0	0	0	0	0	0	0	0	0	0	0
antigen processing and presentation of exogenous peptide antigen via MHC class I, TAP-dependent	0	39	40	40	28	24	42	14	0	0	0	0	0	0	0
cellular respiration	0	34	81	82	0	0	92	0	0	0	0	12	28	28	0
response to nutrient levels	0	64	87	83	45	0	117	0	0	0	0	0	46	54	0
GO:0051436	0	53	48	42	28	24	57	22	0	0	0	0	0	0	0
tRNA aminoacylation for protein translation	0	32	32	29	11	0	33	0	0	0	0	0	0	0	0
glyceraldehyde-3-phosphate metabolic process	0	10	14	12	0	0	10	0	0	0	0	0	0	0	0
regulation of cell cycle process	0	91	108	0	69	47	159	66	0	0	0	0	0	0	0
proteasome-mediated ubiquitin-dependent protein catabolic process	0	68	79	74	37	29	108	40	0	0	0	0	0	0	0
innate immune response	0	34	40	41	0	0	0	0	0	0	0	0	0	0	0
positive regulation of hydrolase activity	0	53	96	0	0	0	0	0	0	0	0	0	0	0	0
maturation of 5.8S rRNA	0	10	0	0	0	0	0	10	0	0	0	0	0	0	0
pyrimidine nucleotide metabolic process	0	18	17	17	0	0	27	10	0	0	0	0	0	0	0
flavone metabolic process	0	6	0	0	0	0	0	0	0	0	0	0	0	0	0
acylglycerol biosynthetic process	0	9	11	11	0	0	16	9	0	0	0	0	0	0	0
protein modification by small protein conjugation	0	92	0	0	46	33	0	0	0	0	0	0	0	0	0
error-prone translesion synthesis	0	9	0	0	0	0	0	0	0	0	0	0	0	0	0
positive regulation of ubiquitin-protein ligase activity involved in regulation of mitotic cell cycle transition	0	50	47	42	28	24	58	22	0	0	0	0	0	0	0
mitochondrial transport	0	40	54	55	0	0	61	0	0	0	0	17	23	0	22
nucleoside diphosphate metabolic process	0	36	36	28	24	0	59	22	0	0	0	9	13	0	9
protein targeting to mitochondrion	0	14	21	20	0	0	25	0	0	0	0	0	0	0	0
single-organism carbohydrate metabolic process	0	96	142	128	60	36	171	65	0	0	0	33	55	59	35
phosphatidic acid biosynthetic process	0	10	10	10	0	0	17	9	0	0	0	0	0	0	0
immune response-regulating signaling pathway	0	66	0	0	65	78	106	69	0	0	0	0	0	0	0
response to drug	0	66	0	0	52	0	135	0	0	0	0	21	43	56	0
antigen processing and presentation of peptide antigen via MHC class I	0	48	55	55	30	25	57	24	0	0	0	13	21	21	13
nucleoside diphosphate biosynthetic process	0	8	0	0	0	0	7	0	0	0	0	0	0	0	0
flavonoid biosynthetic process	0	13	10	10	0	0	0	0	0	0	0	0	0	0	0
positive regulation of biological process	0	402	599	587	397	287	0	0	0	0	0	0	0	0	0
purine nucleotide metabolic process	0	92	134	129	55	0	214	58	0	0	0	21	48	49	0
carbohydrate derivative biosynthetic process	0	113	121	116	53	0	188	60	0	0	0	24	50	52	0
regulation of mRNA stability	0	52	56	54	34	31	59	35	0	0	0	0	0	0	0
oxoacid metabolic process	0	218	304	290	84	68	340	105	0	0	0	36	81	101	0
nucleoside triphosphate biosynthetic process	0	36	29	30	9	0	37	0	0	0	0	8	23	23	8
pyrimidine-containing compound metabolic process	0	24	25	26	0	0	39	0	0	0	0	0	0	0	0
isocitrate metabolic process	0	5	0	0	0	0	0	0	0	0	0	0	0	0	0
cellular component morphogenesis	0	40	0	0	0	0	119	0	0	0	0	0	0	0	0
ATP metabolic process	0	59	103	98	23	0	130	33	0	0	0	18	38	38	18
GO:0051439	0	53	48	42	28	24	57	22	0	0	0	0	0	0	0
thioester biosynthetic process	0	15	18	18	0	0	25	0	0	0	0	8	12	12	9
cellular hormone metabolic process	0	22	35	34	0	0	33	0	0	0	0	0	0	0	0
hydrogen ion transmembrane transport	0	40	39	39	0	0	66	0	0	0	0	10	27	27	10
regulation of glucuronosyltransferase activity	0	8	6	6	0	0	0	0	0	0	0	0	0	0	0
monosaccharide catabolic process	0	18	26	0	17	0	31	16	0	0	0	0	0	0	0
ethanolamine-containing compound metabolic process	0	19	21	0	0	0	48	16	0	0	0	0	0	0	0
cell cycle process	0	158	0	0	100	72	238	126	0	0	0	0	0	0	0
protoporphyrinogen IX biosynthetic process	0	6	0	0	0	0	7	0	0	0	0	0	0	0	0
NADH metabolic process	0	16	23	17	13	0	26	15	0	0	0	7	0	0	0
protein O-linked fucosylation	0	6	6	6	0	0	0	0	0	0	0	0	0	0	0
T cell receptor signaling pathway	0	44	52	51	44	34	68	31	0	0	0	0	0	0	0
glucose catabolic process	0	12	19	13	12	0	22	12	0	0	0	0	0	0	0
3'-phospho-5'-adenylyl sulfate transmembrane transport	0	2	0	0	0	0	0	0	0	0	0	0	0	0	0
Fc receptor signaling pathway	0	48	58	59	50	64	78	47	0	0	0	0	0	0	0
dicarboxylic acid biosynthetic process	0	8	9	9	0	0	9	0	0	0	0	0	0	0	0
DNA damage response, detection of DNA damage	0	11	12	0	0	0	18	9	0	0	0	0	8	10	0
response to glucagon	0	15	17	0	0	0	31	0	0	0	0	0	0	0	0
thioester metabolic process	0	24	31	31	0	0	34	16	0	0	0	10	17	18	11
purine ribonucleoside diphosphate biosynthetic process	0	6	0	0	0	0	6	0	0	0	0	0	0	0	0
protein transmembrane transport	0	19	25	25	0	0	34	15	0	0	0	0	0	0	0
nuclear division	0	63	0	0	29	0	0	43	0	0	0	0	0	0	0
phosphatidylethanolamine acyl-chain remodeling	0	6	6	6	0	0	16	8	0	0	0	0	0	0	0
protein K11-linked ubiquitination	0	9	0	0	0	0	19	0	0	0	0	0	0	0	0
regulation of cellular component organization	0	172	0	0	193	0	0	0	0	0	0	0	0	0	0
GO:0031331	0	73	94	83	47	38	126	47	0	0	0	0	0	0	0
mitochondrial ATP synthesis coupled proton transport	0	16	12	12	0	0	12	0	0	0	0	0	10	10	0
phosphatidylcholine metabolic process	0	17	18	17	0	0	39	16	0	0	0	0	0	0	0
regulation of cellular protein catabolic process	0	71	75	66	44	38	99	39	0	0	0	0	0	0	0
regulation of Wnt signaling pathway	0	51	70	65	65	37	79	0	0	0	0	0	0	0	0
acylglycerol metabolic process	0	19	28	26	0	0	29	0	0	0	0	0	0	0	0
cellular aldehyde metabolic process	0	24	43	39	0	0	28	19	0	4	0	0	0	0	0
nuclear pore complex assembly	0	6	0	0	0	0	0	0	0	0	0	0	0	0	0
deoxyribonucleotide metabolic process	0	12	12	12	0	0	18	0	0	0	0	0	0	0	0
inorganic cation transmembrane transport	0	52	70	71	0	14	0	16	0	0	0	18	41	43	0
cofactor biosynthetic process	0	36	52	52	0	13	64	31	0	0	0	12	0	0	13
tRNA metabolic process	0	46	52	42	13	0	61	0	0	0	0	0	0	0	0
regulation of cellular glucuronidation	0	8	6	6	0	0	0	0	0	0	0	0	0	0	0
acetyl-CoA biosynthetic process	0	7	0	0	0	0	9	0	0	0	0	5	6	6	5
GO:0031397	0	58	54	48	32	26	69	25	0	0	0	0	0	0	0
triglyceride biosynthetic process	0	9	11	11	0	0	15	8	0	0	0	0	0	0	0
protein localization to chromosome, centromeric region	0	6	0	0	0	0	0	0	0	0	0	0	0	0	0
IRE1-mediated unfolded protein response	0	18	0	22	0	0	28	0	0	0	0	0	14	18	0
Fc-epsilon receptor signaling pathway	0	44	50	50	44	39	65	42	0	0	0	0	0	0	0
regulation of localization	0	171	0	0	0	0	0	0	0	0	0	0	0	0	0
pyruvate metabolic process	0	24	32	25	19	0	38	17	0	0	0	7	0	0	0
response to extracellular stimulus	0	65	89	86	50	0	122	0	0	0	0	0	46	56	0
pyridine nucleotide metabolic process	0	36	48	38	28	20	55	27	0	0	0	9	0	0	0
glutamate metabolic process	0	15	17	17	0	0	14	0	0	0	0	0	0	0	0
cellular response to fatty acid	0	14	0	0	0	0	0	0	0	0	0	0	11	11	0
regulation of metal ion transport	0	12	0	0	0	0	0	0	0	0	0	0	0	0	0
response to organic substance	0	288	389	0	252	173	569	0	0	0	0	82	191	231	101
single-organism biosynthetic process	0	264	376	357	126	72	515	153	0	0	0	52	124	141	60
positive regulation of innate immune response	0	58	0	0	46	40	74	41	0	0	0	0	0	0	0
purine nucleoside triphosphate biosynthetic process	0	26	20	21	0	0	24	0	0	0	0	7	19	19	7
CDP-diacylglycerol biosynthetic process	0	6	0	0	0	0	7	0	0	0	0	0	0	0	0
regulation of cell morphogenesis	0	18	0	0	0	0	0	0	0	0	0	0	0	13	0
cellular glucuronidation	0	15	12	12	0	0	0	0	0	0	0	0	0	0	0
carbohydrate derivative metabolic process	0	177	257	241	108	0	386	115	0	0	0	40	88	90	0
non-canonical Wnt signaling pathway	0	44	58	58	45	29	68	25	0	0	0	0	0	0	0
actin filament-based process	0	25	42	0	0	0	0	0	0	0	0	0	0	9	0
regulation of proteolysis	0	105	0	0	76	65	169	0	0	0	0	0	0	0	0
pyrimidine ribonucleoside metabolic process	0	10	0	0	0	0	17	0	0	0	0	0	7	0	0
ribose phosphate biosynthetic process	0	59	50	51	26	0	77	27	0	0	0	0	25	26	0
glycerophospholipid metabolic process	0	41	68	64	0	0	115	0	0	0	0	15	31	32	0
RNA secondary structure unwinding	0	12	15	14	0	0	17	0	0	0	0	0	0	13	6
proteasomal protein catabolic process	0	69	81	76	37	29	110	40	0	0	0	0	0	0	0
phagosome acidification	0	8	8	8	0	0	18	0	0	0	0	0	7	7	0
actin cytoskeleton organization	0	19	0	0	0	0	0	0	0	0	0	0	0	7	0
multi-organism localization	0	20	0	0	0	0	0	16	0	0	0	0	0	0	0
flavonoid glucuronidation	0	15	12	12	0	0	0	0	0	0	0	0	0	0	0
positive regulation of intracellular signal transduction	0	58	0	0	0	0	0	0	0	0	0	0	0	0	0
negative regulation of cellular carbohydrate metabolic process	0	13	0	0	0	0	0	0	0	0	0	0	0	0	0
heme metabolic process	0	13	15	14	0	0	14	0	0	0	0	0	0	0	0
regulation of cell differentiation	0	85	139	130	0	0	209	0	0	0	0	0	0	0	0
pentose-phosphate shunt	0	8	10	0	0	0	8	6	0	0	0	0	0	0	0
antigen receptor-mediated signaling pathway	0	44	54	53	44	38	69	33	0	0	0	0	0	0	0
ferric iron transport	0	11	13	13	0	0	21	0	0	0	0	5	10	10	6
leukocyte chemotaxis	0	2	7	0	0	0	0	0	0	0	0	0	0	0	0
nucleobase biosynthetic process	0	10	11	11	0	0	12	0	0	0	0	0	0	0	0
positive regulation of Wnt signaling pathway	0	42	53	50	46	27	55	0	0	0	0	0	0	0	0
pH reduction	0	10	0	0	0	0	19	0	0	0	0	0	7	0	0
hydrogen transport	0	41	43	42	0	0	74	0	0	0	0	10	27	27	0
purine nucleoside metabolic process	0	94	141	132	31	0	183	51	0	0	0	19	44	45	0
positive regulation of protein modification by small protein conjugation or removal	0	59	64	59	36	29	83	0	0	0	0	0	0	0	0
ubiquitin-dependent protein catabolic process	0	78	95	88	42	30	128	0	0	0	0	0	0	0	0
nucleoside biosynthetic process	0	57	49	50	14	0	64	22	0	0	0	0	24	25	0
ribonucleoside biosynthetic process	0	54	44	44	13	0	58	0	0	0	0	0	24	25	0
GO:0051340	0	54	52	47	33	24	64	24	0	0	0	0	0	0	0
NADH regeneration	0	12	18	0	12	0	21	12	0	0	0	0	0	0	0
regulation of protein catabolic process	0	83	98	90	51	43	134	51	0	0	0	0	0	0	0
hexose metabolic process	0	39	60	46	35	0	62	28	0	0	0	14	21	0	0
mitotic cell cycle	0	134	0	0	82	59	187	100	0	0	0	0	0	0	0
regulation of cellular catabolic process	0	111	142	133	69	56	203	75	0	0	0	25	59	68	35
arginine metabolic process	0	9	0	0	0	0	0	0	0	0	0	0	0	0	0
negative regulation of glucuronosyltransferase activity	0	8	6	6	0	0	0	0	0	0	0	0	0	0	0
single-organism cellular process	0	1009	1441	1415	690	484	2060	0	0	0	0	0	0	0	300
heme biosynthetic process	0	9	11	11	0	0	13	0	0	0	0	0	0	0	0
glutamine family amino acid biosynthetic process	0	15	15	14	0	0	15	0	0	0	0	0	0	0	0
ribonucleotide biosynthetic process	0	58	48	50	25	0	74	25	0	0	0	0	25	26	0
cell communication	0	299	0	0	0	0	0	0	0	0	0	0	0	0	0
acyl-CoA metabolic process	0	24	31	31	0	0	34	16	0	0	0	10	17	18	11
GO:1903321	0	59	55	49	33	27	70	26	0	0	0	0	0	0	0
tumor necrosis factor-mediated signaling pathway	0	41	44	45	29	28	44	0	0	0	0	0	0	0	0
tetrapyrrole metabolic process	0	17	24	23	0	0	19	0	0	0	0	0	0	0	0
cell division	0	63	0	0	31	0	0	0	0	0	0	0	0	0	0
regulation of proteolysis involved in cellular protein catabolic process	0	69	72	63	43	37	94	37	0	0	0	0	0	0	0
regulation of fatty acid metabolic process	0	26	0	0	0	0	28	0	0	0	0	9	17	19	11
hematopoietic or lymphoid organ development	0	25	0	0	0	0	0	0	0	0	0	0	0	0	0
GO:0009896	0	78	103	91	53	39	139	51	0	0	0	0	0	0	25
carboxylic acid biosynthetic process	0	57	90	89	0	23	108	35	0	0	0	0	0	0	0
purine ribonucleoside diphosphate metabolic process	0	27	32	24	20	0	46	16	0	0	0	0	0	0	0
phospholipid biosynthetic process	0	34	62	58	0	0	104	0	0	0	0	14	28	29	0
flavonoid metabolic process	0	17	13	14	0	0	0	0	0	0	0	0	0	0	0
NAD metabolic process	0	18	28	21	18	14	32	17	0	0	0	7	0	0	0
glycerolipid biosynthetic process	0	31	56	52	0	0	94	0	0	0	0	14	30	31	0
cellular protein catabolic process	0	92	109	102	51	34	148	0	0	0	0	0	0	0	0
ATP hydrolysis coupled proton transport	0	13	11	11	5	0	24	0	0	0	0	0	10	10	0
ribosomal subunit export from nucleus	0	6	0	0	0	0	0	0	0	0	0	0	0	0	0
purine ribonucleoside triphosphate biosynthetic process	0	25	19	20	0	0	24	0	0	0	0	7	19	19	7
regulation of RNA biosynthetic process	0	176	248	239	134	0	364	0	0	0	0	0	0	0	0
glutamine metabolic process	0	10	12	12	0	0	13	0	0	0	0	0	0	0	0
nucleoside monophosphate biosynthetic process	0	47	40	42	11	0	51	0	0	0	0	0	19	20	0
mitotic recombination	0	9	0	0	0	0	14	0	0	0	0	0	0	0	0
cellular amino acid metabolic process	0	105	140	135	0	32	145	45	0	0	0	0	0	0	0
porphyrin-containing compound biosynthetic process	0	11	13	13	0	0	16	0	0	0	0	0	0	0	0
ATP biosynthetic process	0	21	18	19	0	0	18	0	0	0	0	6	15	15	0
DNA replication	0	39	0	0	0	0	0	32	0	0	0	0	0	0	0
peptidyl-tyrosine modification	0	4	8	8	0	0	8	0	0	0	0	0	0	0	0
amino acid activation	0	33	33	30	11	0	36	0	0	0	0	0	0	0	0
phosphatidylcholine acyl-chain remodeling	0	7	0	0	0	0	17	10	0	0	0	0	0	0	0
purine nucleoside triphosphate metabolic process	0	66	106	101	25	0	142	37	0	0	0	19	43	43	19
cellular modified amino acid metabolic process	0	43	68	66	33	0	81	28	0	0	0	0	0	0	0
female meiosis chromosome segregation	0	2	0	0	0	0	0	0	0	0	0	0	0	0	0
protein import into mitochondrial matrix	0	7	0	0	0	0	12	8	0	0	0	0	0	0	0
energy coupled proton transport, down electrochemical gradient	0	18	14	14	0	0	14	0	0	0	0	0	12	12	0
protein catabolic process	0	100	120	112	58	38	162	0	0	0	0	0	0	0	0
positive regulation of ubiquitin-protein transferase activity	0	50	49	45	31	24	59	22	0	0	0	0	0	0	0
liver development	0	29	0	0	0	0	38	0	0	0	0	0	17	0	0
antigen processing and presentation of peptide antigen	0	64	76	76	45	32	71	37	2	0	0	18	37	37	19
GO:1903364	0	63	66	58	37	33	84	33	0	0	0	0	0	0	0
porphyrin-containing compound metabolic process	0	15	17	16	0	0	17	0	0	0	0	0	0	0	0
defense response	0	75	108	104	0	0	0	0	0	0	0	0	0	0	0
peptidyl-tyrosine phosphorylation	0	4	8	8	0	0	8	0	0	0	0	0	0	0	0
response to topologically incorrect protein	0	37	51	53	20	0	69	33	0	0	4	20	35	40	20
purine-containing compound metabolic process	0	101	150	142	58	0	225	64	0	0	0	21	50	51	0
intracellular protein transmembrane transport	0	16	21	21	3	0	30	13	0	0	0	0	0	0	0
hexose catabolic process	0	16	25	0	15	0	28	15	0	0	0	0	0	0	0
neurogenesis	0	72	0	0	0	0	198	0	0	0	0	0	0	0	0
regulation of translational fidelity	0	7	0	0	0	0	0	0	0	0	0	0	0	0	0
cell chemotaxis	0	3	11	11	0	0	0	0	0	0	0	0	0	1	0
cellular response to tumor necrosis factor	0	46	0	0	40	32	55	0	0	0	0	0	0	0	0
positive regulation of transferase activity	0	92	121	0	97	67	171	87	0	0	0	0	0	0	0
biological regulation	0	733	1053	1027	0	0	1566	0	0	0	0	0	0	522	0
single organism signaling	0	292	451	0	0	0	0	0	0	0	0	0	0	0	0
regulation of establishment of planar polarity	0	41	54	54	41	24	51	20	0	0	0	0	0	0	0
tetrapyrrole biosynthetic process	0	11	16	16	0	0	16	0	0	0	0	0	0	0	0
phosphatidylglycerol metabolic process	0	8	9	9	0	0	16	0	0	0	0	0	0	0	0
regulation of cell cycle phase transition	0	71	79	72	46	34	113	44	0	0	0	0	0	0	0
actin filament organization	0	5	0	0	0	0	0	0	0	0	0	0	0	0	0
ATP synthesis coupled proton transport	0	18	14	14	0	0	14	0	0	0	0	0	12	12	0
glycolytic process through glucose-6-phosphate	0	13	18	0	12	0	22	12	0	0	0	0	0	0	0
canonical glycolysis	0	12	18	0	12	0	21	12	0	0	0	0	0	0	0
monocarboxylic acid metabolic process	0	110	163	154	45	39	181	69	0	0	0	20	51	0	0
ribonucleoside triphosphate biosynthetic process	0	28	22	23	0	0	29	0	0	0	0	8	22	22	8
regulation of cell shape	0	3	0	0	0	0	0	0	0	0	0	0	0	0	0
neutral lipid metabolic process	0	19	28	26	0	0	29	0	0	0	0	0	0	0	0
phosphorus metabolic process	0	310	450	423	215	158	697	230	0	0	0	81	165	177	102
transport of virus	0	19	0	0	0	0	0	16	0	0	0	0	0	0	0
maturation of SSU-rRNA	0	15	0	0	0	0	18	15	0	0	0	0	0	0	0
ribonucleoside diphosphate biosynthetic process	0	6	0	0	0	0	6	0	0	0	0	0	0	0	0
nicotinamide nucleotide metabolic process	0	36	48	38	28	20	55	27	0	0	0	9	0	0	0
regulation of nucleic acid-templated transcription	0	173	245	236	134	0	356	0	0	0	0	0	0	130	0
fatty acid metabolic process	0	54	84	85	0	0	115	38	0	0	0	0	33	0	0
nitrogen cycle metabolic process	0	9	0	0	0	0	0	0	0	0	0	0	0	0	0
mitotic nuclear division	0	58	0	0	23	0	0	38	0	0	0	0	0	0	0
AMP biosynthetic process	0	6	6	6	0	0	0	0	0	0	0	0	0	0	0
positive regulation of MAPK cascade	0	25	0	0	0	0	0	0	0	0	0	0	0	0	0
cell cycle	0	174	0	0	111	79	264	141	0	0	0	0	0	0	0
monosaccharide metabolic process	0	59	80	66	41	21	78	31	0	0	0	14	0	0	0
biological adhesion	0	46	74	77	0	52	109	0	0	0	0	0	0	0	0
neutral lipid biosynthetic process	0	9	11	11	0	0	16	9	0	0	0	0	0	0	0
regulation of mitotic cell cycle	0	87	93	89	55	41	138	58	0	0	0	0	0	0	0
phosphatidylserine metabolic process	0	0	8	8	0	0	14	6	0	0	0	0	0	0	0
membrane fusion	0	0	39	37	0	0	0	0	0	0	0	0	0	0	0
cellular lipid catabolic process	0	0	47	44	18	15	62	26	0	0	0	0	25	25	0
vesicle docking	0	0	17	17	0	0	23	0	0	0	0	0	0	0	0
transition metal ion transport	0	0	24	24	0	0	40	0	0	0	0	0	0	0	0
retinoid metabolic process	0	0	22	0	0	0	0	0	0	0	0	0	0	0	0
organic hydroxy compound biosynthetic process	0	0	53	52	0	0	62	0	0	0	0	0	0	29	0
cellular amine metabolic process	0	0	28	0	0	13	52	18	0	0	0	0	0	0	0
mitochondrial respiratory chain complex assembly	0	0	43	44	0	0	45	0	0	0	0	0	0	0	0
mitochondrial ATP synthesis coupled electron transport	0	0	53	53	0	0	69	0	0	0	0	0	15	0	0
retrograde vesicle-mediated transport, Golgi to ER	0	0	31	28	0	0	0	0	0	0	0	0	16	16	0
mitochondrial electron transport, ubiquinol to cytochrome c	0	0	9	9	0	0	12	0	0	0	0	5	9	9	5
energy derivation by oxidation of organic compounds	0	0	102	101	0	0	130	39	0	0	0	18	41	42	21
glycerophospholipid biosynthetic process	0	0	51	47	0	0	88	0	0	0	0	13	27	28	0
COPII vesicle coating	0	0	24	26	0	0	30	0	0	0	0	0	15	15	0
membrane docking	0	0	18	18	0	0	29	0	0	0	0	0	0	0	0
7-methylguanosine RNA capping	0	0	14	0	0	0	23	8	0	0	0	0	11	11	0
cysteine metabolic process	0	0	8	9	0	0	7	0	0	0	0	0	0	0	0
sulfur amino acid biosynthetic process	0	0	12	10	0	0	8	0	0	0	0	0	0	0	0
negative regulation of epidermal growth factor receptor signaling pathway	0	0	22	22	0	0	0	13	0	0	0	0	0	0	0
alpha-amino acid catabolic process	0	0	37	36	0	0	32	0	0	0	0	0	0	20	0
aspartate family amino acid biosynthetic process	0	0	11	0	0	0	0	0	0	0	0	0	0	0	0
ER-associated ubiquitin-dependent protein catabolic process	0	0	22	22	0	0	30	0	0	0	0	0	0	0	0
nucleotide-excision repair, DNA incision, 5'-to lesion	0	0	13	0	0	0	22	9	0	0	0	0	0	0	0
RNA capping	0	0	14	0	0	0	23	8	0	0	0	0	11	11	0
protein complex biogenesis	0	0	236	233	0	0	283	0	0	0	0	0	0	0	0
organelle membrane fusion	0	0	26	24	0	0	0	0	0	0	0	0	0	0	0
serine family amino acid metabolic process	0	0	23	23	0	7	20	10	0	0	0	0	0	0	0
mitochondrial translation	0	0	29	0	0	0	0	0	0	0	0	0	0	0	0
phosphatidylinositol biosynthetic process	0	0	30	27	0	0	45	0	0	0	0	10	20	20	10
nucleotide-excision repair, preincision complex assembly	0	0	14	0	0	0	19	8	0	0	0	0	10	11	0
transmembrane transport	0	0	137	141	0	29	247	0	0	0	0	0	0	0	0
negative regulation of ERBB signaling pathway	0	0	23	23	0	0	0	14	0	0	0	0	0	0	0
cellular response to unfolded protein	0	0	33	37	0	0	47	0	0	0	0	0	21	26	0
body fluid secretion	0	0	17	16	0	0	0	0	0	0	0	0	0	0	0
phosphatidylinositol metabolic process	0	0	41	38	0	0	60	0	0	0	0	11	22	0	0
'de novo' pyrimidine nucleobase biosynthetic process	0	0	6	6	0	0	0	0	0	0	0	0	0	0	0
establishment of protein localization to mitochondrial membrane	0	0	8	8	0	0	8	0	0	0	0	0	0	0	0
NADH dehydrogenase complex assembly	0	0	38	38	0	0	41	0	0	0	0	0	0	0	0
monocarboxylic acid biosynthetic process	0	0	46	47	0	0	67	0	0	0	0	0	0	0	0
respiratory electron transport chain	0	0	61	62	0	0	74	0	0	0	0	0	21	21	0
establishment of protein localization to mitochondrion	0	0	25	23	0	0	30	16	0	0	0	0	0	0	0
sulfur compound biosynthetic process	0	0	48	46	24	0	63	0	0	0	0	0	0	0	0
antigen processing and presentation of peptide or polysaccharide antigen via MHC class II	0	0	28	28	16	0	0	18	2	0	0	8	25	25	9
fructose metabolic process	0	0	9	0	0	0	9	0	0	0	0	0	0	0	0
vitamin metabolic process	0	0	37	34	0	0	35	0	0	0	0	0	0	0	0
regulation of cofactor metabolic process	0	0	20	22	0	0	22	0	0	0	0	6	0	0	0
vesicle coating	0	0	29	31	0	0	31	0	0	0	0	0	18	18	0
antigen processing and presentation of peptide antigen via MHC class II	0	0	28	28	16	0	0	18	2	0	0	8	25	25	9
isoprenoid biosynthetic process	0	0	12	11	0	0	0	8	0	0	0	0	0	0	0
regulation of primary metabolic process	0	0	551	531	321	0	795	0	0	0	0	0	0	0	0
developmental process	0	0	493	0	0	0	744	0	0	0	0	0	0	0	0
positive regulation of pri-miRNA transcription from RNA polymerase II promoter	0	0	6	0	2	0	0	2	0	0	0	0	0	0	0
vesicle targeting	0	0	29	31	0	0	35	0	0	0	0	0	17	17	0
water-soluble vitamin metabolic process	0	0	31	30	0	0	32	0	0	0	0	0	0	0	0
nucleotide-excision repair, DNA incision	0	0	13	0	0	0	23	10	0	0	0	0	0	0	0
carboxylic acid catabolic process	0	0	72	69	0	17	71	0	0	0	0	0	0	0	0
Golgi vesicle transport	0	0	90	93	0	15	98	0	0	0	0	0	39	0	0
organelle fusion	0	0	32	29	0	0	0	0	0	0	0	0	0	0	0
steroid metabolic process	0	0	72	73	0	13	0	0	0	0	0	0	0	0	0
endoplasmic reticulum unfolded protein response	0	0	33	37	0	0	47	0	0	0	0	0	21	26	0
organic acid catabolic process	0	0	72	69	0	17	71	0	0	0	0	0	0	0	0
regulation of locomotion	0	0	72	71	0	0	0	0	0	0	0	0	0	0	0
lactation	0	0	13	0	0	0	0	0	0	0	0	0	0	0	0
response to starvation	0	0	36	34	0	0	43	0	0	0	0	0	19	22	0
protein folding in endoplasmic reticulum	0	0	7	7	0	0	10	5	0	0	0	4	6	6	5
ion transport	0	0	159	161	0	36	259	46	0	0	0	0	0	0	0
maintenance of protein localization in endoplasmic reticulum	0	0	6	6	0	0	0	0	0	0	0	0	0	0	0
cellular carbohydrate biosynthetic process	0	0	18	16	0	0	26	0	0	0	0	0	0	0	0
cellular biogenic amine metabolic process	0	0	28	0	0	13	52	18	0	0	0	0	0	0	0
single-organism carbohydrate catabolic process	0	0	38	0	26	0	57	24	0	0	0	0	0	0	0
protein complex assembly	0	0	236	233	0	0	283	0	0	0	0	0	0	0	0
intracellular protein transmembrane import	0	0	17	17	0	0	26	0	0	0	0	0	0	0	0
establishment of vesicle localization	0	0	50	52	0	0	69	0	0	0	0	0	0	0	0
regulation of epidermal growth factor receptor signaling pathway	0	0	27	28	0	0	0	17	0	0	0	0	0	0	0
regulation of coenzyme metabolic process	0	0	20	22	0	0	22	0	0	0	0	6	0	0	0
carbohydrate catabolic process	0	0	39	0	28	16	59	26	0	0	0	0	0	0	0
organonitrogen compound catabolic process	0	0	84	83	46	0	106	0	0	0	0	0	0	0	0
sterol metabolic process	0	0	41	41	0	10	0	0	0	0	0	0	23	24	0
inflammatory response	0	0	42	40	0	0	0	0	0	0	0	0	0	0	0
steroid biosynthetic process	0	0	40	40	0	0	34	0	0	0	0	0	0	0	0
cytoskeleton organization	0	0	77	0	0	0	0	0	0	0	0	0	21	24	0
endosomal transport	0	0	55	55	0	0	0	0	0	0	0	0	0	0	0
sterol biosynthetic process	0	0	24	25	0	6	0	13	0	0	0	0	12	0	0
coenzyme biosynthetic process	0	0	39	39	0	12	48	28	0	0	0	11	17	0	12
lipoprotein metabolic process	0	0	30	0	0	0	48	0	0	0	0	0	0	0	0
small molecule catabolic process	0	0	114	102	35	28	121	44	0	0	0	15	0	47	0
retinol metabolic process	0	0	11	11	0	0	15	11	0	0	0	0	0	0	0
cellular amino acid catabolic process	0	0	45	44	0	0	41	0	0	0	0	0	0	22	0
cholesterol metabolic process	0	0	38	37	0	0	0	0	0	0	0	8	22	23	0
regulation of cell motility	0	0	67	66	0	0	0	0	0	0	0	0	0	0	0
polyamine metabolic process	0	0	7	7	0	0	0	0	0	0	0	0	0	0	0
S-adenosylmethionine metabolic process	0	0	10	0	0	0	0	0	0	0	0	0	0	0	0
primary alcohol metabolic process	0	0	20	20	0	0	24	14	0	3	0	0	0	0	0
ethanol metabolic process	0	0	9	9	0	0	9	0	0	0	0	0	0	0	0
COPII-coated vesicle budding	0	0	25	27	0	0	31	0	0	0	0	0	15	15	0
regulation of cell migration	0	0	65	0	0	0	0	0	0	0	0	0	0	0	0
mitochondrial respiratory chain complex I assembly	0	0	38	38	0	0	41	0	0	0	0	0	0	0	0
mitochondrial electron transport, NADH to ubiquinone	0	0	35	35	0	0	41	0	0	0	0	0	0	0	0
vesicle fusion	0	0	23	21	0	0	0	0	0	0	0	0	0	0	0
outer mitochondrial membrane organization	0	0	6	6	0	0	6	0	0	0	0	0	0	0	0
fatty acid biosynthetic process	0	0	33	35	0	0	58	0	0	0	0	0	0	0	0
ER to Golgi vesicle-mediated transport	0	0	52	54	0	0	58	0	0	0	0	0	33	33	0
ATP synthesis coupled electron transport	0	0	53	53	0	0	69	0	0	0	0	0	15	0	0
neutral lipid catabolic process	0	0	12	0	0	0	0	0	0	0	0	0	7	0	0
cation transport	0	0	101	101	0	19	0	23	0	0	0	0	46	0	0
vesicle localization	0	0	50	52	0	0	69	0	0	0	0	0	0	0	0
cholesterol biosynthetic process	0	0	23	23	0	0	0	12	0	0	0	0	11	0	0
chemokine-mediated signaling pathway	0	0	2	2	0	0	1	0	0	0	0	0	0	0	0
regulation of cellular metabolic process	0	0	568	547	325	213	830	0	0	0	0	0	0	0	0
secondary alcohol biosynthetic process	0	0	23	23	0	0	0	12	0	0	0	0	11	0	0
alcohol biosynthetic process	0	0	41	41	0	0	49	22	0	0	0	0	17	20	0
vesicle organization	0	0	71	70	0	0	74	0	0	0	0	0	0	0	0
cellular iron ion homeostasis	0	0	18	0	0	0	19	0	0	0	0	0	0	0	0
pyrimidine nucleobase biosynthetic process	0	0	6	6	0	0	0	0	0	0	0	0	0	0	0
cellular transition metal ion homeostasis	0	0	24	0	0	0	29	0	0	0	0	0	0	0	0
cation transmembrane transport	0	0	79	80	0	14	0	18	0	0	0	19	42	44	0
mitochondrion organization	0	0	149	145	0	0	175	0	0	0	0	0	0	0	0
regulation of protein processing	0	0	3	3	0	0	0	0	0	0	0	0	0	0	0
isoprenoid metabolic process	0	0	35	33	0	0	33	23	0	0	0	0	0	0	0
response to endoplasmic reticulum stress	0	0	61	66	16	15	94	35	0	0	0	18	38	44	0
polyol metabolic process	0	0	25	25	0	0	33	0	0	0	0	0	0	0	0
vesicle targeting, rough ER to cis-Golgi	0	0	24	26	0	0	30	0	0	0	0	0	15	15	0
iron ion transport	0	0	17	17	0	0	27	0	0	0	0	5	10	0	6
acylglycerol catabolic process	0	0	12	0	0	0	0	0	0	0	0	0	7	0	0
histone mRNA metabolic process	0	0	11	0	4	0	0	8	0	0	0	0	7	10	0
protein localization to mitochondrion	0	0	26	25	0	0	32	17	0	0	0	0	0	0	0
regulation of cellular component movement	0	0	69	69	0	0	0	0	0	0	0	0	0	0	0
protein maturation by protein folding	0	0	6	6	0	0	7	0	0	0	0	0	0	0	0
cellular carbohydrate metabolic process	0	0	46	38	0	0	67	26	0	0	0	14	23	25	17
sulfur compound metabolic process	0	0	86	81	40	0	105	0	0	0	0	0	0	0	0
regulation of hormone levels	0	0	87	84	0	0	0	0	0	0	0	0	0	0	0
regulation of ERBB signaling pathway	0	0	28	29	0	0	0	18	0	0	0	0	0	0	0
oxidative phosphorylation	0	0	57	58	0	0	74	0	0	0	0	0	18	18	0
secondary alcohol metabolic process	0	0	38	37	0	0	0	0	0	0	0	8	22	23	0
mitochondrial respiratory chain complex I biogenesis	0	0	38	38	0	0	41	0	0	0	0	0	0	0	0
single-organism developmental process	0	0	483	0	0	0	735	0	0	0	0	0	0	0	0
antigen processing and presentation of exogenous peptide antigen via MHC class II	0	0	28	28	16	0	0	18	2	0	0	8	25	25	9
oxidation-reduction process	0	0	253	246	63	46	349	106	0	7	0	37	80	98	0
lipid catabolic process	0	0	70	65	26	22	88	39	0	0	0	0	33	35	0
glycerolipid catabolic process	0	0	15	0	0	0	17	0	0	0	0	0	0	0	0
sulfur amino acid metabolic process	0	0	22	20	0	0	15	0	0	0	0	0	0	0	0
transcription-coupled nucleotide-excision repair	0	0	23	0	0	0	41	0	0	0	0	0	16	17	0
electron transport chain	0	0	61	62	0	0	74	0	0	0	0	0	21	21	0
alcohol catabolic process	0	0	19	0	0	0	18	0	0	3	0	0	0	0	0
multicellular organismal development	0	0	403	0	0	0	630	0	0	0	0	0	0	0	0
inorganic ion transmembrane transport	0	0	71	72	0	15	0	16	0	0	0	18	41	43	0
glucose 6-phosphate metabolic process	0	0	15	0	0	0	16	11	0	0	0	0	0	0	0
aspartate family amino acid metabolic process	0	0	25	23	0	9	21	0	0	0	0	0	0	0	0
secretion by tissue	0	0	14	0	0	0	0	0	0	0	0	0	0	0	0
amine metabolic process	0	0	30	0	0	13	56	18	0	0	0	0	0	0	0
ethanol oxidation	0	0	9	9	0	0	8	0	0	0	0	0	0	0	0
single-organism membrane fusion	0	0	32	30	0	0	0	0	0	0	0	0	0	0	0
triglyceride metabolic process	0	0	24	22	0	0	25	0	0	0	0	0	0	0	0
response to iron ion	0	0	0	12	0	0	14	0	0	0	0	6	0	0	6
cargo loading into vesicle	0	0	0	6	0	0	0	0	0	0	0	0	0	0	0
ion transmembrane transport	0	0	0	106	0	20	0	29	0	0	0	24	47	0	0
homocysteine metabolic process	0	0	0	9	0	0	0	0	0	0	0	0	0	0	0
membrane budding	0	0	0	38	0	0	37	0	0	0	0	0	19	0	0
intermediate filament organization	0	0	0	10	0	0	0	0	0	0	0	0	0	0	0
regulation of glycolytic process	0	0	0	15	0	0	15	0	0	0	0	0	0	0	0
immune response-activating cell surface receptor signaling pathway	0	0	0	64	54	64	86	42	0	0	0	0	0	0	0
regulation of transcription from RNA polymerase II promoter	0	0	0	147	0	0	221	0	0	0	0	0	0	0	0
neutrophil chemotaxis	0	0	0	2	0	0	0	0	0	0	0	0	0	0	0
neutrophil migration	0	0	0	2	0	0	0	0	0	0	0	0	0	0	0
localization within membrane	0	0	0	31	0	0	35	0	0	0	0	0	18	18	0
regulation of translational initiation	0	0	0	29	13	13	36	18	0	0	0	0	0	30	0
vesicle targeting, to, from or within Golgi	0	0	0	27	0	0	30	0	0	0	0	0	16	16	0
single-organism membrane budding	0	0	0	29	0	0	33	0	0	0	0	0	16	0	0
response to metal ion	0	0	0	71	0	0	92	0	0	0	0	17	39	47	0
response to inorganic substance	0	0	0	97	0	0	126	0	0	0	0	0	48	62	0
post-Golgi vesicle-mediated transport	0	0	0	27	0	0	0	0	0	0	0	0	0	0	0
response to transition metal nanoparticle	0	0	0	38	0	0	0	0	0	0	0	10	0	0	0
formation of translation preinitiation complex	0	0	0	12	0	0	12	0	0	0	0	0	0	12	0
cellular response to topologically incorrect protein	0	0	0	38	0	0	53	0	0	0	0	0	21	26	0
regulation of DNA replication	0	0	0	0	25	0	0	26	0	0	0	0	0	0	0
regulation of phosphorylation	0	0	0	0	135	0	0	0	0	0	0	0	0	0	0
immune system process	0	0	0	0	181	162	0	0	0	0	0	0	0	0	0
response to peptide hormone	0	0	0	0	45	0	111	0	0	0	0	0	37	44	0
ganglioside metabolic process	0	0	0	0	4	0	0	0	0	0	0	0	0	0	0
positive regulation of exocytosis	0	0	0	0	14	0	0	0	0	0	0	0	0	0	0
nucleotide catabolic process	0	0	0	0	12	0	33	0	0	0	0	0	0	0	0
regulation of meiotic cell cycle	0	0	0	0	8	0	0	0	0	0	0	0	0	0	0
cyclic nucleotide metabolic process	0	0	0	0	21	0	30	0	0	0	0	0	0	0	0
immune response-activating signal transduction	0	0	0	0	60	71	96	57	0	0	0	0	0	0	0
tube closure	0	0	0	0	18	0	0	0	0	0	0	0	0	0	0
anion transport	0	0	0	0	15	0	0	0	0	0	0	0	0	0	0
immune response-regulating cell surface receptor signaling pathway	0	0	0	0	59	70	96	54	0	0	0	0	0	0	0
intraciliary transport	0	0	0	0	2	0	0	0	0	0	0	0	0	0	0
embryonic morphogenesis	0	0	0	0	56	0	0	0	0	0	0	0	0	0	0
single-organism nuclear import	0	0	0	0	16	0	32	0	0	0	0	0	0	0	0
interleukin-1 production	0	0	0	0	4	0	0	0	0	0	0	0	0	0	0
regulation of telomere maintenance via telomerase	0	0	0	0	12	0	0	11	0	0	4	0	0	0	0
embryo development ending in birth or egg hatching	0	0	0	0	50	0	0	0	0	0	0	0	0	0	0
planar cell polarity pathway involved in neural tube closure	0	0	0	0	6	0	0	0	0	0	0	0	0	0	0
regulation of double-strand break repair via homologous recombination	0	0	0	0	2	0	0	0	0	0	0	0	0	0	0
embryo development	0	0	0	0	79	0	0	0	0	0	0	0	0	0	0
positive regulation of skeletal muscle cell proliferation	0	0	0	0	2	0	0	0	0	0	0	0	0	0	0
maintenance of cell number	0	0	0	0	14	0	0	0	0	0	0	0	0	0	0
regulation of calcium ion transmembrane transporter activity	0	0	0	0	15	0	0	0	0	0	0	0	0	0	0
response to nicotine	0	0	0	0	17	0	0	0	0	0	0	0	0	0	0
reproductive process	0	0	0	0	99	0	0	0	0	0	0	0	0	0	0
regulation of planar cell polarity pathway involved in axis elongation	0	0	0	0	2	0	0	0	0	0	0	0	0	0	0
striated muscle cell differentiation	0	0	0	0	25	0	0	0	0	0	0	0	0	0	0
muscle system process	0	0	0	0	49	0	0	0	0	0	0	0	0	0	0
regulation of kinase activity	0	0	0	0	78	0	0	81	0	0	0	0	0	0	0
positive regulation of telomere maintenance	0	0	0	0	12	0	0	0	0	0	4	0	0	0	0
response to nickel cation	0	0	0	0	2	0	0	0	0	0	0	0	0	0	0
regulation of establishment of protein localization to chromosome	0	0	0	0	7	0	0	0	0	0	3	0	0	0	6
mitotic cell cycle phase transition	0	0	0	0	24	25	66	35	0	0	0	0	0	0	0
G-protein coupled receptor signaling pathway	0	0	0	0	61	25	90	0	0	0	0	0	0	0	0
convergent extension involved in gastrulation	0	0	0	0	5	0	0	0	0	0	0	0	0	0	0
signal transduction by protein phosphorylation	0	0	0	0	62	49	0	0	0	0	0	0	0	0	0
activation of protein kinase activity	0	0	0	0	46	0	0	46	0	0	0	0	0	0	0
GO:0010638	0	0	0	0	57	47	0	0	0	0	0	0	0	0	0
platelet dense granule organization	0	0	0	0	2	0	0	0	0	0	0	0	0	0	0
sodium ion transmembrane transport	0	0	0	0	7	0	0	0	0	0	0	0	0	0	0
miRNA mediated inhibition of translation	0	0	0	0	2	0	0	0	0	0	0	0	0	0	0
radial glial cell differentiation	0	0	0	0	3	0	0	0	0	0	0	0	0	0	0
regulation of immune system process	0	0	0	0	136	137	0	0	0	0	0	0	0	0	0
response to radiation	0	0	0	0	37	0	0	0	0	0	0	0	39	45	0
regulation of epithelial to mesenchymal transition	0	0	0	0	14	0	0	0	0	0	0	0	0	0	0
phospholipid dephosphorylation	0	0	0	0	11	0	0	0	0	0	0	0	0	0	0
regulation of growth	0	0	0	0	72	0	0	0	0	0	0	0	0	0	0
negative regulation of planar cell polarity pathway involved in axis elongation	0	0	0	0	2	0	0	0	0	0	0	0	0	0	0
positive regulation of protein modification process	0	0	0	0	139	0	0	0	0	0	0	0	0	0	0
organic acid transport	0	0	0	0	8	0	0	0	0	0	0	0	0	0	0
response to nitrogen compound	0	0	0	0	102	0	215	0	0	0	0	0	65	82	0
striated muscle contraction	0	0	0	0	22	0	0	0	0	0	0	0	0	0	0
astrocyte cell migration	0	0	0	0	3	0	0	0	0	0	0	0	0	0	0
positive regulation of intracellular protein transport	0	0	0	0	31	22	0	0	0	0	0	0	0	0	0
fucose metabolic process	0	0	0	0	2	0	0	0	0	0	0	0	0	0	0
activation of protein kinase A activity	0	0	0	0	13	0	15	0	0	0	0	0	0	0	0
glutathione derivative biosynthetic process	0	0	0	0	11	0	17	0	0	0	0	0	0	0	0
trachea morphogenesis	0	0	0	0	6	0	0	0	0	0	0	0	0	0	0
positive regulation of blood vessel endothelial cell migration	0	0	0	0	8	0	0	0	0	0	0	0	0	0	0
chaperone mediated protein folding requiring cofactor	0	0	0	0	3	0	0	0	0	0	0	0	6	6	0
sphingolipid catabolic process	0	0	0	0	6	0	0	0	0	0	0	0	0	0	0
trachea development	0	0	0	0	6	0	0	0	0	0	0	0	0	0	0
GO:0032270	0	0	0	0	161	0	300	0	0	0	0	0	0	0	0
positive regulation of epithelial cell migration	0	0	0	0	21	0	0	0	0	0	0	0	0	0	0
establishment of RNA localization	0	0	0	0	11	0	0	42	0	0	0	0	34	42	0
divalent metal ion transport	0	0	0	0	41	0	0	0	0	0	0	0	0	0	0
cellular response to organic substance	0	0	0	0	174	0	399	0	0	0	0	57	130	157	0
muscle contraction	0	0	0	0	43	0	0	0	0	0	0	0	0	0	0
positive regulation of nitrogen compound metabolic process	0	0	0	0	128	0	0	158	0	0	0	0	112	136	0
positive regulation of protein localization to Cajal body	0	0	0	0	8	6	0	0	0	0	4	0	0	0	7
protein import into nucleus	0	0	0	0	16	0	32	0	0	0	0	0	0	0	0
regulation of catalytic activity	0	0	0	0	201	0	462	0	0	0	0	0	0	0	0
convergent extension involved in organogenesis	0	0	0	0	4	0	0	0	0	0	0	0	0	0	0
positive regulation of embryonic development	0	0	0	0	8	0	0	0	0	0	0	0	0	0	0
regulation of protein metabolic process	0	0	0	0	233	151	509	223	0	0	0	0	0	0	0
cellular response to oxygen-containing compound	0	0	0	0	84	0	181	0	0	0	0	0	60	74	0
positive regulation of RNA biosynthetic process	0	0	0	0	79	0	0	0	0	0	0	0	0	0	0
RNA transport	0	0	0	0	11	0	0	41	0	0	0	0	33	41	0
positive regulation of biosynthetic process	0	0	0	0	130	0	0	154	0	0	0	0	111	0	0
hyaluronan catabolic process	0	0	0	0	6	0	0	0	0	0	0	0	6	0	0
response to steroid hormone	0	0	0	0	53	0	0	0	0	0	0	0	0	0	0
activation of immune response	0	0	0	0	64	76	99	61	0	0	0	0	0	0	0
cellular response to organic cyclic compound	0	0	0	0	53	0	0	0	0	0	0	0	0	0	0
regulation of reproductive process	0	0	0	0	21	0	0	0	0	0	0	0	0	0	0
cellular response to hormone stimulus	0	0	0	0	56	0	125	0	0	0	0	0	41	0	0
organophosphate catabolic process	0	0	0	0	24	15	57	23	0	0	0	0	0	0	0
sodium ion transport	0	0	0	0	9	0	0	0	0	0	0	0	0	0	0
meiotic nuclear division	0	0	0	0	9	0	0	0	0	0	0	0	11	12	0
positive regulation of kinase activity	0	0	0	0	60	0	0	65	0	0	0	0	0	0	0
meiotic cell cycle process	0	0	0	0	9	0	0	0	0	0	0	0	12	0	0
protein targeting to nucleus	0	0	0	0	16	0	32	0	0	0	0	0	0	0	0
positive regulation of intracellular transport	0	0	0	0	43	33	0	0	0	0	0	0	0	0	0
glycosyl compound catabolic process	0	0	0	0	9	0	0	0	0	0	0	0	0	0	0
calcium ion transport	0	0	0	0	36	0	0	0	0	0	0	0	0	0	0
cellular response to interleukin-6	0	0	0	0	5	0	0	0	0	0	0	0	0	0	0
regulation of cellular response to stress	0	0	0	0	53	0	164	77	0	0	0	31	63	70	42
calcium ion transmembrane transport	0	0	0	0	31	0	0	0	0	0	0	0	0	0	0
lung morphogenesis	0	0	0	0	12	0	0	0	0	0	0	0	0	0	0
microtubule-based process	0	0	0	0	40	28	0	0	0	0	0	0	0	0	0
regulation of chromosome segregation	0	0	0	0	8	0	0	0	0	0	0	0	0	0	0
cellular response to insulin-like growth factor stimulus	0	0	0	0	2	0	0	0	0	0	0	0	0	0	0
single organism reproductive process	0	0	0	0	88	0	0	0	0	0	0	0	0	0	0
cellular response to endogenous stimulus	0	0	0	0	104	0	212	0	0	0	0	31	76	88	0
neural tube formation	0	0	0	0	17	0	0	0	0	0	0	0	0	0	0
cyclic nucleotide biosynthetic process	0	0	0	0	14	0	17	0	0	0	0	0	0	0	0
regulation of molecular function	0	0	0	0	246	171	0	0	0	0	0	0	0	0	0
purine-containing compound catabolic process	0	0	0	0	13	0	27	0	0	0	0	0	0	0	0
trachea formation	0	0	0	0	5	0	0	0	0	0	0	0	0	0	0
positive regulation of fibrinolysis	0	0	0	0	2	0	0	0	0	0	0	0	0	0	0
positive regulation of metabolic process	0	0	0	0	275	189	0	0	0	0	0	0	0	0	0
gamete generation	0	0	0	0	36	0	0	0	0	0	0	0	0	0	0
regulation of establishment of protein localization to telomere	0	0	0	0	7	0	0	0	0	0	3	0	0	0	6
regulation of cellular protein localization	0	0	0	0	67	43	0	0	0	0	0	0	0	0	45
cellular response to nitrogen compound	0	0	0	0	61	0	121	0	0	0	0	0	0	0	0
regulation of generation of precursor metabolites and energy	0	0	0	0	14	0	32	0	0	0	0	8	0	0	11
regulation of histone modification	0	0	0	0	12	0	0	0	0	0	0	0	0	0	0
regulation of establishment of planar polarity involved in neural tube closure	0	0	0	0	6	0	0	0	0	0	0	0	0	0	0
RNA localization	0	0	0	0	14	0	0	47	0	0	0	0	35	44	0
cellular response to arsenic-containing substance	0	0	0	0	2	0	0	0	0	0	0	0	0	0	0
positive regulation of protein kinase activity	0	0	0	0	60	0	0	60	0	0	0	0	0	0	0
ceramide metabolic process	0	0	0	0	13	0	26	0	0	0	0	0	0	0	0
cellular response to organonitrogen compound	0	0	0	0	58	0	117	0	0	0	0	0	0	0	0
peripheral nervous system myelin maintenance	0	0	0	0	4	2	0	0	0	0	0	2	0	0	0
regulation of protein localization to Cajal body	0	0	0	0	8	6	0	0	0	0	4	0	0	0	7
interleukin-1 secretion	0	0	0	0	2	0	0	0	0	0	0	0	0	0	0
GO:0043086	0	0	0	0	82	0	176	0	0	0	0	0	0	0	0
DNA double-strand break processing	0	0	0	0	2	0	0	0	0	0	0	0	0	0	0
prostate gland development	0	0	0	0	9	0	0	0	0	0	0	0	0	0	0
positive regulation of protein localization to chromosome, telomeric region	0	0	0	0	7	0	0	0	0	0	3	0	0	0	6
peptidyl-threonine phosphorylation	0	0	0	0	9	0	0	0	0	0	0	0	0	0	0
cell-cell adhesion via plasma-membrane adhesion molecules	0	0	0	0	13	5	10	0	0	0	0	0	0	0	0
response to hypoxia	0	0	0	0	34	0	80	0	0	0	0	18	28	33	22
macromolecule modification	0	0	0	0	163	121	0	0	0	0	0	0	0	0	0
epithelial tube formation	0	0	0	0	18	0	0	0	0	0	0	0	0	0	0
regulation of cholesterol storage	0	0	0	0	2	0	0	0	0	0	0	0	0	0	0
water homeostasis	0	0	0	0	17	0	25	0	0	0	0	0	0	0	0
glutathione derivative metabolic process	0	0	0	0	11	0	17	0	0	0	0	0	0	0	0
cell cycle phase transition	0	0	0	0	26	25	0	35	0	0	0	0	0	0	0
negative regulation of cell death	0	0	0	0	85	70	190	0	0	0	0	0	0	0	0
negative regulation of response to stimulus	0	0	0	0	150	101	0	0	0	0	0	0	0	0	0
protein transport along microtubule	0	0	0	0	2	0	0	0	0	0	0	0	0	0	0
glycolipid catabolic process	0	0	0	0	6	0	0	0	0	0	0	0	0	0	0
positive regulation of immune response	0	0	0	0	75	88	126	75	0	0	0	0	0	0	0
cyclic-nucleotide-mediated signaling	0	0	0	0	15	0	0	0	0	0	0	0	0	0	0
ribonucleotide catabolic process	0	0	0	0	8	0	20	0	0	0	0	0	0	0	0
carbohydrate derivative catabolic process	0	0	0	0	34	0	48	0	0	0	0	0	0	0	0
endocrine system development	0	0	0	0	14	0	0	15	0	0	0	0	0	0	8
cellular response to chemical stimulus	0	0	0	0	208	0	476	0	0	0	0	65	149	181	0
regulation of protein localization to chromosome, telomeric region	0	0	0	0	7	0	0	0	0	0	3	0	0	0	6
positive regulation of catenin import into nucleus	0	0	0	0	3	0	0	0	0	0	0	0	0	0	0
meiotic cell cycle	0	0	0	0	13	0	0	0	0	0	0	0	0	0	0
positive regulation of cellular component organization	0	0	0	0	117	0	0	0	0	0	0	0	0	0	0
nucleoside phosphate catabolic process	0	0	0	0	14	0	37	13	0	0	0	0	0	0	0
response to abiotic stimulus	0	0	0	0	100	0	0	0	0	0	0	38	84	98	0
convergent extension involved in axis elongation	0	0	0	0	4	0	0	0	0	0	0	0	0	0	0
positive regulation of cellular protein localization	0	0	0	0	46	37	0	0	0	0	0	0	0	0	35
purine ribonucleoside catabolic process	0	0	0	0	5	0	0	0	0	0	0	0	0	0	0
regulation of Golgi organization	0	0	0	0	2	0	0	5	0	0	0	0	0	0	0
in utero embryonic development	0	0	0	0	27	0	0	0	0	0	0	0	0	0	0
positive regulation of cell communication	0	0	0	0	154	117	0	0	0	0	0	0	0	0	0
skeletal system development	0	0	0	0	42	0	0	0	0	0	0	0	0	0	0
regulation of translation in response to stress	0	0	0	0	3	0	0	0	0	0	0	0	0	0	0
morphogenesis of an epithelial sheet	0	0	0	0	10	0	0	0	0	0	0	0	0	0	0
sexual reproduction	0	0	0	0	49	0	0	0	0	0	0	0	0	0	0
protein kinase B signaling	0	0	0	0	9	0	0	0	0	0	0	0	0	0	0
glycosphingolipid catabolic process	0	0	0	0	5	0	0	0	0	0	0	0	0	0	0
regulation of telomere maintenance via telomere lengthening	0	0	0	0	12	0	0	12	0	0	4	0	0	0	0
glycoside catabolic process	0	0	0	0	3	0	0	0	0	0	0	0	0	0	0
regulation of response to stress	0	0	0	0	142	116	317	158	0	0	0	56	0	0	73
regulation of embryonic development	0	0	0	0	24	0	0	0	0	0	0	0	0	0	0
positive regulation of chromatin modification	0	0	0	0	10	0	0	0	0	0	0	0	0	0	0
cell junction assembly	0	0	0	0	29	0	0	0	0	0	0	0	0	0	0
response to organic cyclic compound	0	0	0	0	113	0	195	0	0	0	0	0	66	80	0
positive regulation of telomerase RNA localization to Cajal body	0	0	0	0	10	8	0	0	0	0	4	0	0	0	8
response to endogenous stimulus	0	0	0	0	161	0	320	0	0	0	0	42	110	130	0
regulation of translation, ncRNA-mediated	0	0	0	0	2	0	0	0	0	0	0	0	0	0	0
protein modification process	0	0	0	0	161	121	0	0	0	0	0	0	0	0	0
regulation of intracellular transport	0	0	0	0	63	0	0	0	0	0	0	0	0	0	0
primary neural tube formation	0	0	0	0	17	0	0	0	0	0	0	0	0	0	0
positive regulation of cellular biosynthetic process	0	0	0	0	127	0	0	151	0	0	0	0	109	0	0
positive regulation of cellular metabolic process	0	0	0	0	230	149	0	0	0	0	0	0	0	0	0
regulation of DNA repair	0	0	0	0	9	0	0	0	0	0	0	0	0	0	0
Sertoli cell differentiation	0	0	0	0	3	0	0	0	0	0	0	0	0	0	0
GO:0051247	0	0	0	0	169	108	317	0	0	0	0	0	0	0	0
regulation of cellular localization	0	0	0	0	128	0	0	0	0	0	0	0	0	0	0
regulation of organelle organization	0	0	0	0	84	0	0	0	0	0	0	0	0	0	0
regulation of phosphorus metabolic process	0	0	0	0	155	0	0	0	0	0	0	0	0	0	0
chaperone-mediated protein folding	0	0	0	0	8	0	19	14	0	0	0	0	14	14	8
response to alkaloid	0	0	0	0	28	0	0	0	0	0	0	0	0	0	0
organic anion transport	0	0	0	0	14	0	0	6	0	0	0	0	0	0	0
glutathione biosynthetic process	0	0	0	0	7	0	0	0	0	0	0	0	0	0	0
regulation of cellular protein metabolic process	0	0	0	0	227	146	475	210	0	0	0	0	0	0	0
regulation of calcium ion import	0	0	0	0	19	0	0	0	0	0	0	0	0	0	0
morphogenesis of an epithelium	0	0	0	0	49	0	0	0	0	0	0	0	0	0	0
positive regulation of protein acetylation	0	0	0	0	7	0	0	0	0	0	0	0	0	0	0
positive regulation of nucleic acid-templated transcription	0	0	0	0	79	0	0	0	0	0	0	0	0	0	0
negative regulation of cellular protein metabolic process	0	0	0	0	106	79	224	0	0	0	0	0	0	0	0
membrane lipid catabolic process	0	0	0	0	7	0	9	0	0	0	0	0	0	0	0
response to peptide	0	0	0	0	47	0	113	0	0	0	0	0	37	45	0
Schwann cell development	0	0	0	0	8	0	0	0	0	0	0	0	0	0	0
cellular protein modification process	0	0	0	0	161	121	0	0	0	0	0	0	0	0	0
positive regulation of catalytic activity	0	0	0	0	159	121	339	0	0	0	0	0	0	0	0
regulation of phosphate metabolic process	0	0	0	0	154	0	0	0	0	0	0	0	0	0	0
postreplication repair	0	0	0	0	6	0	0	12	0	0	0	0	11	12	0
negative regulation of cell communication	0	0	0	0	131	86	0	0	0	0	0	0	0	0	0
convergent extension	0	0	0	0	7	0	0	0	0	0	0	0	0	0	0
regulation of protein kinase activity	0	0	0	0	76	0	0	77	0	0	0	0	0	0	0
cytoskeleton-dependent intracellular transport	0	0	0	0	11	0	0	0	0	0	0	0	0	0	0
positive regulation of telomere maintenance via telomere lengthening	0	0	0	0	12	8	0	0	0	0	4	0	0	0	7
microtubule anchoring	0	0	0	0	6	0	0	0	0	0	0	0	0	0	0
regulation of protein localization to nucleus	0	0	0	0	34	25	0	0	0	0	7	0	0	0	24
'de novo' protein folding	0	0	0	0	5	0	0	0	0	0	0	0	10	10	0
regulation of telomere maintenance	0	0	0	0	13	0	0	15	0	0	4	0	12	15	0
cellular response to mechanical stimulus	0	0	0	0	18	0	0	0	0	0	0	0	0	0	0
regeneration	0	0	0	0	27	0	0	0	0	0	0	0	0	0	0
ribonucleoside catabolic process	0	0	0	0	5	0	0	0	0	0	0	0	0	0	0
mitotic spindle organization	0	0	0	0	10	0	0	13	0	0	0	0	0	0	0
negative regulation of plasma membrane long-chain fatty acid transport	0	0	0	0	3	0	0	0	0	0	0	0	0	0	0
cellular response to lipid	0	0	0	0	45	0	0	0	0	0	0	0	0	0	0
positive regulation of immune system process	0	0	0	0	105	106	0	0	0	0	0	0	0	0	0
common myeloid progenitor cell proliferation	0	0	0	0	2	0	0	0	0	0	0	0	0	0	0
cochlea morphogenesis	0	0	0	0	4	0	0	0	0	0	0	0	0	0	0
positive regulation of molecular function	0	0	0	0	187	133	379	0	0	0	0	0	0	0	0
organ formation	0	0	0	0	9	0	0	0	0	0	0	0	0	0	0
morphogenesis of a branching epithelium	0	0	0	0	24	0	0	0	0	0	0	0	0	0	0
regulation of hepatocyte differentiation	0	0	0	0	2	0	0	0	0	0	0	0	0	0	0
morphogenesis of embryonic epithelium	0	0	0	0	20	0	0	0	0	0	0	0	0	0	0
regulation of protein localization	0	0	0	0	88	0	0	0	0	0	0	0	0	0	53
interleukin-1 beta production	0	0	0	0	4	0	0	0	0	0	0	0	0	0	0
nonribosomal peptide biosynthetic process	0	0	0	0	7	0	0	0	0	0	0	0	0	0	0
positive regulation of DNA replication	0	0	0	0	19	11	0	18	0	0	4	0	0	0	11
tube development	0	0	0	0	53	0	0	0	0	0	0	0	0	0	0
tissue morphogenesis	0	0	0	0	65	0	0	0	0	0	0	0	0	0	0
protein stabilization	0	0	0	0	27	16	0	0	0	0	6	0	0	0	16
purine ribonucleotide catabolic process	0	0	0	0	8	0	19	0	0	0	0	0	0	0	0
beta-catenin destruction complex disassembly	0	0	0	0	8	0	0	0	0	0	0	0	0	0	0
sperm-egg recognition	0	0	0	0	9	0	0	0	0	0	4	0	0	0	6
post-embryonic organ development	0	0	0	0	3	0	0	0	0	0	0	0	0	0	0
positive regulation of nucleobase-containing compound metabolic process	0	0	0	0	115	0	0	148	0	0	0	0	107	0	0
intracellular signal transduction	0	0	0	0	149	110	341	0	0	0	0	0	0	0	0
post-embryonic eye morphogenesis	0	0	0	0	2	0	0	0	0	0	0	0	0	0	0
axis elongation	0	0	0	0	10	0	0	0	0	0	0	0	0	0	0
negative regulation of embryonic development	0	0	0	0	8	0	0	0	0	0	0	0	0	0	0
positive regulation of establishment of protein localization to telomere	0	0	0	0	7	0	0	0	0	0	3	0	0	0	6
glutathione metabolic process	0	0	0	0	23	0	32	0	0	0	0	0	0	0	0
negative regulation of translation, ncRNA-mediated	0	0	0	0	2	0	0	0	0	0	0	0	0	0	0
peptidyl-threonine modification	0	0	0	0	9	0	0	0	0	0	0	0	0	0	0
DNA damage induced protein phosphorylation	0	0	0	0	2	0	0	0	0	0	0	0	0	0	0
homophilic cell adhesion via plasma membrane adhesion molecules	0	0	0	0	6	3	5	0	0	0	0	0	0	0	0
regulation of developmental process	0	0	0	0	200	0	0	0	0	0	0	0	0	0	0
canonical Wnt signaling pathway	0	0	0	0	20	0	0	0	0	0	0	0	0	0	0
positive regulation of macromolecule biosynthetic process	0	0	0	0	107	0	0	0	0	0	0	0	0	0	0
ganglioside catabolic process	0	0	0	0	3	0	0	0	0	0	0	0	0	0	0
positive regulation of signal transduction	0	0	0	0	146	112	0	0	0	0	0	0	0	0	0
positive regulation of cellular amide metabolic process	0	0	0	0	18	14	33	0	0	0	0	0	0	19	0
regulation of translational initiation in response to stress	0	0	0	0	3	0	0	0	0	0	0	0	7	8	0
GO:2001252	0	0	0	0	20	13	0	0	0	0	4	0	0	0	0
positive regulation of macromolecule metabolic process	0	0	0	0	230	144	0	0	0	0	0	0	0	0	0
spindle organization	0	0	0	0	12	0	0	0	0	0	0	0	0	0	0
regulation of oocyte development	0	0	0	0	5	0	7	0	0	0	0	0	0	0	0
regulation of Cdc42 protein signal transduction	0	0	0	0	3	0	0	0	0	0	0	0	0	0	0
cellular response to peptide	0	0	0	0	35	0	83	0	0	0	0	0	27	0	0
purine nucleotide catabolic process	0	0	0	0	12	0	26	0	0	0	0	0	0	0	0
globus pallidus development	0	0	0	0	2	0	0	0	0	0	0	0	0	0	0
regulation of telomerase RNA localization to Cajal body	0	0	0	0	10	8	0	0	0	0	4	0	0	0	8
skeletal muscle tissue regeneration	0	0	0	0	9	0	0	0	0	0	0	0	0	0	0
regulation of protein import into nucleus	0	0	0	0	23	0	0	0	0	0	0	0	0	0	0
cAMP catabolic process	0	0	0	0	5	0	10	0	0	0	0	0	0	0	0
DNA damage checkpoint	0	0	0	0	7	0	46	22	0	0	0	0	18	22	0
midbrain morphogenesis	0	0	0	0	4	0	0	0	0	0	0	0	0	0	0
purine nucleoside catabolic process	0	0	0	0	5	0	0	0	0	0	0	0	0	0	0
morphogenesis of a branching structure	0	0	0	0	25	0	0	0	0	0	0	0	0	0	0
renal system process	0	0	0	0	24	0	0	0	0	0	0	0	0	0	0
protein ubiquitination	0	0	0	0	42	31	0	0	0	0	0	0	0	0	0
regulation of Golgi inheritance	0	0	0	0	2	0	0	4	0	0	0	0	0	0	0
regulation of immune response	0	0	0	0	98	111	176	102	0	0	0	0	0	0	0
regulation of multicellular organismal development	0	0	0	0	168	0	0	0	0	0	0	0	0	0	0
regulation of anatomical structure morphogenesis	0	0	0	0	126	0	0	0	0	0	0	0	0	0	0
negative regulation of signal transduction	0	0	0	0	124	80	0	0	0	0	0	0	0	0	0
positive regulation of response to stimulus	0	0	0	0	190	168	0	0	0	0	0	0	0	0	0
neural tube development	0	0	0	0	20	0	0	0	0	0	0	0	0	0	0
MAPK cascade	0	0	0	0	52	49	91	0	0	0	0	0	0	0	0
G2/M transition of mitotic cell cycle	0	0	0	0	17	20	0	0	0	0	0	0	0	0	15
regulation of DNA metabolic process	0	0	0	0	41	0	0	45	0	0	0	0	33	40	0
'de novo' posttranslational protein folding	0	0	0	0	5	0	0	0	0	0	0	0	8	8	0
response to hormone	0	0	0	0	100	0	205	0	0	0	0	0	69	83	0
regulation of transferase activity	0	0	0	0	115	77	228	105	0	0	0	0	0	0	0
thyroid gland development	0	0	0	0	5	0	0	6	0	0	0	0	0	0	0
regulation of defense response	0	0	0	0	88	79	0	0	0	0	0	0	0	0	0
positive regulation of RNA metabolic process	0	0	0	0	81	0	0	0	0	0	0	0	91	0	0
regulation of plasma membrane long-chain fatty acid transport	0	0	0	0	3	0	0	0	0	0	0	0	0	0	0
regulation of nucleocytoplasmic transport	0	0	0	0	26	0	0	0	0	0	0	0	0	0	0
regulation of cytoplasmic transport	0	0	0	0	50	35	111	0	0	0	0	0	0	0	0
tube morphogenesis	0	0	0	0	35	0	0	0	0	0	0	0	0	0	0
positive regulation of transcription from RNA polymerase II promoter	0	0	0	0	49	0	0	0	0	0	0	0	0	0	0
developmental process involved in reproduction	0	0	0	0	46	0	0	0	0	0	0	0	0	0	0
reproduction	0	0	0	0	99	0	0	0	0	0	0	0	0	0	0
positive regulation of translation	0	0	0	0	15	0	0	0	0	0	0	0	0	16	0
negative regulation of cell cycle	0	0	0	0	30	0	0	47	0	0	0	0	0	0	0
regulation of chromosome organization	0	0	0	0	27	0	0	32	0	0	0	0	0	0	0
tube formation	0	0	0	0	21	0	0	0	0	0	0	0	0	0	0
MAPK import into nucleus	0	0	0	0	2	0	0	2	0	0	0	0	0	0	0
response to decreased oxygen levels	0	0	0	0	34	0	80	0	0	0	0	18	28	0	22
inorganic anion transport	0	0	0	0	1	0	0	0	0	0	0	0	0	0	0
neural tube closure	0	0	0	0	17	0	0	0	0	0	0	0	0	0	0
positive regulation of histone modification	0	0	0	0	9	0	0	0	0	0	0	0	0	0	0
positive regulation of signaling	0	0	0	0	152	117	0	0	0	0	0	0	0	0	0
gliogenesis	0	0	0	0	29	0	0	0	0	0	0	0	0	0	0
embryonic epithelial tube formation	0	0	0	0	18	0	0	0	0	0	0	0	0	0	0
cAMP metabolic process	0	0	0	0	16	0	18	0	0	0	0	0	0	0	0
negative regulation of cell fate specification	0	0	0	0	2	0	0	0	0	0	0	0	0	0	0
organic acid transmembrane transport	0	0	0	0	2	0	0	0	0	0	0	0	0	0	0
ceramide catabolic process	0	0	0	0	5	0	0	0	0	0	0	0	0	0	0
chordate embryonic development	0	0	0	0	50	0	0	0	0	0	0	0	0	0	0
regulation of cell fate specification	0	0	0	0	3	0	0	0	0	0	0	0	0	0	0
regulation of protein targeting	0	0	0	0	36	0	0	0	0	0	0	0	0	0	0
cAMP biosynthetic process	0	0	0	0	10	0	0	0	0	0	0	0	0	0	0
multi-organism reproductive process	0	0	0	0	66	0	0	0	0	0	0	0	0	0	0
protein modification by small protein conjugation or removal	0	0	0	0	51	35	0	0	0	0	0	0	0	0	0
negative regulation of signaling	0	0	0	0	131	0	0	0	0	0	0	0	0	0	0
cell cycle G2/M phase transition	0	0	0	0	17	20	0	0	0	0	0	0	0	0	15
tissue development	0	0	0	0	136	0	0	0	0	0	0	0	0	0	0
response to mechanical stimulus	0	0	0	0	35	0	0	0	0	0	0	0	0	0	0
post-embryonic organ morphogenesis	0	0	0	0	2	0	0	0	0	0	0	0	0	0	0
neuromuscular synaptic transmission	0	0	0	0	11	0	0	0	0	0	0	0	0	0	0
regulation of multicellular organismal metabolic process	0	0	0	0	10	0	0	0	0	0	0	0	0	0	0
Sertoli cell development	0	0	0	0	2	0	0	0	0	0	0	0	0	0	0
GO:0044092	0	0	0	0	102	0	0	0	0	0	0	0	0	0	0
response to oxygen levels	0	0	0	0	35	0	85	0	0	0	0	18	0	0	23
renal water homeostasis	0	0	0	0	15	0	21	0	0	0	0	0	0	0	0
regulation of collagen metabolic process	0	0	0	0	10	0	0	0	0	0	0	0	0	0	0
cell cycle checkpoint	0	0	0	0	12	0	60	29	0	0	0	0	25	30	0
regulation of sequestering of calcium ion	0	0	0	0	19	0	0	0	0	0	0	0	0	0	0
epithelial tube morphogenesis	0	0	0	0	33	0	0	0	0	0	0	0	0	0	0
divalent inorganic cation transport	0	0	0	0	42	0	0	0	0	0	0	0	0	0	0
mesenchyme migration	0	0	0	0	4	0	0	0	0	0	0	0	0	0	0
second-messenger-mediated signaling	0	0	0	0	31	0	0	0	0	0	0	0	0	0	0
regulation of cell cycle arrest	0	0	0	0	9	0	36	0	0	0	0	0	0	0	11
midbrain development	0	0	0	0	16	12	0	0	0	0	0	0	0	0	0
positive regulation of transcription, DNA-templated	0	0	0	0	79	0	0	0	0	0	0	0	0	0	0
post-anal tail morphogenesis	0	0	0	0	4	0	0	0	0	0	0	0	0	0	0
regulation of glucose metabolic process	0	0	0	0	15	0	0	0	0	0	0	9	0	0	11
negative regulation of protein metabolic process	0	0	0	0	109	82	240	0	0	0	0	0	0	0	0
regulation of protein modification process	0	0	0	0	181	0	0	0	0	0	0	0	0	0	0
positive regulation of telomere maintenance via telomerase	0	0	0	0	12	8	0	0	0	0	4	0	0	0	7
protein phosphorylation	0	0	0	0	90	76	0	0	0	0	0	0	0	0	0
stem cell population maintenance	0	0	0	0	13	0	0	0	0	0	0	0	0	0	0
intraciliary retrograde transport	0	0	0	0	2	0	0	0	0	0	0	0	0	0	0
positive regulation of DNA metabolic process	0	0	0	0	26	0	0	29	0	0	0	0	0	24	17
regulation of intracellular protein transport	0	0	0	0	41	0	0	0	0	0	0	0	0	0	0
carboxylic acid transport	0	0	0	0	8	0	0	0	0	0	0	0	0	0	0
inosine metabolic process	0	0	0	0	3	0	0	0	0	0	0	0	0	0	0
response to organonitrogen compound	0	0	0	0	98	0	207	0	0	0	0	0	59	76	0
cyclic purine nucleotide metabolic process	0	0	0	0	14	0	17	0	0	0	0	0	0	0	0
nucleic acid transport	0	0	0	0	11	0	0	41	0	0	0	0	33	41	0
cellular response to peptide hormone stimulus	0	0	0	0	34	0	82	0	0	0	0	0	27	0	0
GO:0031400	0	0	0	0	79	52	154	64	0	0	0	0	0	0	0
organ morphogenesis	0	0	0	0	70	0	0	0	0	0	0	0	0	0	0
transcription from RNA polymerase II promoter	0	0	0	0	20	0	0	0	0	0	0	0	67	74	0
animal organ development	0	0	0	0	202	0	0	0	0	0	0	0	0	0	0
positive regulation of cyclase activity	0	0	0	0	16	0	0	12	0	0	0	0	0	0	0
epithelium development	0	0	0	0	86	0	0	0	0	0	0	0	0	0	0
multicellular organismal water homeostasis	0	0	0	0	16	0	25	0	0	0	0	0	0	0	0
negative regulation of cholesterol biosynthetic process	0	0	0	0	0	2	0	0	0	0	0	0	0	0	0
regulation of myelination	0	0	0	0	0	8	0	0	0	0	0	0	0	0	0
sensory perception	0	0	0	0	0	13	0	0	0	0	0	0	0	0	0
response to glucose	0	0	0	0	0	17	0	0	0	0	0	0	17	0	0
positive regulation of apoptotic process	0	0	0	0	0	44	137	0	0	0	0	0	0	0	0
response to hexose	0	0	0	0	0	17	38	0	0	0	0	0	0	0	0
nuclear-transcribed mRNA catabolic process, deadenylation-dependent decay	0	0	0	0	0	3	19	14	0	0	0	0	0	0	0
synaptic signaling	0	0	0	0	0	15	48	0	0	0	0	0	0	0	0
G-protein coupled receptor signaling pathway, coupled to cyclic nucleotide second messenger	0	0	0	0	0	1	0	0	0	0	0	0	0	0	0
regulation of leukocyte cell-cell adhesion	0	0	0	0	0	34	0	0	0	0	0	0	0	0	0
vascular endothelial growth factor receptor signaling pathway	0	0	0	0	0	17	0	0	0	0	0	0	0	0	0
endocrine pancreas development	0	0	0	0	0	2	0	0	0	0	0	0	0	0	0
S-adenosylmethionine cycle	0	0	0	0	0	2	0	0	0	0	0	0	0	0	0
RNA polyadenylation	0	0	0	0	0	2	0	8	0	0	0	0	10	11	0
regulation of T cell activation	0	0	0	0	0	33	0	0	0	0	0	0	0	0	0
regulation of apoptotic signaling pathway	0	0	0	0	0	34	93	0	0	0	0	21	0	0	29
serine family amino acid biosynthetic process	0	0	0	0	0	4	0	0	0	0	0	0	0	0	0
endocytosis	0	0	0	0	0	55	0	0	0	0	0	0	47	0	0
Notch receptor processing	0	0	0	0	0	7	0	0	0	0	0	0	0	0	0
positive regulation of actin filament polymerization	0	0	0	0	0	15	0	0	0	0	0	0	0	0	0
single-organism organelle organization	0	0	0	0	0	90	0	0	0	0	0	0	0	95	0
Fc-gamma receptor signaling pathway involved in phagocytosis	0	0	0	0	0	30	0	0	0	0	0	0	0	0	0
positive regulation of cell death	0	0	0	0	0	46	148	0	0	0	0	0	0	0	0
lipid modification	0	0	0	0	0	24	70	0	0	0	0	0	29	30	0
regulation of intrinsic apoptotic signaling pathway	0	0	0	0	0	15	43	0	0	0	0	0	0	25	0
phagocytosis	0	0	0	0	0	36	0	0	0	0	0	0	0	0	0
Fc-gamma receptor signaling pathway	0	0	0	0	0	31	0	0	0	0	0	0	0	0	0
ephrin receptor signaling pathway	0	0	0	0	0	17	0	0	0	0	0	0	0	0	0
neurological system process	0	0	0	0	0	26	0	0	0	0	0	0	0	0	0
nuclear-transcribed mRNA poly(A) tail shortening	0	0	0	0	0	3	18	0	0	0	0	0	0	0	0
cytokine-mediated signaling pathway	0	0	0	0	0	57	0	0	0	0	0	0	0	0	0
synaptic transmission	0	0	0	0	0	15	48	0	0	0	0	0	0	0	0
Fc receptor mediated stimulatory signaling pathway	0	0	0	0	0	30	0	0	0	0	0	0	0	0	0
actin nucleation	0	0	0	0	0	9	0	0	0	0	0	0	0	0	0
regulation of Ras protein signal transduction	0	0	0	0	0	27	0	0	0	0	0	0	0	0	0
positive regulation of programmed cell death	0	0	0	0	0	44	140	0	0	0	0	0	0	0	0
positive regulation of protein transport	0	0	0	0	0	37	0	0	0	0	0	0	0	0	0
Arp2/3 complex-mediated actin nucleation	0	0	0	0	0	9	0	0	0	0	0	0	0	0	0
SNARE complex assembly	0	0	0	0	0	2	0	0	0	0	0	0	0	0	0
potassium ion transport	0	0	0	0	0	3	0	0	0	0	0	0	0	0	0
substantia nigra development	0	0	0	0	0	10	0	0	0	0	0	0	0	0	0
regulation of nitric-oxide synthase activity	0	0	0	0	0	10	0	14	0	0	0	9	11	12	10
cellular response to cytokine stimulus	0	0	0	0	0	68	0	0	0	0	0	0	0	0	0
adenylate cyclase-modulating G-protein coupled receptor signaling pathway	0	0	0	0	0	1	0	0	0	0	0	0	0	0	0
negative regulation of neuron death	0	0	0	0	0	23	0	0	0	0	0	11	0	23	0
negative regulation of cholesterol metabolic process	0	0	0	0	0	2	0	0	0	0	0	0	0	0	0
acetyl-CoA metabolic process	0	0	0	0	0	6	12	9	0	0	0	6	8	9	6
trans-synaptic signaling	0	0	0	0	0	15	48	0	0	0	0	0	0	0	0
mRNA polyadenylation	0	0	0	0	0	2	0	8	0	0	0	0	10	11	0
response to cytokine	0	0	0	0	0	74	0	0	0	0	0	0	0	0	0
positive regulation of protein polymerization	0	0	0	0	0	16	0	0	0	0	0	0	0	0	0
regulation of monooxygenase activity	0	0	0	0	0	12	0	15	0	0	0	9	0	13	10
immune response-regulating cell surface receptor signaling pathway involved in phagocytosis	0	0	0	0	0	30	0	0	0	0	0	0	0	0	0
positive regulation of monooxygenase activity	0	0	0	0	0	9	0	10	0	0	0	0	0	0	0
metal ion transport	0	0	0	0	0	17	0	15	0	0	0	0	0	0	0
cysteine biosynthetic process	0	0	0	0	0	2	0	0	0	0	0	0	0	0	0
immune effector process	0	0	0	0	0	51	0	0	0	0	0	0	0	0	0
cyclic nucleotide catabolic process	0	0	0	0	0	0	12	0	0	0	0	0	0	0	0
phosphatidylglycerol acyl-chain remodeling	0	0	0	0	0	0	9	5	0	0	0	0	0	0	0
sphingoid biosynthetic process	0	0	0	0	0	0	8	0	0	0	0	0	0	0	0
glucose transport	0	0	0	0	0	0	19	0	0	0	0	0	0	0	0
mitotic DNA damage checkpoint	0	0	0	0	0	0	34	18	0	0	0	0	14	17	0
iron-sulfur cluster assembly	0	0	0	0	0	0	11	0	0	0	0	0	0	0	0
spliceosomal complex assembly	0	0	0	0	0	0	1	0	0	0	0	0	16	16	0
cellular ion homeostasis	0	0	0	0	0	0	118	0	0	0	0	0	0	0	0
response to caffeine	0	0	0	0	0	0	9	0	0	0	0	0	0	0	0
signal transduction involved in DNA integrity checkpoint	0	0	0	0	0	0	27	14	0	0	0	0	0	0	9
response to vitamin	0	0	0	0	0	0	33	0	0	0	0	0	0	0	0
negative regulation of retrograde protein transport, ER to cytosol	0	0	0	0	0	0	8	0	0	0	0	0	0	0	0
glycogen metabolic process	0	0	0	0	0	0	33	15	0	0	0	0	0	0	0
protein targeting to vacuole	0	0	0	0	0	0	14	0	0	0	0	0	0	0	0
proteasome assembly	0	0	0	0	0	0	11	0	0	0	0	0	0	0	0
fatty acid homeostasis	0	0	0	0	0	0	7	0	0	0	0	0	0	0	0
DNA integrity checkpoint	0	0	0	0	0	0	49	23	0	0	0	0	20	24	0
cGMP catabolic process	0	0	0	0	0	0	6	0	0	0	0	0	0	0	0
phospholipid catabolic process	0	0	0	0	0	0	16	8	0	0	0	0	0	0	0
ncRNA transcription	0	0	0	0	0	0	28	0	0	0	0	0	0	0	0
phosphatidylcholine biosynthetic process	0	0	0	0	0	0	17	0	0	0	0	0	0	0	0
regulation of synapse organization	0	0	0	0	0	0	7	0	0	0	0	0	0	0	0
positive regulation of multi-organism process	0	0	0	0	0	0	45	0	0	0	0	0	0	0	0
oligosaccharide-lipid intermediate biosynthetic process	0	0	0	0	0	0	11	0	0	0	0	0	0	0	0
negative regulation of apoptotic signaling pathway	0	0	0	0	0	0	58	0	0	0	0	0	0	0	0
pattern specification process	0	0	0	0	0	0	36	0	0	0	0	0	0	0	0
lipid homeostasis	0	0	0	0	0	0	34	0	0	0	0	0	20	23	0
positive regulation of viral process	0	0	0	0	0	0	36	0	0	0	0	0	0	0	0
transcription elongation from RNA polymerase II promoter	0	0	0	0	0	0	39	16	0	0	0	0	12	0	0
proline metabolic process	0	0	0	0	0	0	7	0	0	0	0	0	0	0	0
negative regulation of cell cycle G1/S phase transition	0	0	0	0	0	0	32	0	0	0	0	0	0	0	0
negative regulation of mitotic cell cycle phase transition	0	0	0	0	0	0	40	22	0	0	0	0	0	0	0
cell redox homeostasis	0	0	0	0	0	0	31	0	2	2	2	8	14	14	0
cellular cation homeostasis	0	0	0	0	0	0	115	0	0	0	0	0	0	0	0
regulation of carbohydrate catabolic process	0	0	0	0	0	0	20	0	0	0	0	0	0	0	0
mitotic cell cycle checkpoint	0	0	0	0	0	0	45	26	0	0	0	0	21	25	0
carbohydrate phosphorylation	0	0	0	0	0	0	15	0	0	0	0	0	0	0	0
negative regulation of cell cycle phase transition	0	0	0	0	0	0	41	22	0	0	0	0	0	0	0
lipid oxidation	0	0	0	0	0	0	30	0	0	0	0	0	0	0	0
monovalent inorganic cation homeostasis	0	0	0	0	0	0	37	0	0	0	0	0	0	0	0
cell cycle G1/S phase transition	0	0	0	0	0	0	30	15	0	0	0	0	0	0	0
S-adenosylhomocysteine metabolic process	0	0	0	0	0	0	8	0	0	0	0	0	0	0	0
regulation of lipid metabolic process	0	0	0	0	0	0	74	0	0	0	0	16	0	0	0
cellular chemical homeostasis	0	0	0	0	0	0	143	0	0	0	0	22	0	0	0
homeostatic process	0	0	0	0	0	0	321	0	0	0	0	42	94	0	0
response to purine-containing compound	0	0	0	0	0	0	46	0	0	0	0	0	0	0	0
regulation of macroautophagy	0	0	0	0	0	0	50	0	0	0	0	0	0	0	0
fatty acid beta-oxidation using acyl-CoA dehydrogenase	0	0	0	0	0	0	10	7	0	0	0	0	0	0	0
GDP-mannose metabolic process	0	0	0	0	0	0	7	0	0	0	0	0	0	0	0
protein homotetramerization	0	0	0	0	0	0	27	0	0	0	0	0	0	0	0
chemical homeostasis	0	0	0	0	0	0	228	0	0	0	0	33	65	0	0
signal transduction involved in mitotic DNA integrity checkpoint	0	0	0	0	0	0	27	14	0	0	0	0	0	0	9
diol metabolic process	0	0	0	0	0	0	9	0	0	0	0	0	0	0	0
organ regeneration	0	0	0	0	0	0	28	0	0	0	0	0	0	0	0
positive regulation of nucleotide catabolic process	0	0	0	0	0	0	10	0	0	0	0	0	0	0	0
deoxyribonucleoside monophosphate metabolic process	0	0	0	0	0	0	6	0	0	0	0	0	0	0	0
cell projection morphogenesis	0	0	0	0	0	0	79	0	0	0	0	0	0	0	0
cellular response to insulin stimulus	0	0	0	0	0	0	50	0	0	0	0	0	20	0	0
regulation of nucleotide catabolic process	0	0	0	0	0	0	17	0	0	0	0	0	0	0	0
polyol biosynthetic process	0	0	0	0	0	0	12	0	0	0	0	0	0	0	0
phagosome maturation	0	0	0	0	0	0	19	0	0	0	0	0	7	0	0
pyrimidine nucleoside monophosphate metabolic process	0	0	0	0	0	0	9	0	0	0	0	0	0	0	0
termination of RNA polymerase I transcription	0	0	0	0	0	0	15	0	0	0	0	0	0	0	0
glycogen catabolic process	0	0	0	0	0	0	17	0	0	0	0	0	0	0	0
establishment of protein localization to vacuole	0	0	0	0	0	0	14	0	0	0	0	0	0	0	0
protein lipidation	0	0	0	0	0	0	33	0	0	0	0	0	0	0	0
preassembly of GPI anchor in ER membrane	0	0	0	0	0	0	8	0	0	0	0	0	0	0	0
positive regulation of type I interferon production	0	0	0	0	0	0	24	13	0	0	0	0	0	0	0
protein N-linked glycosylation via asparagine	0	0	0	0	0	0	17	0	0	0	0	0	9	0	0
DNA damage response, signal transduction by p53 class mediator	0	0	0	0	0	0	30	15	0	0	0	0	0	0	11
protein refolding	0	0	0	0	0	0	9	0	0	0	0	0	7	7	6
hexose transport	0	0	0	0	0	0	19	0	0	0	0	0	0	0	0
insulin receptor signaling pathway	0	0	0	0	0	0	30	0	0	0	0	7	13	0	0
icosanoid metabolic process	0	0	0	0	0	0	30	0	0	0	0	0	0	0	0
nucleotide-excision repair, DNA incision, 3'-to lesion	0	0	0	0	0	0	11	0	0	0	0	0	0	0	0
regulation of pH	0	0	0	0	0	0	29	0	0	0	0	0	0	0	0
protein maturation	0	0	0	0	0	0	67	0	0	0	0	0	0	0	0
nucleoside triphosphate catabolic process	0	0	0	0	0	0	8	0	0	0	0	0	0	0	0
sphingoid metabolic process	0	0	0	0	0	0	11	0	0	0	0	0	0	0	0
metallo-sulfur cluster assembly	0	0	0	0	0	0	11	0	0	0	0	0	0	0	0
multicellular organismal homeostasis	0	0	0	0	0	0	68	0	0	0	0	0	0	0	0
regulation of protein exit from endoplasmic reticulum	0	0	0	0	0	0	11	0	0	0	0	0	0	0	0
response to insulin	0	0	0	0	0	0	64	0	0	0	0	0	24	28	0
DNA geometric change	0	0	0	0	0	0	26	20	0	0	0	0	17	18	0
GDP metabolic process	0	0	0	0	0	0	9	0	0	0	0	0	0	0	0
membrane protein ectodomain proteolysis	0	0	0	0	0	0	12	0	0	0	0	0	0	0	0
interferon-gamma-mediated signaling pathway	0	0	0	0	0	0	28	0	0	0	0	0	0	0	0
phosphatidylserine acyl-chain remodeling	0	0	0	0	0	0	10	5	0	0	0	0	0	0	0
fatty-acyl-CoA metabolic process	0	0	0	0	0	0	20	0	0	0	0	0	0	0	0
fatty acid derivative metabolic process	0	0	0	0	0	0	30	0	0	0	0	0	0	0	0
autophagosome assembly	0	0	0	0	0	0	18	0	0	0	0	0	0	0	0
regulation of receptor biosynthetic process	0	0	0	0	0	0	10	0	0	0	0	0	7	0	0
carbohydrate homeostasis	0	0	0	0	0	0	47	0	0	0	0	11	0	0	15
regulation of retrograde protein transport, ER to cytosol	0	0	0	0	0	0	8	0	0	0	0	0	0	0	0
response to corticosteroid	0	0	0	0	0	0	51	0	0	0	0	0	0	0	0
mitochondrial membrane organization	0	0	0	0	0	0	31	0	0	0	0	0	0	0	14
cellular response to drug	0	0	0	0	0	0	28	0	0	0	0	0	0	0	0
cellular response to glucagon stimulus	0	0	0	0	0	0	23	0	0	0	0	0	0	0	0
response to monosaccharide	0	0	0	0	0	0	42	0	0	0	0	0	19	0	0
transcription elongation from RNA polymerase I promoter	0	0	0	0	0	0	15	0	0	0	0	0	0	0	0
regulation of cell cycle G1/S phase transition	0	0	0	0	0	0	45	0	0	0	0	0	0	0	0
signal transduction involved in DNA damage checkpoint	0	0	0	0	0	0	27	14	0	0	0	0	0	0	9
cellular polysaccharide metabolic process	0	0	0	0	0	0	38	16	0	0	0	7	0	0	9
very long-chain fatty acid metabolic process	0	0	0	0	0	0	17	0	0	0	0	0	0	0	0
pteridine-containing compound biosynthetic process	0	0	0	0	0	0	10	7	0	0	0	0	0	0	0
polysaccharide catabolic process	0	0	0	0	0	0	17	0	0	0	0	0	0	0	0
positive regulation of viral transcription	0	0	0	0	0	0	26	8	0	0	0	0	9	0	0
regulation of cellular pH	0	0	0	0	0	0	28	0	0	0	0	0	10	0	0
regulation of G1/S transition of mitotic cell cycle	0	0	0	0	0	0	45	0	0	0	0	0	0	0	0
glucan metabolic process	0	0	0	0	0	0	33	16	0	0	0	7	12	0	9
sphingosine biosynthetic process	0	0	0	0	0	0	7	0	0	0	0	0	0	0	0
DNA duplex unwinding	0	0	0	0	0	0	26	19	0	0	0	0	17	18	0
pyrimidine nucleoside monophosphate biosynthetic process	0	0	0	0	0	0	8	0	0	0	0	0	0	0	0
cellular carbohydrate catabolic process	0	0	0	0	0	0	23	0	0	0	0	0	0	0	0
mitotic G1 DNA damage checkpoint	0	0	0	0	0	0	30	15	0	0	0	0	0	0	9
glycolipid biosynthetic process	0	0	0	0	0	0	19	0	0	0	0	0	0	0	0
intracellular signal transduction involved in G1 DNA damage checkpoint	0	0	0	0	0	0	27	14	0	0	0	0	0	0	9
DNA damage response, signal transduction by p53 class mediator resulting in cell cycle arrest	0	0	0	0	0	0	27	14	0	0	0	0	0	0	9
positive regulation of viral life cycle	0	0	0	0	0	0	34	0	0	0	0	0	0	0	0
fatty acid oxidation	0	0	0	0	0	0	29	0	0	0	0	0	0	0	0
negative regulation of mitotic cell cycle	0	0	0	0	0	0	53	28	0	0	0	0	24	28	0
phosphatidylethanolamine metabolic process	0	0	0	0	0	0	9	0	0	0	0	0	0	0	0
positive regulation of cell cycle arrest	0	0	0	0	0	0	31	17	0	0	0	0	0	0	10
regulation of symbiosis, encompassing mutualism through parasitism	0	0	0	0	0	0	53	0	0	0	0	0	0	0	0
glucan biosynthetic process	0	0	0	0	0	0	17	8	0	0	0	0	0	0	0
monocarboxylic acid catabolic process	0	0	0	0	0	0	37	0	0	0	0	0	0	0	0
detoxification	0	0	0	0	0	0	28	0	0	0	0	0	0	0	0
cellular homeostasis	0	0	0	0	0	0	181	0	0	0	0	31	53	0	35
nucleotide-excision repair	0	0	0	0	0	0	55	20	0	0	0	0	23	25	0
mitotic G1/S transition checkpoint	0	0	0	0	0	0	30	15	0	0	0	0	0	0	9
diol biosynthetic process	0	0	0	0	0	0	7	0	0	0	0	0	0	0	0
transcription from RNA polymerase I promoter	0	0	0	0	0	0	16	6	0	0	0	0	0	0	0
DNA-templated transcription, elongation	0	0	0	0	0	0	42	19	0	0	0	0	13	0	0
monosaccharide transport	0	0	0	0	0	0	20	0	0	0	0	0	0	0	0
energy reserve metabolic process	0	0	0	0	0	0	37	16	0	0	0	0	0	0	9
carbohydrate transport	0	0	0	0	0	0	29	0	0	0	0	0	0	0	0
polysaccharide biosynthetic process	0	0	0	0	0	0	22	0	0	0	0	0	0	0	0
regulation of nervous system development	0	0	0	0	0	0	105	0	0	0	0	0	0	0	0
glycerophospholipid catabolic process	0	0	0	0	0	0	9	0	0	0	0	0	0	0	0
regionalization	0	0	0	0	0	0	22	0	0	0	0	0	0	0	0
G1/S transition of mitotic cell cycle	0	0	0	0	0	0	30	15	0	0	0	0	0	0	0
prostanoid biosynthetic process	0	0	0	0	0	0	11	0	0	0	0	0	0	0	0
response to oxidative stress	0	0	0	0	0	0	102	0	0	0	0	0	0	0	0
vesicle fusion with Golgi apparatus	0	0	0	0	0	0	6	0	0	0	0	0	0	0	0
transcription initiation from RNA polymerase I promoter	0	0	0	0	0	0	16	6	0	0	0	0	0	0	0
icosanoid biosynthetic process	0	0	0	0	0	0	19	0	0	0	0	0	0	0	0
nervous system development	0	0	0	0	0	0	308	0	0	0	0	0	0	0	0
regulation of synapse assembly	0	0	0	0	0	0	1	0	0	0	0	0	0	0	0
regulation of response to nutrient levels	0	0	0	0	0	0	55	0	0	0	0	0	0	0	0
neuropeptide signaling pathway	0	0	0	0	0	0	5	0	0	0	0	0	0	0	0
positive regulation of cell cycle	0	0	0	0	0	0	80	0	0	0	0	0	0	0	0
cellular polysaccharide biosynthetic process	0	0	0	0	0	0	22	8	0	0	0	0	0	0	0
dolichol-linked oligosaccharide biosynthetic process	0	0	0	0	0	0	11	0	0	0	0	0	0	0	0
response to vitamin E	0	0	0	0	0	0	11	0	0	0	0	0	0	0	0
fatty acid beta-oxidation	0	0	0	0	0	0	25	0	0	0	0	0	0	0	0
fructose 6-phosphate metabolic process	0	0	0	0	0	0	6	0	0	0	0	0	0	0	0
limb development	0	0	0	0	0	0	9	0	0	0	0	0	0	0	0
positive regulation of synapse assembly	0	0	0	0	0	0	1	0	0	0	0	0	0	0	0
chaperone-mediated protein transport	0	0	0	0	0	0	8	0	0	0	0	0	0	0	0
fatty-acyl-CoA biosynthetic process	0	0	0	0	0	0	17	0	0	0	0	0	0	0	0
cellular detoxification	0	0	0	0	0	0	28	0	0	0	0	0	0	0	0
regulation of cellular carbohydrate catabolic process	0	0	0	0	0	0	20	0	0	0	0	0	0	0	0
signal transduction involved in mitotic DNA damage checkpoint	0	0	0	0	0	0	27	14	0	0	0	0	0	0	9
glucose homeostasis	0	0	0	0	0	0	47	0	0	0	0	11	0	0	15
signal transduction involved in mitotic cell cycle checkpoint	0	0	0	0	0	0	27	14	0	0	0	0	0	0	9
global genome nucleotide-excision repair	0	0	0	0	0	0	19	9	0	0	0	0	0	0	0
negative regulation of interleukin-1 production	0	0	0	0	0	0	10	0	0	0	0	0	0	0	0
DNA biosynthetic process	0	0	0	0	0	0	28	0	0	0	0	0	18	20	0
unsaturated fatty acid metabolic process	0	0	0	0	0	0	36	0	0	0	0	0	0	0	0
positive regulation of developmental process	0	0	0	0	0	0	160	0	0	0	0	0	0	0	0
fatty acid elongation	0	0	0	0	0	0	9	0	0	0	0	0	0	0	0
arachidonic acid metabolic process	0	0	0	0	0	0	16	0	0	0	0	0	0	0	0
system development	0	0	0	0	0	0	565	0	0	0	0	0	0	0	0
cation homeostasis	0	0	0	0	0	0	125	0	0	0	0	0	0	0	0
cGMP metabolic process	0	0	0	0	0	0	14	0	0	0	0	0	0	0	0
inorganic ion homeostasis	0	0	0	0	0	0	128	0	0	0	0	0	0	0	0
ion homeostasis	0	0	0	0	0	0	137	0	0	0	0	22	0	0	0
fatty acid derivative biosynthetic process	0	0	0	0	0	0	19	0	0	0	0	0	0	0	0
G1 DNA damage checkpoint	0	0	0	0	0	0	30	15	0	0	0	0	0	0	9
peptidyl-asparagine modification	0	0	0	0	0	0	17	0	0	0	0	0	9	0	0
intra-Golgi vesicle-mediated transport	0	0	0	0	0	0	19	0	0	0	0	0	0	0	0
response to toxic substance	0	0	0	0	0	0	81	0	0	0	0	0	0	0	0
fatty acid catabolic process	0	0	0	0	0	0	30	0	0	0	0	0	0	0	0
regulation of intracellular pH	0	0	0	0	0	0	28	0	0	0	0	0	10	0	0
nucleotide-excision repair, DNA duplex unwinding	0	0	0	0	0	0	13	7	0	0	0	0	8	9	0
regulation of lipid biosynthetic process	0	0	0	0	0	0	38	0	0	0	0	0	0	0	0
response to oxygen-containing compound	0	0	0	0	0	0	320	0	0	0	0	0	105	132	0
very long-chain fatty acid biosynthetic process	0	0	0	0	0	0	9	0	0	0	0	0	0	0	0
response to ionizing radiation	0	0	0	0	0	0	39	0	0	0	0	0	0	0	0
response to reactive oxygen species	0	0	0	0	0	0	53	0	0	0	0	0	0	0	0
signal transduction involved in cell cycle checkpoint	0	0	0	0	0	0	27	14	0	0	0	0	0	0	9
long-chain fatty acid metabolic process	0	0	0	0	0	0	32	0	0	0	0	0	0	0	0
cellular oxidant detoxification	0	0	0	0	0	0	25	0	0	0	0	0	0	0	0
cellular metabolic compound salvage	0	0	0	0	0	0	20	0	0	0	0	0	0	0	0
sphingosine metabolic process	0	0	0	0	0	0	9	0	0	0	0	0	0	0	0
cellular response to ATP	0	0	0	0	0	0	9	0	0	0	0	0	0	0	0
7-methylguanosine mRNA capping	0	0	0	0	0	0	22	8	0	0	0	0	11	11	0
nucleophagy	0	0	0	0	0	0	9	0	0	0	0	0	0	0	0
prostaglandin biosynthetic process	0	0	0	0	0	0	11	0	0	0	0	0	0	0	0
response to glucocorticoid	0	0	0	0	0	0	50	0	0	0	0	0	0	0	0
negative regulation of protein exit from endoplasmic reticulum	0	0	0	0	0	0	8	0	0	0	0	0	0	0	0
appendage development	0	0	0	0	0	0	9	0	0	0	0	0	0	0	0
receptor guanylyl cyclase signaling pathway	0	0	0	0	0	0	6	0	0	0	0	0	0	0	0
inner mitochondrial membrane organization	0	0	0	0	0	0	11	0	0	0	0	0	0	0	0
signal transduction involved in mitotic G1 DNA damage checkpoint	0	0	0	0	0	0	27	14	0	0	0	0	0	0	9
cellular polysaccharide catabolic process	0	0	0	0	0	0	17	0	0	0	0	0	0	0	0
negative regulation of intrinsic apoptotic signaling pathway	0	0	0	0	0	0	30	0	0	0	0	0	0	0	0
nucleotide-excision repair, preincision complex stabilization	0	0	0	0	0	0	11	0	0	0	0	0	0	0	0
transcription initiation from RNA polymerase III promoter	0	0	0	0	0	0	6	0	0	0	0	0	0	0	0
glucan catabolic process	0	0	0	0	0	0	17	0	0	0	0	0	0	0	0
ERAD pathways	0	0	0	0	0	0	32	0	0	0	0	0	0	0	0
unsaturated fatty acid biosynthetic process	0	0	0	0	0	0	25	0	0	0	0	0	0	0	0
mitotic DNA integrity checkpoint	0	0	0	0	0	0	35	19	0	0	0	0	16	19	0
IMP metabolic process	0	0	0	0	0	0	10	0	0	0	0	0	0	0	0
nucleic acid phosphodiester bond hydrolysis	0	0	0	0	0	0	65	43	0	0	0	0	0	36	0
negative regulation of cellular amide metabolic process	0	0	0	0	0	0	43	0	0	0	0	0	0	0	0
cellular glucan metabolic process	0	0	0	0	0	0	33	16	0	0	0	7	12	0	9
L-ascorbic acid metabolic process	0	0	0	0	0	0	8	0	0	0	0	0	0	0	0
glycogen biosynthetic process	0	0	0	0	0	0	17	8	0	0	0	0	0	0	0
negative regulation of G1/S transition of mitotic cell cycle	0	0	0	0	0	0	32	16	0	0	0	0	0	0	0
regulation of viral transcription	0	0	0	0	0	0	29	0	0	0	0	0	0	0	0
dephosphorylation	0	0	0	0	0	0	78	0	0	0	0	0	0	0	0
regulation of response to extracellular stimulus	0	0	0	0	0	0	55	0	0	0	0	0	0	0	0
establishment of organelle localization	0	0	0	0	0	0	94	0	0	0	0	0	0	0	0
nucleotide salvage	0	0	0	0	0	0	8	0	0	0	0	0	0	0	0
cellular monovalent inorganic cation homeostasis	0	0	0	0	0	0	33	0	0	0	0	0	0	0	0
polysaccharide metabolic process	0	0	0	0	0	0	38	16	0	0	0	7	0	0	9
neuron differentiation	0	0	0	0	0	0	118	0	0	0	0	0	0	0	0
telomere maintenance via recombination	0	0	0	0	0	0	12	0	0	0	0	0	0	0	0
nucleoside salvage	0	0	0	0	0	0	11	0	0	0	0	0	0	0	0
negative regulation of telomere maintenance	0	0	0	0	0	0	0	6	0	0	0	0	9	9	0
mRNA processing	0	0	0	0	0	0	0	82	0	0	0	0	93	98	0
GO:0000023	0	0	0	0	0	0	0	2	0	0	0	2	3	3	2
regulation of transcription initiation from RNA polymerase II promoter	0	0	0	0	0	0	0	6	0	0	0	0	0	0	0
maintenance of protein location in mitochondrion	0	0	0	0	0	0	0	3	0	0	0	3	3	3	3
folic acid-containing compound biosynthetic process	0	0	0	0	0	0	0	7	0	0	0	0	0	0	0
regulation of histone phosphorylation	0	0	0	0	0	0	0	4	0	0	0	0	0	0	0
regulation of DNA-templated transcription in response to stress	0	0	0	0	0	0	0	12	0	0	0	0	0	0	0
regulation of transcription from RNA polymerase II promoter in response to stress	0	0	0	0	0	0	0	12	0	0	0	0	0	0	0
GO:0071427	0	0	0	0	0	0	0	30	0	0	0	0	27	33	0
positive regulation of toll-like receptor 2 signaling pathway	0	0	0	0	0	0	0	2	0	0	0	0	0	0	0
positive regulation of posttranscriptional gene silencing	0	0	0	0	0	0	0	3	0	0	0	0	0	0	4
regulation of mRNA splicing, via spliceosome	0	0	0	0	0	0	0	14	0	0	0	0	20	20	0
regulation of cyclic-nucleotide phosphodiesterase activity	0	0	0	0	0	0	0	5	0	0	0	0	0	0	0
nuclear envelope organization	0	0	0	0	0	0	0	15	0	0	0	0	0	0	0
viral translation	0	0	0	0	0	0	0	6	0	0	0	0	0	6	0
inositol phosphate-mediated signaling	0	0	0	0	0	0	0	7	0	0	0	0	0	0	0
intracellular transport of virus	0	0	0	0	0	0	0	15	0	0	0	0	0	0	0
negative regulation of cell cycle process	0	0	0	0	0	0	0	28	0	0	0	0	0	0	0
response to UV-A	0	0	0	0	0	0	0	2	0	0	0	2	0	0	2
RNA splicing	0	0	0	0	0	0	0	75	0	0	0	0	87	93	0
tRNA-containing ribonucleoprotein complex export from nucleus	0	0	0	0	0	0	0	12	0	0	0	0	0	0	0
pteridine-containing compound metabolic process	0	0	0	0	0	0	0	8	0	0	0	0	0	0	0
voluntary musculoskeletal movement	0	0	0	0	0	0	0	2	0	0	0	0	0	0	0
toll-like receptor signaling pathway	0	0	0	0	0	0	0	21	0	0	0	0	0	0	0
positive regulation of SMAD protein import into nucleus	0	0	0	0	0	0	0	2	0	0	0	0	0	0	0
mRNA transport	0	0	0	0	0	0	0	35	0	0	0	0	32	38	0
T-helper 1 cell activation	0	0	0	0	0	0	0	2	0	0	0	0	0	0	0
very-low-density lipoprotein particle remodeling	0	0	0	0	0	0	0	2	0	0	0	0	0	0	0
folic acid-containing compound metabolic process	0	0	0	0	0	0	0	8	0	0	0	0	0	0	0
TRIF-dependent toll-like receptor signaling pathway	0	0	0	0	0	0	0	14	0	0	0	0	0	0	0
mRNA stabilization	0	0	0	0	0	0	0	12	0	0	0	0	8	10	0
regulation of mRNA processing	0	0	0	0	0	0	0	19	0	0	0	0	25	26	0
regulation of MyD88-independent toll-like receptor signaling pathway	0	0	0	0	0	0	0	2	0	0	0	0	0	0	0
positive regulation of binding	0	0	0	0	0	0	0	20	0	0	0	0	0	0	0
tetrahydrofolate metabolic process	0	0	0	0	0	0	0	7	0	0	0	0	0	0	0
RNA splicing, via transesterification reactions with bulged adenosine as nucleophile	0	0	0	0	0	0	0	66	0	0	0	0	84	87	0
pattern recognition receptor signaling pathway	0	0	0	0	0	0	0	25	0	0	0	0	0	0	0
positive regulation of reactive oxygen species biosynthetic process	0	0	0	0	0	0	0	12	0	0	0	7	11	0	9
negative regulation of DNA endoreduplication	0	0	0	0	0	0	0	3	0	0	0	0	0	0	0
RNA 3'-end processing	0	0	0	0	0	0	0	28	0	0	0	0	32	39	11
exonucleolytic nuclear-transcribed mRNA catabolic process involved in deadenylation-dependent decay	0	0	0	0	0	0	0	8	0	0	0	0	0	0	0
positive regulation of MAP kinase activity	0	0	0	0	0	0	0	32	0	0	0	0	0	0	0
DNA recombination	0	0	0	0	0	0	0	23	0	0	0	0	25	25	0
GO:0005984	0	0	0	0	0	0	0	2	0	0	0	2	0	0	2
negative regulation of mRNA metabolic process	0	0	0	0	0	0	0	10	0	0	0	0	10	11	0
telomere localization	0	0	0	0	0	0	0	2	0	0	0	0	4	0	0
proteolysis in other organism	0	0	0	0	0	0	0	5	0	0	0	0	0	0	0
regulation of cyclin-dependent protein serine/threonine kinase activity involved in G1/S transition of mitotic cell cycle	0	0	0	0	0	0	0	2	0	0	0	2	0	0	2
one-carbon metabolic process	0	0	0	0	0	0	0	9	0	0	0	0	0	0	0
tRNA export from nucleus	0	0	0	0	0	0	0	12	0	0	0	0	0	0	0
threonine metabolic process	0	0	0	0	0	0	0	2	0	0	0	0	0	0	0
positive regulation of protein homodimerization activity	0	0	0	0	0	0	0	3	0	0	0	0	0	0	0
positive regulation of cyclin-dependent protein serine/threonine kinase activity involved in G1/S transition of mitotic cell cycle	0	0	0	0	0	0	0	2	0	0	0	2	0	0	2
negative regulation of anion transmembrane transport	0	0	0	0	0	0	0	3	0	0	0	0	0	0	0
regulation of polysaccharide metabolic process	0	0	0	0	0	0	0	10	0	0	0	0	0	0	8
mitotic nuclear envelope disassembly	0	0	0	0	0	0	0	13	0	0	0	0	0	0	0
nuclear-transcribed mRNA catabolic process, exonucleolytic	0	0	0	0	0	0	0	8	0	0	0	0	0	0	0
RNA phosphodiester bond hydrolysis	0	0	0	0	0	0	0	23	0	0	0	0	0	0	0
ubiquinone metabolic process	0	0	0	0	0	0	0	6	0	0	0	0	0	0	0
multi-organism intracellular transport	0	0	0	0	0	0	0	15	0	0	0	0	0	0	0
primary miRNA processing	0	0	0	0	0	0	0	3	0	0	0	0	0	0	0
RNA splicing, via transesterification reactions	0	0	0	0	0	0	0	68	0	0	0	0	84	87	0
negative regulation of RNA splicing	0	0	0	0	0	0	0	9	0	0	0	0	11	13	0
signal transduction in response to DNA damage	0	0	0	0	0	0	0	18	0	0	0	0	0	0	0
negative regulation of homeostatic process	0	0	0	0	0	0	0	22	0	0	0	0	0	0	0
regulation of glycogen catabolic process	0	0	0	0	0	0	0	5	0	0	0	0	0	0	4
regulation of phosphatase activity	0	0	0	0	0	0	0	19	0	0	0	0	0	0	0
RNA phosphodiester bond hydrolysis, endonucleolytic	0	0	0	0	0	0	0	13	0	0	0	0	0	0	0
nucleobase-containing compound transport	0	0	0	0	0	0	0	41	0	0	0	0	34	42	0
positive regulation of NF-kappaB transcription factor activity	0	0	0	0	0	0	0	26	0	0	0	0	0	0	0
regulation of protein serine/threonine kinase activity	0	0	0	0	0	0	0	55	0	0	0	0	0	0	28
positive regulation of miRNA metabolic process	0	0	0	0	0	0	0	2	0	0	0	0	0	0	0
regulation of transcription from RNA polymerase II promoter in response to hypoxia	0	0	0	0	0	0	0	8	0	0	0	0	0	0	0
positive regulation of nitric oxide metabolic process	0	0	0	0	0	0	0	12	0	0	0	7	11	0	9
CRD-mediated mRNA stabilization	0	0	0	0	0	0	0	3	0	0	0	0	0	0	0
regulation of mRNA metabolic process	0	0	0	0	0	0	0	21	0	0	0	0	27	29	0
MyD88-independent toll-like receptor signaling pathway	0	0	0	0	0	0	0	14	0	0	0	0	0	0	0
rRNA catabolic process	0	0	0	0	0	0	0	5	0	0	0	0	0	0	0
regulation of T cell mediated immune response to tumor cell	0	0	0	0	0	0	0	2	0	0	0	0	0	0	0
positive regulation of nitric oxide biosynthetic process	0	0	0	0	0	0	0	12	0	0	0	7	11	0	9
regulation of oxidoreductase activity	0	0	0	0	0	0	0	17	0	0	0	9	0	0	10
negative regulation of mRNA processing	0	0	0	0	0	0	0	9	0	0	0	0	10	10	0
synaptonemal complex disassembly	0	0	0	0	0	0	0	2	0	0	0	0	0	0	0
regulation of cellular response to heat	0	0	0	0	0	0	0	20	0	0	2	0	0	0	0
histone mRNA catabolic process	0	0	0	0	0	0	0	5	0	0	0	0	0	0	0
regulation of type I interferon production	0	0	0	0	0	0	0	20	0	0	0	0	0	0	0
JUN phosphorylation	0	0	0	0	0	0	0	2	0	0	0	0	0	0	0
clathrin-mediated endocytosis	0	0	0	0	0	0	0	6	0	0	0	0	0	0	0
regulation of RNA splicing	0	0	0	0	0	0	0	17	0	0	0	0	24	26	0
RNA stabilization	0	0	0	0	0	0	0	12	0	0	0	0	0	10	0
skin development	0	0	0	0	0	0	0	5	0	0	0	0	0	0	0
positive regulation of protein serine/threonine kinase activity	0	0	0	0	0	0	0	41	0	0	0	0	0	0	0
regulation of miRNA metabolic process	0	0	0	0	0	0	0	3	0	0	0	0	0	0	0
positive regulation of transcription from RNA polymerase II promoter in response to endoplasmic reticulum stress	0	0	0	0	0	0	0	3	0	0	0	0	0	0	0
positive regulation of inclusion body assembly	0	0	0	0	0	0	0	3	0	0	0	0	0	0	0
spliceosomal snRNP assembly	0	0	0	0	0	0	0	9	0	0	0	0	0	0	0
negative regulation of MyD88-independent toll-like receptor signaling pathway	0	0	0	0	0	0	0	2	0	0	0	0	0	0	0
positive regulation of cyclic-nucleotide phosphodiesterase activity	0	0	0	0	0	0	0	5	0	0	0	0	0	0	0
positive regulation of histone phosphorylation	0	0	0	0	0	0	0	3	0	0	0	0	0	0	2
positive regulation of heart growth	0	0	0	0	0	0	0	7	0	0	0	0	0	0	0
synaptonemal complex organization	0	0	0	0	0	0	0	3	0	0	0	0	0	0	0
positive regulation of production of miRNAs involved in gene silencing by miRNA	0	0	0	0	0	0	0	3	0	0	0	0	0	0	3
negative regulation of mRNA splicing, via spliceosome	0	0	0	0	0	0	0	8	0	0	0	0	10	10	0
positive regulation of gene silencing by miRNA	0	0	0	0	0	0	0	3	0	0	0	0	0	0	4
regulation of reciprocal meiotic recombination	0	0	0	0	0	0	0	2	0	0	0	0	0	0	0
mRNA export from nucleus	0	0	0	0	0	0	0	30	0	0	0	0	27	33	0
positive regulation of reactive oxygen species metabolic process	0	0	0	0	0	0	0	17	0	0	0	12	17	19	13
mRNA 3'-end processing	0	0	0	0	0	0	0	23	0	0	0	0	32	35	9
ERBB2 signaling pathway	0	0	0	0	0	0	0	10	0	0	0	7	10	11	8
IRES-dependent viral translational initiation	0	0	0	0	0	0	0	6	0	0	0	0	0	5	0
fibroblast growth factor receptor signaling pathway	0	0	0	0	0	0	0	16	0	0	0	0	18	20	0
triglyceride-rich lipoprotein particle remodeling	0	0	0	0	0	0	0	2	0	0	0	0	0	0	0
mRNA splicing, via spliceosome	0	0	0	0	0	0	0	66	0	0	0	0	84	87	0
ncRNA catabolic process	0	0	0	0	0	0	0	5	0	0	0	0	0	0	0
RNA surveillance	0	0	0	0	0	0	0	5	0	0	0	0	0	0	0
regulation of phosphoprotein phosphatase activity	0	0	0	0	0	0	0	14	0	0	0	0	0	0	0
regulation of meiosis I	0	0	0	0	0	0	0	2	0	0	0	0	0	0	0
organic hydroxy compound catabolic process	0	0	0	0	0	0	0	0	0	3	0	0	0	0	0
primary alcohol catabolic process	0	0	0	0	0	0	0	0	0	2	2	0	0	0	0
cell recognition	0	0	0	0	0	0	0	0	0	0	4	0	0	0	0
scaRNA localization to Cajal body	0	0	0	0	0	0	0	0	0	0	2	0	0	0	0
binding of sperm to zona pellucida	0	0	0	0	0	0	0	0	0	0	4	0	0	0	6
mesenchyme morphogenesis	0	0	0	0	0	0	0	0	0	0	2	0	0	0	0
single fertilization	0	0	0	0	0	0	0	0	0	0	4	0	0	0	0
toxin transport	0	0	0	0	0	0	0	0	0	0	4	0	0	0	8
fertilization	0	0	0	0	0	0	0	0	0	0	4	0	0	0	0
RNA localization to Cajal body	0	0	0	0	0	0	0	0	0	0	2	0	0	0	0
cell-cell recognition	0	0	0	0	0	0	0	0	0	0	4	0	0	0	0
cellular response to iron ion	0	0	0	0	0	0	0	0	0	0	0	3	0	0	0
fatty acid elongation, monounsaturated fatty acid	0	0	0	0	0	0	0	0	0	0	0	3	3	3	3
positive regulation of nitric-oxide synthase activity	0	0	0	0	0	0	0	0	0	0	0	5	0	0	0
negative regulation of cellular respiration	0	0	0	0	0	0	0	0	0	0	0	2	0	0	2
regulation of cholesterol biosynthetic process	0	0	0	0	0	0	0	0	0	0	0	3	0	0	0
maintenance of protein localization in organelle	0	0	0	0	0	0	0	0	0	0	0	5	7	0	5
ERBB signaling pathway	0	0	0	0	0	0	0	0	0	0	0	10	15	17	11
cellular response to decreased oxygen levels	0	0	0	0	0	0	0	0	0	0	0	10	0	0	12
cellular response to oxygen levels	0	0	0	0	0	0	0	0	0	0	0	10	0	0	12
regulation of acyl-CoA biosynthetic process	0	0	0	0	0	0	0	0	0	0	0	4	0	0	4
fatty acid elongation, saturated fatty acid	0	0	0	0	0	0	0	0	0	0	0	3	3	3	3
negative regulation of interleukin-1 secretion	0	0	0	0	0	0	0	0	0	0	0	3	0	0	0
regulation of cellular response to oxidative stress	0	0	0	0	0	0	0	0	0	0	0	7	0	0	0
regulation of histone deacetylation	0	0	0	0	0	0	0	0	0	0	0	3	0	0	0
regulation of carbohydrate biosynthetic process	0	0	0	0	0	0	0	0	0	0	0	8	0	0	11
negative regulation of oxidative stress-induced intrinsic apoptotic signaling pathway	0	0	0	0	0	0	0	0	0	0	0	4	0	0	0
response to copper ion	0	0	0	0	0	0	0	0	0	0	0	5	0	0	0
regulation of low-density lipoprotein particle receptor biosynthetic process	0	0	0	0	0	0	0	0	0	0	0	3	7	7	0
regulation of oxidative stress-induced intrinsic apoptotic signaling pathway	0	0	0	0	0	0	0	0	0	0	0	6	0	0	0
regulation of reactive oxygen species biosynthetic process	0	0	0	0	0	0	0	0	0	0	0	10	15	17	12
regulation of oxidative stress-induced cell death	0	0	0	0	0	0	0	0	0	0	0	6	0	0	0
regulation of cholesterol metabolic process	0	0	0	0	0	0	0	0	0	0	0	4	0	0	0
regulation of acetyl-CoA biosynthetic process from pyruvate	0	0	0	0	0	0	0	0	0	0	0	4	0	0	4
regulation of response to oxidative stress	0	0	0	0	0	0	0	0	0	0	0	7	0	0	0
fatty acid elongation, polyunsaturated fatty acid	0	0	0	0	0	0	0	0	0	0	0	3	3	3	3
fatty acid elongation, unsaturated fatty acid	0	0	0	0	0	0	0	0	0	0	0	3	3	3	3
regulation of cellular carbohydrate metabolic process	0	0	0	0	0	0	0	0	0	0	0	11	0	0	14
positive regulation of histone deacetylation	0	0	0	0	0	0	0	0	0	0	0	3	0	0	0
regulation of neuron death	0	0	0	0	0	0	0	0	0	0	0	15	0	32	0
response to temperature stimulus	0	0	0	0	0	0	0	0	0	0	0	12	22	24	13
cellular response to hypoxia	0	0	0	0	0	0	0	0	0	0	0	10	0	0	12
regulation of nitric oxide biosynthetic process	0	0	0	0	0	0	0	0	0	0	0	8	13	13	10
negative regulation of lipid transport	0	0	0	0	0	0	0	0	0	0	0	5	10	11	0
regulation of carbohydrate metabolic process	0	0	0	0	0	0	0	0	0	0	0	12	0	0	16
myelin maintenance	0	0	0	0	0	0	0	0	0	0	0	3	0	0	0
negative regulation of DNA metabolic process	0	0	0	0	0	0	0	0	0	0	0	0	15	0	0
cholesterol transport	0	0	0	0	0	0	0	0	0	0	0	0	11	12	0
meiotic chromosome segregation	0	0	0	0	0	0	0	0	0	0	0	0	7	8	0
enzyme linked receptor protein signaling pathway	0	0	0	0	0	0	0	0	0	0	0	0	62	68	0
homologous chromosome segregation	0	0	0	0	0	0	0	0	0	0	0	0	5	0	0
protein alpha-1,2-demannosylation	0	0	0	0	0	0	0	0	0	0	0	0	8	8	0
reverse cholesterol transport	0	0	0	0	0	0	0	0	0	0	0	0	7	8	0
protein demannosylation	0	0	0	0	0	0	0	0	0	0	0	0	8	8	0
protein deglycosylation	0	0	0	0	0	0	0	0	0	0	0	0	8	9	0
regulation of signal transduction by p53 class mediator	0	0	0	0	0	0	0	0	0	0	0	0	19	23	0
meiosis I	0	0	0	0	0	0	0	0	0	0	0	0	9	9	0
cholesterol efflux	0	0	0	0	0	0	0	0	0	0	0	0	8	9	0
protein ufmylation	0	0	0	0	0	0	0	0	0	0	0	0	4	0	0
hyaluronan metabolic process	0	0	0	0	0	0	0	0	0	0	0	0	8	0	0
reciprocal meiotic recombination	0	0	0	0	0	0	0	0	0	0	0	0	8	8	0
receptor-mediated endocytosis	0	0	0	0	0	0	0	0	0	0	0	0	28	30	0
regulation of defense response to virus by virus	0	0	0	0	0	0	0	0	0	0	0	0	11	11	0
phospholipid efflux	0	0	0	0	0	0	0	0	0	0	0	0	6	0	0
sterol transport	0	0	0	0	0	0	0	0	0	0	0	0	11	12	0
gland development	0	0	0	0	0	0	0	0	0	0	0	0	38	41	0
cholesterol homeostasis	0	0	0	0	0	0	0	0	0	0	0	0	12	14	0
cellular response to fibroblast growth factor stimulus	0	0	0	0	0	0	0	0	0	0	0	0	21	23	0
nucleotide-excision repair, DNA damage recognition	0	0	0	0	0	0	0	0	0	0	0	0	8	9	0
glycerol-3-phosphate metabolic process	0	0	0	0	0	0	0	0	0	0	0	0	4	4	0
response to stimulus	0	0	0	0	0	0	0	0	0	0	0	0	353	0	0
somatic stem cell population maintenance	0	0	0	0	0	0	0	0	0	0	0	0	9	0	0
glycosylation	0	0	0	0	0	0	0	0	0	0	0	0	20	0	0
positive regulation of RNA splicing	0	0	0	0	0	0	0	0	0	0	0	0	7	0	0
reciprocal DNA recombination	0	0	0	0	0	0	0	0	0	0	0	0	8	8	0
protein-lipid complex remodeling	0	0	0	0	0	0	0	0	0	0	0	0	8	10	0
mitotic G2 DNA damage checkpoint	0	0	0	0	0	0	0	0	0	0	0	0	5	0	0
UDP-glucosylation	0	0	0	0	0	0	0	0	0	0	0	0	2	2	0
GO:0090220	0	0	0	0	0	0	0	0	0	0	0	0	4	4	0
cellular response to potassium ion starvation	0	0	0	0	0	0	0	0	0	0	0	0	2	2	0
endoplasmic reticulum mannose trimming	0	0	0	0	0	0	0	0	0	0	0	0	7	7	0
chromosome organization involved in meiotic cell cycle	0	0	0	0	0	0	0	0	0	0	0	0	6	7	0
response to alcohol	0	0	0	0	0	0	0	0	0	0	0	0	34	42	0
cellular response to growth factor stimulus	0	0	0	0	0	0	0	0	0	0	0	0	41	52	0
plasma lipoprotein particle remodeling	0	0	0	0	0	0	0	0	0	0	0	0	8	10	0
protein glycosylation	0	0	0	0	0	0	0	0	0	0	0	0	20	0	0
transmembrane receptor protein tyrosine kinase signaling pathway	0	0	0	0	0	0	0	0	0	0	0	0	51	56	0
plasma lipoprotein particle assembly	0	0	0	0	0	0	0	0	0	0	0	0	7	0	0
osteoblast differentiation	0	0	0	0	0	0	0	0	0	0	0	0	16	22	0
protein-lipid complex assembly	0	0	0	0	0	0	0	0	0	0	0	0	7	0	0
nitrogen compound transport	0	0	0	0	0	0	0	0	0	0	0	0	41	54	0
protein N-linked glycosylation	0	0	0	0	0	0	0	0	0	0	0	0	14	0	0
response to fibroblast growth factor	0	0	0	0	0	0	0	0	0	0	0	0	21	23	0
macromolecule glycosylation	0	0	0	0	0	0	0	0	0	0	0	0	20	0	0
regulation of lipid catabolic process	0	0	0	0	0	0	0	0	0	0	0	0	12	13	0
plasma lipoprotein particle clearance	0	0	0	0	0	0	0	0	0	0	0	0	8	9	0
meiotic telomere clustering	0	0	0	0	0	0	0	0	0	0	0	0	4	4	0
response to fatty acid	0	0	0	0	0	0	0	0	0	0	0	0	13	0	0
regulation of alternative mRNA splicing, via spliceosome	0	0	0	0	0	0	0	0	0	0	0	0	10	10	0
glycosylceramide catabolic process	0	0	0	0	0	0	0	0	0	0	0	0	4	0	0
inositol lipid-mediated signaling	0	0	0	0	0	0	0	0	0	0	0	0	16	0	0
response to X-ray	0	0	0	0	0	0	0	0	0	0	0	0	7	0	0
macromolecular complex remodeling	0	0	0	0	0	0	0	0	0	0	0	0	8	10	0
response to growth factor	0	0	0	0	0	0	0	0	0	0	0	0	42	53	0
response to heat	0	0	0	0	0	0	0	0	0	0	0	0	13	0	9
sterol homeostasis	0	0	0	0	0	0	0	0	0	0	0	0	12	14	0
aromatic amino acid family metabolic process	0	0	0	0	0	0	0	0	0	0	0	0	0	12	0
response to lipid	0	0	0	0	0	0	0	0	0	0	0	0	0	80	0
oxaloacetate metabolic process	0	0	0	0	0	0	0	0	0	0	0	0	0	6	0
positive regulation of mRNA metabolic process	0	0	0	0	0	0	0	0	0	0	0	0	0	10	0
tyrosine metabolic process	0	0	0	0	0	0	0	0	0	0	0	0	0	6	0
cellular response to inorganic substance	0	0	0	0	0	0	0	0	0	0	0	0	0	21	0
positive regulation of mRNA processing	0	0	0	0	0	0	0	0	0	0	0	0	0	7	0
cellular response to metal ion	0	0	0	0	0	0	0	0	0	0	0	0	0	19	0
response to yeast	0	0	0	0	0	0	0	0	0	0	0	0	0	5	0
high-density lipoprotein particle clearance	0	0	0	0	0	0	0	0	0	0	0	0	0	5	0
L-phenylalanine catabolic process	0	0	0	0	0	0	0	0	0	0	0	0	0	7	0
erythrose 4-phosphate/phosphoenolpyruvate family amino acid metabolic process	0	0	0	0	0	0	0	0	0	0	0	0	0	7	0
tRNA 5'-leader removal	0	0	0	0	0	0	0	0	0	0	0	0	0	5	0
L-phenylalanine metabolic process	0	0	0	0	0	0	0	0	0	0	0	0	0	7	0
positive regulation of cholesterol storage	0	0	0	0	0	0	0	0	0	0	0	0	0	5	0
protein-lipid complex subunit organization	0	0	0	0	0	0	0	0	0	0	0	0	0	11	0
aromatic amino acid family catabolic process	0	0	0	0	0	0	0	0	0	0	0	0	0	9	0
erythrose 4-phosphate/phosphoenolpyruvate family amino acid catabolic process	0	0	0	0	0	0	0	0	0	0	0	0	0	7	0
regulation of lipid transport	0	0	0	0	0	0	0	0	0	0	0	0	0	19	0
multicellular organismal response to stress	0	0	0	0	0	0	0	0	0	0	0	0	0	11	0
ossification	0	0	0	0	0	0	0	0	0	0	0	0	0	30	0
regulation of fatty acid beta-oxidation	0	0	0	0	0	0	0	0	0	0	0	0	0	0	2
negative regulation of cell size	0	0	0	0	0	0	0	0	0	0	0	0	0	0	2
positive regulation of mitochondrial outer membrane permeabilization involved in apoptotic signaling pathway	0	0	0	0	0	0	0	0	0	0	0	0	0	0	10
regulation of cardiac muscle cell differentiation	0	0	0	0	0	0	0	0	0	0	0	0	0	0	2
positive regulation of cardiac muscle cell differentiation	0	0	0	0	0	0	0	0	0	0	0	0	0	0	2
regulation of gene silencing by miRNA	0	0	0	0	0	0	0	0	0	0	0	0	0	0	5
regulation of glucan biosynthetic process	0	0	0	0	0	0	0	0	0	0	0	0	0	0	6
regulation of posttranscriptional gene silencing	0	0	0	0	0	0	0	0	0	0	0	0	0	0	5
regulation of feeding behavior	0	0	0	0	0	0	0	0	0	0	0	0	0	0	3
MyD88-dependent toll-like receptor signaling pathway	0	0	0	0	0	0	0	0	0	0	0	0	0	0	7
positive regulation of apoptotic signaling pathway	0	0	0	0	0	0	0	0	0	0	0	0	0	0	18
regulation of production of small RNA involved in gene silencing by RNA	0	0	0	0	0	0	0	0	0	0	0	0	0	0	4
signal transduction by p53 class mediator	0	0	0	0	0	0	0	0	0	0	0	0	0	0	12
regulation of polysaccharide biosynthetic process	0	0	0	0	0	0	0	0	0	0	0	0	0	0	8
regulation of mitochondrial membrane permeability	0	0	0	0	0	0	0	0	0	0	0	0	0	0	12
regulation of establishment of protein localization	0	0	0	0	0	0	0	0	0	0	0	0	0	0	46
regulation of glycogen metabolic process	0	0	0	0	0	0	0	0	0	0	0	0	0	0	6
regulation of production of miRNAs involved in gene silencing by miRNA	0	0	0	0	0	0	0	0	0	0	0	0	0	0	4
regulation of mitochondrial outer membrane permeabilization involved in apoptotic signaling pathway	0	0	0	0	0	0	0	0	0	0	0	0	0	0	10
positive regulation of protein insertion into mitochondrial membrane involved in apoptotic signaling pathway	0	0	0	0	0	0	0	0	0	0	0	0	0	0	10
regulation of glycogen biosynthetic process	0	0	0	0	0	0	0	0	0	0	0	0	0	0	6
cellular glucose homeostasis	0	0	0	0	0	0	0	0	0	0	0	0	0	0	8
regulation of membrane permeability	0	0	0	0	0	0	0	0	0	0	0	0	0	0	13
regulation of protein insertion into mitochondrial membrane involved in apoptotic signaling pathway	0	0	0	0	0	0	0	0	0	0	0	0	0	0	10
regulation of gene silencing by RNA	0	0	0	0	0	0	0	0	0	0	0	0	0	0	5
