# Supplementary material for: Analysis of Predicted Host–Parasite Interactomes Reveals Commonalities and Specificities Related to Parasitic Lifestyle and Tissues Tropism
Source: Front Immunol. 2019 Feb 13;10:212. doi: 10.3389/fimmu.2019.00212 (PMC6381214; doi:10.3389/fimmu.2019.00212)
Supplement: Supplementary Table 3 — PPIs of relevant human GO terms enriched in the human–S. mansoni interactome. These PPIs belong to enriched GO terms from Table 4. [file Table_3.XLSX]

## Sheet: GO0002251
Taxid1	Node1	Label1	Taxid2	Node2	Label2
9606	ENSP00000366962	HIST1H2BI	6183	Smp_035980__mRNA	Smp_035980__mRNA
9606	ENSP00000348924	HIST1H2BE	6183	Smp_035980__mRNA	Smp_035980__mRNA
9606	ENSP00000353074	HIST1H2BF	6183	Smp_035980__mRNA	Smp_035980__mRNA
9606	ENSP00000244601	HIST1H2BG	6183	Smp_035980__mRNA	Smp_035980__mRNA
9606	ENSP00000258743	IL6	6183	Smp_142190__mRNA	Smp_142190__mRNA
9606	ENSP00000258743	IL6	6183	Smp_049550__mRNA	Smp_049550__mRNA
9606	ENSP00000258743	IL6	6183	Smp_068280__mRNA	Smp_068280__mRNA
9606	ENSP00000350425	APOA4	6183	Smp_056760__mRNA	Smp_056760__mRNA
9606	ENSP00000258743	IL6	6183	Smp_013040.2__mRNA	Smp_013040.2__mRNA
9606	ENSP00000258743	IL6	6183	Smp_136730__mRNA	Smp_136730__mRNA
9606	ENSP00000312286	PLA2G1B	6183	Smp_160830__mRNA	Smp_160830__mRNA
9606	ENSP00000231751	LTF	6183	Smp_087870__mRNA	Smp_087870__mRNA
9606	ENSP00000355315	RPL39	6183	Smp_143150__mRNA	Smp_143150__mRNA
9606	ENSP00000431822	FAU	6183	Smp_143150__mRNA	Smp_143150__mRNA

## Sheet: GO0002227
Taxid1	Node1	Label1	Taxid2	Node2	Label2
9606	ENSP00000366962	HIST1H2BI	6183	Smp_035980__mRNA	Smp_035980__mRNA
9606	ENSP00000348924	HIST1H2BE	6183	Smp_035980__mRNA	Smp_035980__mRNA
9606	ENSP00000353074	HIST1H2BF	6183	Smp_035980__mRNA	Smp_035980__mRNA
9606	ENSP00000244601	HIST1H2BG	6183	Smp_035980__mRNA	Smp_035980__mRNA
9606	ENSP00000350425	APOA4	6183	Smp_056760__mRNA	Smp_056760__mRNA
9606	ENSP00000312286	PLA2G1B	6183	Smp_160830__mRNA	Smp_160830__mRNA
9606	ENSP00000231751	LTF	6183	Smp_087870__mRNA	Smp_087870__mRNA
9606	ENSP00000355315	RPL39	6183	Smp_143150__mRNA	Smp_143150__mRNA
9606	ENSP00000431822	FAU	6183	Smp_143150__mRNA	Smp_143150__mRNA

## Sheet: GO0030198
Taxid1	Node1	Label1	Taxid2	Node2	Label2
9606	ENSP00000282588	ITGA1	6183	Smp_163810__mRNA	Smp_163810__mRNA
9606	ENSP00000282588	ITGA1	6183	Smp_148790__mRNA	Smp_148790__mRNA
9606	ENSP00000264832	ICAM1	6183	Smp_171460__mRNA	Smp_171460__mRNA
9606	ENSP00000296181	ITGB5	6183	Smp_148790__mRNA	Smp_148790__mRNA
9606	ENSP00000296181	ITGB5	6183	Smp_163810__mRNA	Smp_163810__mRNA
9606	ENSP00000452120	ITGA7	6183	Smp_163810__mRNA	Smp_163810__mRNA
9606	ENSP00000452120	ITGA7	6183	Smp_148790__mRNA	Smp_148790__mRNA
9606	ENSP00000355896	TGFB2	6183	Smp_089670__mRNA	Smp_089670__mRNA
9606	ENSP00000223095	SERPINE1	6183	Smp_013040.2__mRNA	Smp_013040.2__mRNA
9606	ENSP00000223095	SERPINE1	6183	Smp_089670__mRNA	Smp_089670__mRNA
9606	ENSP00000223095	SERPINE1	6183	Smp_136730__mRNA	Smp_136730__mRNA
9606	ENSP00000357981	CTSS	6183	Smp_034410.1__mRNA	Smp_034410.1__mRNA
9606	ENSP00000368678	AGRN	6183	Smp_163810__mRNA	Smp_163810__mRNA
9606	ENSP00000368678	AGRN	6183	Smp_148790__mRNA	Smp_148790__mRNA
9606	ENSP00000368678	AGRN	6183	Smp_171460__mRNA	Smp_171460__mRNA
9606	ENSP00000380227	ITGA4	6183	Smp_148790__mRNA	Smp_148790__mRNA
9606	ENSP00000380227	ITGA4	6183	Smp_163810__mRNA	Smp_163810__mRNA
9606	ENSP00000346839	FN1	6183	Smp_089670__mRNA	Smp_089670__mRNA
9606	ENSP00000271651	CTSK	6183	Smp_193000__mRNA	Smp_193000__mRNA
9606	ENSP00000345344	CTSL1	6183	Smp_193000__mRNA	Smp_193000__mRNA
9606	ENSP00000357981	CTSS	6183	Smp_193000__mRNA	Smp_193000__mRNA
9606	ENSP00000342070	CTSB	6183	Smp_193000__mRNA	Smp_193000__mRNA
9606	ENSP00000261769	CDH1	6183	Smp_030370__mRNA	Smp_030370__mRNA
9606	ENSP00000216286	NID2	6183	Smp_163810__mRNA	Smp_163810__mRNA
9606	ENSP00000340998	NTN4	6183	Smp_163810__mRNA	Smp_163810__mRNA
9606	ENSP00000347665	COL18A1	6183	Smp_163810__mRNA	Smp_163810__mRNA
9606	ENSP00000374309	LAMA1	6183	Smp_163810__mRNA	Smp_163810__mRNA
9606	ENSP00000386896	ITGA6	6183	Smp_163810__mRNA	Smp_163810__mRNA
9606	ENSP00000312435	DAG1	6183	Smp_163810__mRNA	Smp_163810__mRNA
9606	ENSP00000267082	ITGB7	6183	Smp_163810__mRNA	Smp_163810__mRNA
9606	ENSP00000400365	LAMA2	6183	Smp_163810__mRNA	Smp_163810__mRNA
9606	ENSP00000261023	ITGAV	6183	Smp_163810__mRNA	Smp_163810__mRNA
9606	ENSP00000283249	ITGB6	6183	Smp_163810__mRNA	Smp_163810__mRNA
9606	ENSP00000303351	ITGB1	6183	Smp_163810__mRNA	Smp_163810__mRNA
9606	ENSP00000264187	NID1	6183	Smp_163810__mRNA	Smp_163810__mRNA
9606	ENSP00000296585	ITGA2	6183	Smp_163810__mRNA	Smp_163810__mRNA
9606	ENSP00000307156	LAMB2	6183	Smp_163810__mRNA	Smp_163810__mRNA
9606	ENSP00000200181	ITGB4	6183	Smp_163810__mRNA	Smp_163810__mRNA
9606	ENSP00000398632	CD44	6183	Smp_163810__mRNA	Smp_163810__mRNA
9606	ENSP00000222399	LAMB1	6183	Smp_163810__mRNA	Smp_163810__mRNA
9606	ENSP00000308208	MMP14	6183	Smp_163810__mRNA	Smp_163810__mRNA
9606	ENSP00000252999	LAMA5	6183	Smp_163810__mRNA	Smp_163810__mRNA
9606	ENSP00000354923	DMD	6183	Smp_163810__mRNA	Smp_163810__mRNA
9606	ENSP00000264741	ITGA9	6183	Smp_163810__mRNA	Smp_163810__mRNA
9606	ENSP00000264144	LAMC2	6183	Smp_163810__mRNA	Smp_163810__mRNA
9606	ENSP00000258341	LAMC1	6183	Smp_163810__mRNA	Smp_163810__mRNA
9606	ENSP00000348384	LAMB3	6183	Smp_163810__mRNA	Smp_163810__mRNA
9606	ENSP00000293379	ITGA5	6183	Smp_163810__mRNA	Smp_163810__mRNA
9606	ENSP00000327290	ITGA11	6183	Smp_163810__mRNA	Smp_163810__mRNA
9606	ENSP00000324532	LAMA3	6183	Smp_163810__mRNA	Smp_163810__mRNA
9606	ENSP00000327801	P4HB	6183	Smp_124920__mRNA	Smp_124920__mRNA
9606	ENSP00000300026	PPIB	6183	Smp_049550__mRNA	Smp_049550__mRNA
9606	ENSP00000355361	CD47	6183	Smp_049550__mRNA	Smp_049550__mRNA
9606	ENSP00000327801	P4HB	6183	Smp_049550__mRNA	Smp_049550__mRNA
9606	ENSP00000261405	VWF	6183	Smp_049550__mRNA	Smp_049550__mRNA
9606	ENSP00000219070	MMP2	6183	Smp_049550__mRNA	Smp_049550__mRNA
9606	ENSP00000308938	PLG	6183	Smp_089670__mRNA	Smp_089670__mRNA
9606	ENSP00000345344	CTSL1	6183	Smp_019030__mRNA	Smp_019030__mRNA
9606	ENSP00000345344	CTSL1	6183	Smp_139160__mRNA	Smp_139160__mRNA
9606	ENSP00000299855	MMP3	6183	Smp_089670__mRNA	Smp_089670__mRNA
9606	ENSP00000299855	MMP3	6183	Smp_148790__mRNA	Smp_148790__mRNA
9606	ENSP00000260356	THBS1	6183	Smp_174640__mRNA	Smp_174640__mRNA
9606	ENSP00000304408	COL3A1	6183	Smp_056760__mRNA	Smp_056760__mRNA
9606	ENSP00000297268	COL1A2	6183	Smp_056760__mRNA	Smp_056760__mRNA
9606	ENSP00000316881	LEPREL1	6183	Smp_068280__mRNA	Smp_068280__mRNA
9606	ENSP00000327801	P4HB	6183	Smp_068280__mRNA	Smp_068280__mRNA
9606	ENSP00000327290	ITGA11	6183	Smp_148790__mRNA	Smp_148790__mRNA
9606	ENSP00000374309	LAMA1	6183	Smp_148790__mRNA	Smp_148790__mRNA
9606	ENSP00000312435	DAG1	6183	Smp_148790__mRNA	Smp_148790__mRNA
9606	ENSP00000305714	BMP1	6183	Smp_148790__mRNA	Smp_148790__mRNA
9606	ENSP00000283249	ITGB6	6183	Smp_148790__mRNA	Smp_148790__mRNA
9606	ENSP00000261023	ITGAV	6183	Smp_148790__mRNA	Smp_148790__mRNA
9606	ENSP00000400365	LAMA2	6183	Smp_148790__mRNA	Smp_148790__mRNA
9606	ENSP00000347665	COL18A1	6183	Smp_148790__mRNA	Smp_148790__mRNA
9606	ENSP00000313437	MMP19	6183	Smp_148790__mRNA	Smp_148790__mRNA
9606	ENSP00000296585	ITGA2	6183	Smp_148790__mRNA	Smp_148790__mRNA
9606	ENSP00000303351	ITGB1	6183	Smp_148790__mRNA	Smp_148790__mRNA
9606	ENSP00000264187	NID1	6183	Smp_148790__mRNA	Smp_148790__mRNA
9606	ENSP00000354923	DMD	6183	Smp_148790__mRNA	Smp_148790__mRNA
9606	ENSP00000200181	ITGB4	6183	Smp_148790__mRNA	Smp_148790__mRNA
9606	ENSP00000398632	CD44	6183	Smp_148790__mRNA	Smp_148790__mRNA
9606	ENSP00000222399	LAMB1	6183	Smp_148790__mRNA	Smp_148790__mRNA
9606	ENSP00000293379	ITGA5	6183	Smp_148790__mRNA	Smp_148790__mRNA
9606	ENSP00000308208	MMP14	6183	Smp_148790__mRNA	Smp_148790__mRNA
9606	ENSP00000252999	LAMA5	6183	Smp_148790__mRNA	Smp_148790__mRNA
9606	ENSP00000307156	LAMB2	6183	Smp_148790__mRNA	Smp_148790__mRNA
9606	ENSP00000386896	ITGA6	6183	Smp_148790__mRNA	Smp_148790__mRNA
9606	ENSP00000264741	ITGA9	6183	Smp_148790__mRNA	Smp_148790__mRNA
9606	ENSP00000264144	LAMC2	6183	Smp_148790__mRNA	Smp_148790__mRNA
9606	ENSP00000323856	PLEC	6183	Smp_148790__mRNA	Smp_148790__mRNA
9606	ENSP00000348384	LAMB3	6183	Smp_148790__mRNA	Smp_148790__mRNA
9606	ENSP00000324101	CD151	6183	Smp_148790__mRNA	Smp_148790__mRNA
9606	ENSP00000219070	MMP2	6183	Smp_148790__mRNA	Smp_148790__mRNA
9606	ENSP00000258341	LAMC1	6183	Smp_148790__mRNA	Smp_148790__mRNA
9606	ENSP00000260227	MMP7	6183	Smp_148790__mRNA	Smp_148790__mRNA
9606	ENSP00000267082	ITGB7	6183	Smp_148790__mRNA	Smp_148790__mRNA
9606	ENSP00000324532	LAMA3	6183	Smp_148790__mRNA	Smp_148790__mRNA
9606	ENSP00000260356	THBS1	6183	Smp_030370__mRNA	Smp_030370__mRNA
9606	ENSP00000271651	CTSK	6183	Smp_139160__mRNA	Smp_139160__mRNA
9606	ENSP00000225964	COL1A1	6183	Smp_056760__mRNA	Smp_056760__mRNA
9606	ENSP00000316881	LEPREL1	6183	Smp_056760__mRNA	Smp_056760__mRNA
9606	ENSP00000296388	LEPRE1	6183	Smp_056760__mRNA	Smp_056760__mRNA
9606	ENSP00000350894	SERPINH1	6183	Smp_056760__mRNA	Smp_056760__mRNA
9606	ENSP00000327801	P4HB	6183	Smp_056760__mRNA	Smp_056760__mRNA
9606	ENSP00000264690	KLKB1	6183	Smp_002600.1__mRNA	Smp_002600.1__mRNA
9606	ENSP00000200181	ITGB4	6183	Smp_138620__mRNA	Smp_138620__mRNA
9606	ENSP00000340998	NTN4	6183	Smp_151310__mRNA	Smp_151310__mRNA
9606	ENSP00000200181	ITGB4	6183	Smp_171460__mRNA	Smp_171460__mRNA
9606	ENSP00000349932	PTPRS	6183	Smp_171460__mRNA	Smp_171460__mRNA
9606	ENSP00000221930	TGFB1	6183	Smp_089670__mRNA	Smp_089670__mRNA
9606	ENSP00000221930	TGFB1	6183	Smp_141710__mRNA	Smp_141710__mRNA
9606	ENSP00000250378	CMA1	6183	Smp_013040.2__mRNA	Smp_013040.2__mRNA
9606	ENSP00000250378	CMA1	6183	Smp_136730__mRNA	Smp_136730__mRNA
9606	ENSP00000327801	P4HB	6183	Smp_030370__mRNA	Smp_030370__mRNA
9606	ENSP00000377941	ACTN1	6183	Smp_089670__mRNA	Smp_089670__mRNA
9606	ENSP00000323929	A2M	6183	Smp_089670__mRNA	Smp_089670__mRNA
9606	ENSP00000218388	TIMP1	6183	Smp_089670__mRNA	Smp_089670__mRNA
9606	ENSP00000236826	MMP8	6183	Smp_089670__mRNA	Smp_089670__mRNA
9606	ENSP00000264690	KLKB1	6183	Smp_089670__mRNA	Smp_089670__mRNA
9606	ENSP00000261405	VWF	6183	Smp_089670__mRNA	Smp_089670__mRNA
9606	ENSP00000219070	MMP2	6183	Smp_089670__mRNA	Smp_089670__mRNA
9606	ENSP00000322788	MMP1	6183	Smp_089670__mRNA	Smp_089670__mRNA
9606	ENSP00000327801	P4HB	6183	Smp_018760__mRNA	Smp_018760__mRNA
9606	ENSP00000327801	P4HB	6183	Smp_172110__mRNA	Smp_172110__mRNA
9606	ENSP00000342070	CTSB	6183	Smp_013040.2__mRNA	Smp_013040.2__mRNA
9606	ENSP00000357981	CTSS	6183	Smp_013040.2__mRNA	Smp_013040.2__mRNA
9606	ENSP00000216336	CTSG	6183	Smp_013040.2__mRNA	Smp_013040.2__mRNA
9606	ENSP00000323856	PLEC	6183	Smp_143150__mRNA	Smp_143150__mRNA
9606	ENSP00000387356	ACAN	6183	Smp_173480__mRNA	Smp_173480__mRNA
9606	ENSP00000245451	BMP4	6183	Smp_019030__mRNA	Smp_019030__mRNA
9606	ENSP00000357981	CTSS	6183	Smp_139160__mRNA	Smp_139160__mRNA
9606	ENSP00000342070	CTSB	6183	Smp_139160__mRNA	Smp_139160__mRNA
9606	ENSP00000398632	CD44	6183	Smp_171460__mRNA	Smp_171460__mRNA
9606	ENSP00000357981	CTSS	6183	Smp_019030__mRNA	Smp_019030__mRNA
9606	ENSP00000342070	CTSB	6183	Smp_136730__mRNA	Smp_136730__mRNA
9606	ENSP00000357981	CTSS	6183	Smp_136730__mRNA	Smp_136730__mRNA
9606	ENSP00000216336	CTSG	6183	Smp_136730__mRNA	Smp_136730__mRNA

## Sheet: GO0022617
Taxid1	Node1	Label1	Taxid2	Node2	Label2
9606	ENSP00000357981	CTSS	6183	Smp_034410.1__mRNA	Smp_034410.1__mRNA
9606	ENSP00000346839	FN1	6183	Smp_089670__mRNA	Smp_089670__mRNA
9606	ENSP00000271651	CTSK	6183	Smp_193000__mRNA	Smp_193000__mRNA
9606	ENSP00000345344	CTSL1	6183	Smp_193000__mRNA	Smp_193000__mRNA
9606	ENSP00000357981	CTSS	6183	Smp_193000__mRNA	Smp_193000__mRNA
9606	ENSP00000261769	CDH1	6183	Smp_030370__mRNA	Smp_030370__mRNA
9606	ENSP00000264187	NID1	6183	Smp_163810__mRNA	Smp_163810__mRNA
9606	ENSP00000398632	CD44	6183	Smp_163810__mRNA	Smp_163810__mRNA
9606	ENSP00000308208	MMP14	6183	Smp_163810__mRNA	Smp_163810__mRNA
9606	ENSP00000264144	LAMC2	6183	Smp_163810__mRNA	Smp_163810__mRNA
9606	ENSP00000258341	LAMC1	6183	Smp_163810__mRNA	Smp_163810__mRNA
9606	ENSP00000348384	LAMB3	6183	Smp_163810__mRNA	Smp_163810__mRNA
9606	ENSP00000324532	LAMA3	6183	Smp_163810__mRNA	Smp_163810__mRNA
9606	ENSP00000219070	MMP2	6183	Smp_049550__mRNA	Smp_049550__mRNA
9606	ENSP00000308938	PLG	6183	Smp_089670__mRNA	Smp_089670__mRNA
9606	ENSP00000345344	CTSL1	6183	Smp_019030__mRNA	Smp_019030__mRNA
9606	ENSP00000345344	CTSL1	6183	Smp_139160__mRNA	Smp_139160__mRNA
9606	ENSP00000299855	MMP3	6183	Smp_089670__mRNA	Smp_089670__mRNA
9606	ENSP00000299855	MMP3	6183	Smp_148790__mRNA	Smp_148790__mRNA
9606	ENSP00000260302	MMP13	6183	Smp_089670__mRNA	Smp_089670__mRNA
9606	ENSP00000260302	MMP13	6183	Smp_148790__mRNA	Smp_148790__mRNA
9606	ENSP00000305714	BMP1	6183	Smp_148790__mRNA	Smp_148790__mRNA
9606	ENSP00000313437	MMP19	6183	Smp_148790__mRNA	Smp_148790__mRNA
9606	ENSP00000264187	NID1	6183	Smp_148790__mRNA	Smp_148790__mRNA
9606	ENSP00000398632	CD44	6183	Smp_148790__mRNA	Smp_148790__mRNA
9606	ENSP00000308208	MMP14	6183	Smp_148790__mRNA	Smp_148790__mRNA
9606	ENSP00000264144	LAMC2	6183	Smp_148790__mRNA	Smp_148790__mRNA
9606	ENSP00000348384	LAMB3	6183	Smp_148790__mRNA	Smp_148790__mRNA
9606	ENSP00000219070	MMP2	6183	Smp_148790__mRNA	Smp_148790__mRNA
9606	ENSP00000258341	LAMC1	6183	Smp_148790__mRNA	Smp_148790__mRNA
9606	ENSP00000260227	MMP7	6183	Smp_148790__mRNA	Smp_148790__mRNA
9606	ENSP00000324532	LAMA3	6183	Smp_148790__mRNA	Smp_148790__mRNA
9606	ENSP00000271651	CTSK	6183	Smp_139160__mRNA	Smp_139160__mRNA
9606	ENSP00000264690	KLKB1	6183	Smp_002600.1__mRNA	Smp_002600.1__mRNA
9606	ENSP00000250378	CMA1	6183	Smp_013040.2__mRNA	Smp_013040.2__mRNA
9606	ENSP00000250378	CMA1	6183	Smp_136730__mRNA	Smp_136730__mRNA
9606	ENSP00000323929	A2M	6183	Smp_089670__mRNA	Smp_089670__mRNA
9606	ENSP00000218388	TIMP1	6183	Smp_089670__mRNA	Smp_089670__mRNA
9606	ENSP00000236826	MMP8	6183	Smp_089670__mRNA	Smp_089670__mRNA
9606	ENSP00000264690	KLKB1	6183	Smp_089670__mRNA	Smp_089670__mRNA
9606	ENSP00000219070	MMP2	6183	Smp_089670__mRNA	Smp_089670__mRNA
9606	ENSP00000322788	MMP1	6183	Smp_089670__mRNA	Smp_089670__mRNA
9606	ENSP00000357981	CTSS	6183	Smp_013040.2__mRNA	Smp_013040.2__mRNA
9606	ENSP00000216336	CTSG	6183	Smp_013040.2__mRNA	Smp_013040.2__mRNA
9606	ENSP00000387356	ACAN	6183	Smp_173480__mRNA	Smp_173480__mRNA
9606	ENSP00000357981	CTSS	6183	Smp_139160__mRNA	Smp_139160__mRNA
9606	ENSP00000398632	CD44	6183	Smp_171460__mRNA	Smp_171460__mRNA
9606	ENSP00000357981	CTSS	6183	Smp_019030__mRNA	Smp_019030__mRNA
9606	ENSP00000357981	CTSS	6183	Smp_136730__mRNA	Smp_136730__mRNA
9606	ENSP00000216336	CTSG	6183	Smp_136730__mRNA	Smp_136730__mRNA

## Sheet: GO0007160
Taxid1	Node1	Label1	Taxid2	Node2	Label2
9606	ENSP00000282588	ITGA1	6183	Smp_163810__mRNA	Smp_163810__mRNA
9606	ENSP00000282588	ITGA1	6183	Smp_148790__mRNA	Smp_148790__mRNA
9606	ENSP00000296181	ITGB5	6183	Smp_148790__mRNA	Smp_148790__mRNA
9606	ENSP00000296181	ITGB5	6183	Smp_163810__mRNA	Smp_163810__mRNA
9606	ENSP00000452120	ITGA7	6183	Smp_163810__mRNA	Smp_163810__mRNA
9606	ENSP00000452120	ITGA7	6183	Smp_148790__mRNA	Smp_148790__mRNA
9606	ENSP00000380227	ITGA4	6183	Smp_148790__mRNA	Smp_148790__mRNA
9606	ENSP00000380227	ITGA4	6183	Smp_163810__mRNA	Smp_163810__mRNA
9606	ENSP00000365745	CTTN	6183	Smp_163810__mRNA	Smp_163810__mRNA
9606	ENSP00000267082	ITGB7	6183	Smp_163810__mRNA	Smp_163810__mRNA
9606	ENSP00000261023	ITGAV	6183	Smp_163810__mRNA	Smp_163810__mRNA
9606	ENSP00000303351	ITGB1	6183	Smp_163810__mRNA	Smp_163810__mRNA
9606	ENSP00000296585	ITGA2	6183	Smp_163810__mRNA	Smp_163810__mRNA
9606	ENSP00000200181	ITGB4	6183	Smp_163810__mRNA	Smp_163810__mRNA
9606	ENSP00000398632	CD44	6183	Smp_163810__mRNA	Smp_163810__mRNA
9606	ENSP00000252999	LAMA5	6183	Smp_163810__mRNA	Smp_163810__mRNA
9606	ENSP00000327290	ITGA11	6183	Smp_163810__mRNA	Smp_163810__mRNA
9606	ENSP00000244333	LYPD3	6183	Smp_148790__mRNA	Smp_148790__mRNA
9606	ENSP00000310036	CD34	6183	Smp_171460__mRNA	Smp_171460__mRNA
9606	ENSP00000304408	COL3A1	6183	Smp_056760__mRNA	Smp_056760__mRNA
9606	ENSP00000327290	ITGA11	6183	Smp_148790__mRNA	Smp_148790__mRNA
9606	ENSP00000261023	ITGAV	6183	Smp_148790__mRNA	Smp_148790__mRNA
9606	ENSP00000296585	ITGA2	6183	Smp_148790__mRNA	Smp_148790__mRNA
9606	ENSP00000303351	ITGB1	6183	Smp_148790__mRNA	Smp_148790__mRNA
9606	ENSP00000200181	ITGB4	6183	Smp_148790__mRNA	Smp_148790__mRNA
9606	ENSP00000398632	CD44	6183	Smp_148790__mRNA	Smp_148790__mRNA
9606	ENSP00000252999	LAMA5	6183	Smp_148790__mRNA	Smp_148790__mRNA
9606	ENSP00000365745	CTTN	6183	Smp_148790__mRNA	Smp_148790__mRNA
9606	ENSP00000267082	ITGB7	6183	Smp_148790__mRNA	Smp_148790__mRNA
9606	ENSP00000200181	ITGB4	6183	Smp_138620__mRNA	Smp_138620__mRNA
9606	ENSP00000200181	ITGB4	6183	Smp_171460__mRNA	Smp_171460__mRNA
9606	ENSP00000377941	ACTN1	6183	Smp_089670__mRNA	Smp_089670__mRNA
9606	ENSP00000398632	CD44	6183	Smp_171460__mRNA	Smp_171460__mRNA

## Sheet: GO0031589
Taxid1	Node1	Label1	Taxid2	Node2	Label2
9606	ENSP00000200181	ITGB4	6183	Smp_163810__mRNA	Smp_163810__mRNA
9606	ENSP00000200181	ITGB4	6183	Smp_148790__mRNA	Smp_148790__mRNA
9606	ENSP00000200181	ITGB4	6183	Smp_138620__mRNA	Smp_138620__mRNA
9606	ENSP00000200181	ITGB4	6183	Smp_171460__mRNA	Smp_171460__mRNA
9606	ENSP00000222399	LAMB1	6183	Smp_163810__mRNA	Smp_163810__mRNA
9606	ENSP00000222399	LAMB1	6183	Smp_148790__mRNA	Smp_148790__mRNA
9606	ENSP00000244333	LYPD3	6183	Smp_148790__mRNA	Smp_148790__mRNA
9606	ENSP00000252999	LAMA5	6183	Smp_163810__mRNA	Smp_163810__mRNA
9606	ENSP00000252999	LAMA5	6183	Smp_148790__mRNA	Smp_148790__mRNA
9606	ENSP00000258341	LAMC1	6183	Smp_163810__mRNA	Smp_163810__mRNA
9606	ENSP00000258341	LAMC1	6183	Smp_148790__mRNA	Smp_148790__mRNA
9606	ENSP00000261023	ITGAV	6183	Smp_163810__mRNA	Smp_163810__mRNA
9606	ENSP00000261023	ITGAV	6183	Smp_148790__mRNA	Smp_148790__mRNA
9606	ENSP00000261405	VWF	6183	Smp_049550__mRNA	Smp_049550__mRNA
9606	ENSP00000261405	VWF	6183	Smp_089670__mRNA	Smp_089670__mRNA
9606	ENSP00000267082	ITGB7	6183	Smp_163810__mRNA	Smp_163810__mRNA
9606	ENSP00000267082	ITGB7	6183	Smp_148790__mRNA	Smp_148790__mRNA
9606	ENSP00000282588	ITGA1	6183	Smp_163810__mRNA	Smp_163810__mRNA
9606	ENSP00000282588	ITGA1	6183	Smp_148790__mRNA	Smp_148790__mRNA
9606	ENSP00000293379	ITGA5	6183	Smp_163810__mRNA	Smp_163810__mRNA
9606	ENSP00000293379	ITGA5	6183	Smp_148790__mRNA	Smp_148790__mRNA
9606	ENSP00000296181	ITGB5	6183	Smp_148790__mRNA	Smp_148790__mRNA
9606	ENSP00000296181	ITGB5	6183	Smp_163810__mRNA	Smp_163810__mRNA
9606	ENSP00000296585	ITGA2	6183	Smp_163810__mRNA	Smp_163810__mRNA
9606	ENSP00000296585	ITGA2	6183	Smp_148790__mRNA	Smp_148790__mRNA
9606	ENSP00000303351	ITGB1	6183	Smp_163810__mRNA	Smp_163810__mRNA
9606	ENSP00000303351	ITGB1	6183	Smp_148790__mRNA	Smp_148790__mRNA
9606	ENSP00000304408	COL3A1	6183	Smp_056760__mRNA	Smp_056760__mRNA
9606	ENSP00000310036	CD34	6183	Smp_171460__mRNA	Smp_171460__mRNA
9606	ENSP00000327290	ITGA11	6183	Smp_163810__mRNA	Smp_163810__mRNA
9606	ENSP00000327290	ITGA11	6183	Smp_148790__mRNA	Smp_148790__mRNA
9606	ENSP00000334008	PARVA	6183	Smp_005230.2__mRNA	Smp_005230.2__mRNA
9606	ENSP00000334008	PARVA	6183	Smp_147680__mRNA	Smp_147680__mRNA
9606	ENSP00000346839	FN1	6183	Smp_089670__mRNA	Smp_089670__mRNA
9606	ENSP00000365745	CTTN	6183	Smp_163810__mRNA	Smp_163810__mRNA
9606	ENSP00000365745	CTTN	6183	Smp_148790__mRNA	Smp_148790__mRNA
9606	ENSP00000377941	ACTN1	6183	Smp_089670__mRNA	Smp_089670__mRNA
9606	ENSP00000380227	ITGA4	6183	Smp_148790__mRNA	Smp_148790__mRNA
9606	ENSP00000380227	ITGA4	6183	Smp_163810__mRNA	Smp_163810__mRNA
9606	ENSP00000386896	ITGA6	6183	Smp_163810__mRNA	Smp_163810__mRNA
9606	ENSP00000386896	ITGA6	6183	Smp_148790__mRNA	Smp_148790__mRNA
9606	ENSP00000398632	CD44	6183	Smp_163810__mRNA	Smp_163810__mRNA
9606	ENSP00000398632	CD44	6183	Smp_148790__mRNA	Smp_148790__mRNA
9606	ENSP00000398632	CD44	6183	Smp_171460__mRNA	Smp_171460__mRNA
9606	ENSP00000452120	ITGA7	6183	Smp_163810__mRNA	Smp_163810__mRNA
9606	ENSP00000452120	ITGA7	6183	Smp_148790__mRNA	Smp_148790__mRNA

## Sheet: GO0044419
Taxid1	Node1	Label1	Taxid2	Node2	Label2
9606	ENSP00000264832	ICAM1	6183	Smp_171460__mRNA	Smp_171460__mRNA
9606	ENSP00000296181	ITGB5	6183	Smp_148790__mRNA	Smp_148790__mRNA
9606	ENSP00000296181	ITGB5	6183	Smp_163810__mRNA	Smp_163810__mRNA
9606	ENSP00000346067	RPSA	6183	Smp_148790__mRNA	Smp_148790__mRNA
9606	ENSP00000346067	RPSA	6183	Smp_163810__mRNA	Smp_163810__mRNA
9606	ENSP00000346067	RPSA	6183	Smp_143150__mRNA	Smp_143150__mRNA
9606	ENSP00000346088	RPL22	6183	Smp_143150__mRNA	Smp_143150__mRNA
9606	ENSP00000312435	DAG1	6183	Smp_163810__mRNA	Smp_163810__mRNA
9606	ENSP00000267082	ITGB7	6183	Smp_163810__mRNA	Smp_163810__mRNA
9606	ENSP00000261023	ITGAV	6183	Smp_163810__mRNA	Smp_163810__mRNA
9606	ENSP00000283249	ITGB6	6183	Smp_163810__mRNA	Smp_163810__mRNA
9606	ENSP00000303351	ITGB1	6183	Smp_163810__mRNA	Smp_163810__mRNA
9606	ENSP00000296585	ITGA2	6183	Smp_163810__mRNA	Smp_163810__mRNA
9606	ENSP00000314067	PAK2	6183	Smp_163810__mRNA	Smp_163810__mRNA
9606	ENSP00000293379	ITGA5	6183	Smp_163810__mRNA	Smp_163810__mRNA
9606	ENSP00000362334	PSMB2	6183	Smp_143150__mRNA	Smp_143150__mRNA
9606	ENSP00000349428	PTBP1	6183	Smp_049550__mRNA	Smp_049550__mRNA
9606	ENSP00000300026	PPIB	6183	Smp_049550__mRNA	Smp_049550__mRNA
9606	ENSP00000325875	HSP90AB1	6183	Smp_049550__mRNA	Smp_049550__mRNA
9606	ENSP00000472469	RPS28	6183	Smp_143150__mRNA	Smp_143150__mRNA
9606	ENSP00000314067	PAK2	6183	Smp_148790__mRNA	Smp_148790__mRNA
9606	ENSP00000345156	RPL14	6183	Smp_143150__mRNA	Smp_143150__mRNA
9606	ENSP00000429374	RPS20	6183	Smp_068090__mRNA	Smp_068090__mRNA
9606	ENSP00000429374	RPS20	6183	Smp_143150__mRNA	Smp_143150__mRNA
9606	ENSP00000425561	EIF4E	6183	Smp_142550__mRNA	Smp_142550__mRNA
9606	ENSP00000312435	DAG1	6183	Smp_148790__mRNA	Smp_148790__mRNA
9606	ENSP00000283249	ITGB6	6183	Smp_148790__mRNA	Smp_148790__mRNA
9606	ENSP00000261023	ITGAV	6183	Smp_148790__mRNA	Smp_148790__mRNA
9606	ENSP00000296585	ITGA2	6183	Smp_148790__mRNA	Smp_148790__mRNA
9606	ENSP00000303351	ITGB1	6183	Smp_148790__mRNA	Smp_148790__mRNA
9606	ENSP00000293379	ITGA5	6183	Smp_148790__mRNA	Smp_148790__mRNA
9606	ENSP00000267082	ITGB7	6183	Smp_148790__mRNA	Smp_148790__mRNA
9606	ENSP00000331831	GAS6	6183	Smp_089670__mRNA	Smp_089670__mRNA
9606	ENSP00000347271	RPS10	6183	Smp_143150__mRNA	Smp_143150__mRNA
9606	ENSP00000356969	APOA2	6183	Smp_056760__mRNA	Smp_056760__mRNA
9606	ENSP00000225698	C1QBP	6183	Smp_002600.1__mRNA	Smp_002600.1__mRNA
9606	ENSP00000293831	EIF4A1	6183	Smp_175130__mRNA	Smp_175130__mRNA
9606	ENSP00000386717	RPL31	6183	Smp_143150__mRNA	Smp_143150__mRNA
9606	ENSP00000354125	EIF3B	6183	Smp_143150__mRNA	Smp_143150__mRNA
9606	ENSP00000364310	H2AFX	6183	Smp_158140__mRNA	Smp_158140__mRNA
9606	ENSP00000346001	RPL3	6183	Smp_143150__mRNA	Smp_143150__mRNA
9606	ENSP00000318646	RPS15A	6183	Smp_143150__mRNA	Smp_143150__mRNA
9606	ENSP00000339095	RPS7	6183	Smp_143150__mRNA	Smp_143150__mRNA
9606	ENSP00000309334	RPL15	6183	Smp_143150__mRNA	Smp_143150__mRNA
9606	ENSP00000253788	RPL27	6183	Smp_143150__mRNA	Smp_143150__mRNA
9606	ENSP00000363676	RPL11	6183	Smp_143150__mRNA	Smp_143150__mRNA
9606	ENSP00000364310	H2AFX	6183	Smp_030370__mRNA	Smp_030370__mRNA
9606	ENSP00000350720	SMARCA4	6183	Smp_171460__mRNA	Smp_171460__mRNA
9606	ENSP00000435096	RPS25	6183	Smp_143150__mRNA	Smp_143150__mRNA
9606	ENSP00000339027	RPLP0	6183	Smp_143150__mRNA	Smp_143150__mRNA
9606	ENSP00000221930	TGFB1	6183	Smp_089670__mRNA	Smp_089670__mRNA
9606	ENSP00000221930	TGFB1	6183	Smp_141710__mRNA	Smp_141710__mRNA
9606	ENSP00000225698	C1QBP	6183	Smp_089670__mRNA	Smp_089670__mRNA
9606	ENSP00000265132	AMBP	6183	Smp_089670__mRNA	Smp_089670__mRNA
9606	ENSP00000252486	APOE	6183	Smp_030370__mRNA	Smp_030370__mRNA
9606	ENSP00000311028	RPS14	6183	Smp_143150__mRNA	Smp_143150__mRNA
9606	ENSP00000295897	ALB	6183	Smp_089670__mRNA	Smp_089670__mRNA
9606	ENSP00000264657	STAT3	6183	Smp_089670__mRNA	Smp_089670__mRNA
9606	ENSP00000252486	APOE	6183	Smp_089670__mRNA	Smp_089670__mRNA
9606	ENSP00000322788	MMP1	6183	Smp_089670__mRNA	Smp_089670__mRNA
9606	ENSP00000339007	GRB2	6183	Smp_089670__mRNA	Smp_089670__mRNA
9606	ENSP00000363018	RPL10A	6183	Smp_143150__mRNA	Smp_143150__mRNA
9606	ENSP00000255082	ACY3	6183	Smp_173480__mRNA	Smp_173480__mRNA
9606	ENSP00000435777	RPS13	6183	Smp_143150__mRNA	Smp_143150__mRNA
9606	ENSP00000359345	RPL5	6183	Smp_143150__mRNA	Smp_143150__mRNA
9606	ENSP00000293831	EIF4A1	6183	Smp_143150__mRNA	Smp_143150__mRNA
9606	ENSP00000376176	RAN	6183	Smp_142550__mRNA	Smp_142550__mRNA
9606	ENSP00000421592	ALYREF	6183	Smp_142550__mRNA	Smp_142550__mRNA
9606	ENSP00000287038	RPL30	6183	Smp_143150__mRNA	Smp_143150__mRNA
9606	ENSP00000346045	RPS17	6183	Smp_143150__mRNA	Smp_143150__mRNA
9606	ENSP00000346046	RPS17L	6183	Smp_143150__mRNA	Smp_143150__mRNA
9606	ENSP00000379339	RPS29	6183	Smp_143150__mRNA	Smp_143150__mRNA
9606	ENSP00000369213	DDX58	6183	Smp_152840__mRNA	Smp_152840__mRNA
9606	ENSP00000231751	LTF	6183	Smp_087870__mRNA	Smp_087870__mRNA
9606	ENSP00000270625	RPS11	6183	Smp_143150__mRNA	Smp_143150__mRNA
9606	ENSP00000361076	RPL7A	6183	Smp_143150__mRNA	Smp_143150__mRNA
9606	ENSP00000295897	ALB	6183	Smp_013040.2__mRNA	Smp_013040.2__mRNA
9606	ENSP00000252519	ACE2	6183	Smp_013040.2__mRNA	Smp_013040.2__mRNA
9606	ENSP00000265100	RPL26L1	6183	Smp_143150__mRNA	Smp_143150__mRNA
9606	ENSP00000375730	RPL13A	6183	Smp_143150__mRNA	Smp_143150__mRNA
9606	ENSP00000418082	RPL37A	6183	Smp_143150__mRNA	Smp_143150__mRNA
9606	ENSP00000311430	RPL4	6183	Smp_143150__mRNA	Smp_143150__mRNA
9606	ENSP00000355315	RPL39	6183	Smp_143150__mRNA	Smp_143150__mRNA
9606	ENSP00000322419	RPLP2	6183	Smp_143150__mRNA	Smp_143150__mRNA
9606	ENSP00000346037	RPLP1	6183	Smp_143150__mRNA	Smp_143150__mRNA
9606	ENSP00000377640	RPL24	6183	Smp_143150__mRNA	Smp_143150__mRNA
9606	ENSP00000401450	RPL28	6183	Smp_143150__mRNA	Smp_143150__mRNA
9606	ENSP00000379888	RPS8	6183	Smp_143150__mRNA	Smp_143150__mRNA
9606	ENSP00000346050	RPS3A	6183	Smp_143150__mRNA	Smp_143150__mRNA
9606	ENSP00000470004	RPS19	6183	Smp_143150__mRNA	Smp_143150__mRNA
9606	ENSP00000378160	RPL34	6183	Smp_143150__mRNA	Smp_143150__mRNA
9606	ENSP00000348849	RPS26	6183	Smp_143150__mRNA	Smp_143150__mRNA
9606	ENSP00000393393	RPL35A	6183	Smp_143150__mRNA	Smp_143150__mRNA
9606	ENSP00000431822	FAU	6183	Smp_143150__mRNA	Smp_143150__mRNA
9606	ENSP00000377865	RPL23	6183	Smp_143150__mRNA	Smp_143150__mRNA
9606	ENSP00000341885	RPS2	6183	Smp_143150__mRNA	Smp_143150__mRNA
9606	ENSP00000293842	RPL26	6183	Smp_143150__mRNA	Smp_143150__mRNA
9606	ENSP00000362744	RPS4X	6183	Smp_143150__mRNA	Smp_143150__mRNA
9606	ENSP00000339007	GRB2	6183	Smp_152000__mRNA	Smp_152000__mRNA
9606	ENSP00000252519	ACE2	6183	Smp_136730__mRNA	Smp_136730__mRNA
9606	ENSP00000402060	PVR	6183	Smp_171460__mRNA	Smp_171460__mRNA
9606	ENSP00000339007	GRB2	6183	Smp_171460__mRNA	Smp_171460__mRNA
9606	ENSP00000295897	ALB	6183	Smp_136730__mRNA	Smp_136730__mRNA

## Sheet: GO0016032
Taxid1	Node1	Label1	Taxid2	Node2	Label2
9606	ENSP00000264832	ICAM1	6183	Smp_171460__mRNA	Smp_171460__mRNA
9606	ENSP00000296181	ITGB5	6183	Smp_148790__mRNA	Smp_148790__mRNA
9606	ENSP00000296181	ITGB5	6183	Smp_163810__mRNA	Smp_163810__mRNA
9606	ENSP00000346067	RPSA	6183	Smp_148790__mRNA	Smp_148790__mRNA
9606	ENSP00000346067	RPSA	6183	Smp_163810__mRNA	Smp_163810__mRNA
9606	ENSP00000346067	RPSA	6183	Smp_143150__mRNA	Smp_143150__mRNA
9606	ENSP00000346088	RPL22	6183	Smp_143150__mRNA	Smp_143150__mRNA
9606	ENSP00000312435	DAG1	6183	Smp_163810__mRNA	Smp_163810__mRNA
9606	ENSP00000267082	ITGB7	6183	Smp_163810__mRNA	Smp_163810__mRNA
9606	ENSP00000261023	ITGAV	6183	Smp_163810__mRNA	Smp_163810__mRNA
9606	ENSP00000283249	ITGB6	6183	Smp_163810__mRNA	Smp_163810__mRNA
9606	ENSP00000303351	ITGB1	6183	Smp_163810__mRNA	Smp_163810__mRNA
9606	ENSP00000296585	ITGA2	6183	Smp_163810__mRNA	Smp_163810__mRNA
9606	ENSP00000314067	PAK2	6183	Smp_163810__mRNA	Smp_163810__mRNA
9606	ENSP00000293379	ITGA5	6183	Smp_163810__mRNA	Smp_163810__mRNA
9606	ENSP00000362334	PSMB2	6183	Smp_143150__mRNA	Smp_143150__mRNA
9606	ENSP00000349428	PTBP1	6183	Smp_049550__mRNA	Smp_049550__mRNA
9606	ENSP00000325875	HSP90AB1	6183	Smp_049550__mRNA	Smp_049550__mRNA
9606	ENSP00000472469	RPS28	6183	Smp_143150__mRNA	Smp_143150__mRNA
9606	ENSP00000314067	PAK2	6183	Smp_148790__mRNA	Smp_148790__mRNA
9606	ENSP00000345156	RPL14	6183	Smp_143150__mRNA	Smp_143150__mRNA
9606	ENSP00000429374	RPS20	6183	Smp_068090__mRNA	Smp_068090__mRNA
9606	ENSP00000429374	RPS20	6183	Smp_143150__mRNA	Smp_143150__mRNA
9606	ENSP00000425561	EIF4E	6183	Smp_142550__mRNA	Smp_142550__mRNA
9606	ENSP00000312435	DAG1	6183	Smp_148790__mRNA	Smp_148790__mRNA
9606	ENSP00000283249	ITGB6	6183	Smp_148790__mRNA	Smp_148790__mRNA
9606	ENSP00000261023	ITGAV	6183	Smp_148790__mRNA	Smp_148790__mRNA
9606	ENSP00000296585	ITGA2	6183	Smp_148790__mRNA	Smp_148790__mRNA
9606	ENSP00000303351	ITGB1	6183	Smp_148790__mRNA	Smp_148790__mRNA
9606	ENSP00000293379	ITGA5	6183	Smp_148790__mRNA	Smp_148790__mRNA
9606	ENSP00000267082	ITGB7	6183	Smp_148790__mRNA	Smp_148790__mRNA
9606	ENSP00000331831	GAS6	6183	Smp_089670__mRNA	Smp_089670__mRNA
9606	ENSP00000347271	RPS10	6183	Smp_143150__mRNA	Smp_143150__mRNA
9606	ENSP00000356969	APOA2	6183	Smp_056760__mRNA	Smp_056760__mRNA
9606	ENSP00000225698	C1QBP	6183	Smp_002600.1__mRNA	Smp_002600.1__mRNA
9606	ENSP00000293831	EIF4A1	6183	Smp_175130__mRNA	Smp_175130__mRNA
9606	ENSP00000386717	RPL31	6183	Smp_143150__mRNA	Smp_143150__mRNA
9606	ENSP00000354125	EIF3B	6183	Smp_143150__mRNA	Smp_143150__mRNA
9606	ENSP00000364310	H2AFX	6183	Smp_158140__mRNA	Smp_158140__mRNA
9606	ENSP00000346001	RPL3	6183	Smp_143150__mRNA	Smp_143150__mRNA
9606	ENSP00000318646	RPS15A	6183	Smp_143150__mRNA	Smp_143150__mRNA
9606	ENSP00000339095	RPS7	6183	Smp_143150__mRNA	Smp_143150__mRNA
9606	ENSP00000309334	RPL15	6183	Smp_143150__mRNA	Smp_143150__mRNA
9606	ENSP00000253788	RPL27	6183	Smp_143150__mRNA	Smp_143150__mRNA
9606	ENSP00000363676	RPL11	6183	Smp_143150__mRNA	Smp_143150__mRNA
9606	ENSP00000364310	H2AFX	6183	Smp_030370__mRNA	Smp_030370__mRNA
9606	ENSP00000435096	RPS25	6183	Smp_143150__mRNA	Smp_143150__mRNA
9606	ENSP00000339027	RPLP0	6183	Smp_143150__mRNA	Smp_143150__mRNA
9606	ENSP00000221930	TGFB1	6183	Smp_089670__mRNA	Smp_089670__mRNA
9606	ENSP00000221930	TGFB1	6183	Smp_141710__mRNA	Smp_141710__mRNA
9606	ENSP00000225698	C1QBP	6183	Smp_089670__mRNA	Smp_089670__mRNA
9606	ENSP00000265132	AMBP	6183	Smp_089670__mRNA	Smp_089670__mRNA
9606	ENSP00000252486	APOE	6183	Smp_030370__mRNA	Smp_030370__mRNA
9606	ENSP00000311028	RPS14	6183	Smp_143150__mRNA	Smp_143150__mRNA
9606	ENSP00000264657	STAT3	6183	Smp_089670__mRNA	Smp_089670__mRNA
9606	ENSP00000252486	APOE	6183	Smp_089670__mRNA	Smp_089670__mRNA
9606	ENSP00000322788	MMP1	6183	Smp_089670__mRNA	Smp_089670__mRNA
9606	ENSP00000339007	GRB2	6183	Smp_089670__mRNA	Smp_089670__mRNA
9606	ENSP00000363018	RPL10A	6183	Smp_143150__mRNA	Smp_143150__mRNA
9606	ENSP00000255082	ACY3	6183	Smp_173480__mRNA	Smp_173480__mRNA
9606	ENSP00000435777	RPS13	6183	Smp_143150__mRNA	Smp_143150__mRNA
9606	ENSP00000359345	RPL5	6183	Smp_143150__mRNA	Smp_143150__mRNA
9606	ENSP00000293831	EIF4A1	6183	Smp_143150__mRNA	Smp_143150__mRNA
9606	ENSP00000376176	RAN	6183	Smp_142550__mRNA	Smp_142550__mRNA
9606	ENSP00000421592	ALYREF	6183	Smp_142550__mRNA	Smp_142550__mRNA
9606	ENSP00000287038	RPL30	6183	Smp_143150__mRNA	Smp_143150__mRNA
9606	ENSP00000346045	RPS17	6183	Smp_143150__mRNA	Smp_143150__mRNA
9606	ENSP00000346046	RPS17L	6183	Smp_143150__mRNA	Smp_143150__mRNA
9606	ENSP00000379339	RPS29	6183	Smp_143150__mRNA	Smp_143150__mRNA
9606	ENSP00000369213	DDX58	6183	Smp_152840__mRNA	Smp_152840__mRNA
9606	ENSP00000270625	RPS11	6183	Smp_143150__mRNA	Smp_143150__mRNA
9606	ENSP00000361076	RPL7A	6183	Smp_143150__mRNA	Smp_143150__mRNA
9606	ENSP00000252519	ACE2	6183	Smp_013040.2__mRNA	Smp_013040.2__mRNA
9606	ENSP00000265100	RPL26L1	6183	Smp_143150__mRNA	Smp_143150__mRNA
9606	ENSP00000375730	RPL13A	6183	Smp_143150__mRNA	Smp_143150__mRNA
9606	ENSP00000418082	RPL37A	6183	Smp_143150__mRNA	Smp_143150__mRNA
9606	ENSP00000311430	RPL4	6183	Smp_143150__mRNA	Smp_143150__mRNA
9606	ENSP00000355315	RPL39	6183	Smp_143150__mRNA	Smp_143150__mRNA
9606	ENSP00000322419	RPLP2	6183	Smp_143150__mRNA	Smp_143150__mRNA
9606	ENSP00000346037	RPLP1	6183	Smp_143150__mRNA	Smp_143150__mRNA
9606	ENSP00000377640	RPL24	6183	Smp_143150__mRNA	Smp_143150__mRNA
9606	ENSP00000401450	RPL28	6183	Smp_143150__mRNA	Smp_143150__mRNA
9606	ENSP00000379888	RPS8	6183	Smp_143150__mRNA	Smp_143150__mRNA
9606	ENSP00000346050	RPS3A	6183	Smp_143150__mRNA	Smp_143150__mRNA
9606	ENSP00000470004	RPS19	6183	Smp_143150__mRNA	Smp_143150__mRNA
9606	ENSP00000378160	RPL34	6183	Smp_143150__mRNA	Smp_143150__mRNA
9606	ENSP00000348849	RPS26	6183	Smp_143150__mRNA	Smp_143150__mRNA
9606	ENSP00000393393	RPL35A	6183	Smp_143150__mRNA	Smp_143150__mRNA
9606	ENSP00000431822	FAU	6183	Smp_143150__mRNA	Smp_143150__mRNA
9606	ENSP00000377865	RPL23	6183	Smp_143150__mRNA	Smp_143150__mRNA
9606	ENSP00000341885	RPS2	6183	Smp_143150__mRNA	Smp_143150__mRNA
9606	ENSP00000293842	RPL26	6183	Smp_143150__mRNA	Smp_143150__mRNA
9606	ENSP00000362744	RPS4X	6183	Smp_143150__mRNA	Smp_143150__mRNA
9606	ENSP00000339007	GRB2	6183	Smp_152000__mRNA	Smp_152000__mRNA
9606	ENSP00000252519	ACE2	6183	Smp_136730__mRNA	Smp_136730__mRNA
9606	ENSP00000402060	PVR	6183	Smp_171460__mRNA	Smp_171460__mRNA
9606	ENSP00000339007	GRB2	6183	Smp_171460__mRNA	Smp_171460__mRNA

## Sheet: GO0033554
Taxid1	Node1	Label1	Taxid2	Node2	Label2
9606	ENSP00000229794	MAPK14	6183	Smp_171460__mRNA	Smp_171460__mRNA
9606	ENSP00000308405	H2AFV	6183	Smp_008610__mRNA	Smp_008610__mRNA
9606	ENSP00000366962	HIST1H2BI	6183	Smp_035980__mRNA	Smp_035980__mRNA
9606	ENSP00000334061	HDAC6	6183	Smp_035980__mRNA	Smp_035980__mRNA
9606	ENSP00000352442	HIST1H2BM	6183	Smp_035980__mRNA	Smp_035980__mRNA
9606	ENSP00000367034	HIST1H4C	6183	Smp_035980__mRNA	Smp_035980__mRNA
9606	ENSP00000289316	HIST1H2BD	6183	Smp_035980__mRNA	Smp_035980__mRNA
9606	ENSP00000355778	H3F3A	6183	Smp_035980__mRNA	Smp_035980__mRNA
9606	ENSP00000258743	IL6	6183	Smp_142190__mRNA	Smp_142190__mRNA
9606	ENSP00000354677	GPX7	6183	Smp_124920__mRNA	Smp_124920__mRNA
9606	ENSP00000327801	P4HB	6183	Smp_124920__mRNA	Smp_124920__mRNA
9606	ENSP00000318687	HSPH1	6183	Smp_049550__mRNA	Smp_049550__mRNA
9606	ENSP00000310219	HSPA6	6183	Smp_049550__mRNA	Smp_049550__mRNA
9606	ENSP00000302961	HSPA4	6183	Smp_049550__mRNA	Smp_049550__mRNA
9606	ENSP00000335153	HSP90AA1	6183	Smp_049550__mRNA	Smp_049550__mRNA
9606	ENSP00000327801	P4HB	6183	Smp_049550__mRNA	Smp_049550__mRNA
9606	ENSP00000258743	IL6	6183	Smp_049550__mRNA	Smp_049550__mRNA
9606	ENSP00000297185	HSPA9	6183	Smp_049550__mRNA	Smp_049550__mRNA
9606	ENSP00000325875	HSP90AB1	6183	Smp_049550__mRNA	Smp_049550__mRNA
9606	ENSP00000327801	P4HB	6183	Smp_068280__mRNA	Smp_068280__mRNA
9606	ENSP00000258743	IL6	6183	Smp_068280__mRNA	Smp_068280__mRNA
9606	ENSP00000354677	GPX7	6183	Smp_056760__mRNA	Smp_056760__mRNA
9606	ENSP00000270142	SOD1	6183	Smp_056760__mRNA	Smp_056760__mRNA
9606	ENSP00000350894	SERPINH1	6183	Smp_056760__mRNA	Smp_056760__mRNA
9606	ENSP00000327801	P4HB	6183	Smp_056760__mRNA	Smp_056760__mRNA
9606	ENSP00000258743	IL6	6183	Smp_013040.2__mRNA	Smp_013040.2__mRNA
9606	ENSP00000258743	IL6	6183	Smp_136730__mRNA	Smp_136730__mRNA
9606	ENSP00000364310	H2AFX	6183	Smp_158140__mRNA	Smp_158140__mRNA
9606	ENSP00000355657	HIST3H3	6183	Smp_158140__mRNA	Smp_158140__mRNA
9606	ENSP00000364310	H2AFX	6183	Smp_030370__mRNA	Smp_030370__mRNA
9606	ENSP00000335153	HSP90AA1	6183	Smp_030370__mRNA	Smp_030370__mRNA
9606	ENSP00000318687	HSPH1	6183	Smp_030370__mRNA	Smp_030370__mRNA
9606	ENSP00000327801	P4HB	6183	Smp_030370__mRNA	Smp_030370__mRNA
9606	ENSP00000361125	VEGFA	6183	Smp_089670__mRNA	Smp_089670__mRNA
9606	ENSP00000264657	STAT3	6183	Smp_089670__mRNA	Smp_089670__mRNA
9606	ENSP00000327801	P4HB	6183	Smp_018760__mRNA	Smp_018760__mRNA
9606	ENSP00000327801	P4HB	6183	Smp_172110__mRNA	Smp_172110__mRNA
9606	ENSP00000330074	HIST1H1B	6183	Smp_141710__mRNA	Smp_141710__mRNA
9606	ENSP00000307705	HIST1H1E	6183	Smp_141710__mRNA	Smp_141710__mRNA

## Sheet: GO0071496
Taxid1	Node1	Label1	Taxid2	Node2	Label2
9606	ENSP00000331831	GAS6	6183	Smp_089670__mRNA	Smp_089670__mRNA
9606	ENSP00000256383	EIF2S1	6183	Smp_056760__mRNA	Smp_056760__mRNA
9606	ENSP00000295897	ALB	6183	Smp_089670__mRNA	Smp_089670__mRNA
9606	ENSP00000263341	IL1B	6183	Smp_089670__mRNA	Smp_089670__mRNA
9606	ENSP00000295897	ALB	6183	Smp_013040.2__mRNA	Smp_013040.2__mRNA
9606	ENSP00000364398	HABP4	6183	Smp_143150__mRNA	Smp_143150__mRNA
9606	ENSP00000295897	ALB	6183	Smp_136730__mRNA	Smp_136730__mRNA

[truncated: 4 more sheets: GO0007596, GO0003073, GO0007229, GO0009611]
