# Supplementary material for: Analysis of Predicted Host–Parasite Interactomes Reveals Commonalities and Specificities Related to Parasitic Lifestyle and Tissues Tropism
Source: Front Immunol. 2019 Feb 13;10:212. doi: 10.3389/fimmu.2019.00212 (PMC6381214; doi:10.3389/fimmu.2019.00212)
Supplement: Supplementary Table 4 — Tissue-specific and shared interactions across five tissues in the human–S. mansoni interactome. [file Table_4.XLSX]

## Sheet: Blood
H. Sapiens	S. mansoni
ENSP00000368190	Smp_012450__mRNA
ENSP00000366124	Smp_013040.2__mRNA
ENSP00000363768	Smp_030370__mRNA
ENSP00000253039	Smp_035980__mRNA
ENSP00000244661	Smp_035980__mRNA
ENSP00000289316	Smp_035980__mRNA
ENSP00000368752	Smp_049550__mRNA
ENSP00000354677	Smp_056760__mRNA
ENSP00000368190	Smp_068280__mRNA
ENSP00000218388	Smp_089670__mRNA
ENSP00000296029	Smp_089670__mRNA
ENSP00000240874	Smp_089670__mRNA
ENSP00000314151	Smp_089670__mRNA
ENSP00000412237	Smp_089670__mRNA
ENSP00000370007	Smp_089670__mRNA
ENSP00000354677	Smp_124920__mRNA
ENSP00000366124	Smp_136730__mRNA
ENSP00000368752	Smp_148790__mRNA
ENSP00000265560	Smp_152000__mRNA
ENSP00000350275	Smp_153610__mRNA
ENSP00000353581	Smp_153610__mRNA
ENSP00000352252	Smp_153610__mRNA
ENSP00000364246	Smp_160830__mRNA
ENSP00000328405	Smp_160830__mRNA
ENSP00000368752	Smp_163810__mRNA
ENSP00000338130	Smp_171460__mRNA
ENSP00000262262	Smp_171460__mRNA
ENSP00000342681	Smp_171460__mRNA
ENSP00000301974	Smp_171460__mRNA
ENSP00000368752	Smp_171460__mRNA
ENSP00000228928	Smp_171460__mRNA
ENSP00000302648	Smp_171460__mRNA
ENSP00000228434	Smp_171460__mRNA
ENSP00000226730	Smp_171460__mRNA
ENSP00000437940	Smp_171460__mRNA
ENSP00000387356	Smp_173480__mRNA
ENSP00000340913	Smp_174640__mRNA

## Sheet: Intestine
H. Sapiens	S. mansoni
ENSP00000422846	Smp_158430__mRNA
ENSP00000428417	Smp_172040__mRNA
ENSP00000316729	Smp_089670__mRNA
ENSP00000414904	Smp_193000__mRNA
ENSP00000422846	Smp_119180__mRNA
ENSP00000338562	Smp_182120__mRNA
ENSP00000272134	Smp_089670__mRNA
ENSP00000295757	Smp_035980__mRNA
ENSP00000347712	Smp_186710__mRNA
ENSP00000301050	Smp_155200__mRNA
ENSP00000352584	Smp_186710__mRNA
ENSP00000425561	Smp_142550__mRNA
ENSP00000301050	Smp_171460__mRNA
ENSP00000470004	Smp_143150__mRNA
ENSP00000414904	Smp_139160__mRNA
ENSP00000447378	Smp_186710__mRNA
ENSP00000347117	Smp_049550__mRNA
ENSP00000422846	Smp_160310__mRNA
ENSP00000293842	Smp_143150__mRNA
ENSP00000447378	Smp_018760__mRNA
ENSP00000365686	Smp_018760__mRNA
ENSP00000260227	Smp_148790__mRNA
ENSP00000301050	Smp_189660__mRNA
ENSP00000320025	Smp_171460__mRNA
ENSP00000393393	Smp_143150__mRNA
ENSP00000264382	Smp_018760__mRNA
ENSP00000267205	Smp_089670__mRNA
ENSP00000401450	Smp_143150__mRNA
ENSP00000431822	Smp_143150__mRNA
ENSP00000320025	Smp_189660__mRNA
ENSP00000428417	Smp_182120__mRNA
ENSP00000338562	Smp_172040__mRNA
ENSP00000245451	Smp_019030__mRNA
ENSP00000334675	Smp_158140__mRNA
ENSP00000320025	Smp_155200__mRNA
ENSP00000362057	Smp_068280__mRNA
ENSP00000264382	Smp_186710__mRNA
ENSP00000338934	Smp_141710__mRNA
ENSP00000334675	Smp_141710__mRNA
ENSP00000355315	Smp_143150__mRNA

## Sheet: Liver
H. Sapiens	S. mansoni
ENSP00000330074	Smp_141710__mRNA
ENSP00000450832	Smp_158150__mRNA
ENSP00000359074	Smp_148790__mRNA
ENSP00000352980	Smp_035980__mRNA
ENSP00000253861	Smp_150350__mRNA
ENSP00000384675	Smp_089670__mRNA
ENSP00000282588	Smp_163810__mRNA
ENSP00000264705	Smp_021460__mRNA
ENSP00000297185	Smp_049550__mRNA
ENSP00000218089	Smp_141710__mRNA
ENSP00000378160	Smp_143150__mRNA
ENSP00000311489	Smp_171460__mRNA
ENSP00000256383	Smp_056760__mRNA
ENSP00000313967	Smp_030370__mRNA
ENSP00000385721	Smp_173480__mRNA
ENSP00000368818	Smp_005230.2__mRNA
ENSP00000354923	Smp_163810__mRNA
ENSP00000348849	Smp_143150__mRNA
ENSP00000327290	Smp_148790__mRNA
ENSP00000371419	Smp_141710__mRNA
ENSP00000285599	Smp_119180__mRNA
ENSP00000328216	Smp_174640__mRNA
ENSP00000429374	Smp_068090__mRNA
ENSP00000313504	Smp_155200__mRNA
ENSP00000340466	Smp_018760__mRNA
ENSP00000348258	Smp_035980__mRNA
ENSP00000216286	Smp_163810__mRNA
ENSP00000261023	Smp_148790__mRNA
ENSP00000358153	Smp_035980__mRNA
ENSP00000282588	Smp_148790__mRNA
ENSP00000342070	Smp_013040.2__mRNA
ENSP00000366581	Smp_035980__mRNA
ENSP00000364398	Smp_143150__mRNA
ENSP00000450832	Smp_103740.1__mRNA
ENSP00000310572	Smp_143150__mRNA
ENSP00000318868	Smp_162030__mRNA
ENSP00000346316	Smp_035980__mRNA
ENSP00000265023	Smp_136730__mRNA
ENSP00000356515	Smp_163810__mRNA
ENSP00000293379	Smp_148790__mRNA
ENSP00000363676	Smp_143150__mRNA
ENSP00000380227	Smp_148790__mRNA
ENSP00000360561	Smp_101300__mRNA
ENSP00000289352	Smp_035980__mRNA
ENSP00000340466	Smp_124920__mRNA
ENSP00000290231	Smp_175130__mRNA
ENSP00000313437	Smp_148790__mRNA
ENSP00000265023	Smp_142190__mRNA
ENSP00000285599	Smp_160310__mRNA
ENSP00000312027	Smp_171460__mRNA
ENSP00000287038	Smp_143150__mRNA
ENSP00000259253	Smp_056760__mRNA
ENSP00000452120	Smp_148790__mRNA
ENSP00000346088	Smp_143150__mRNA
ENSP00000367034	Smp_035980__mRNA
ENSP00000268097	Smp_186710__mRNA
ENSP00000302665	Smp_089670__mRNA
ENSP00000259253	Smp_018760__mRNA
ENSP00000268695	Smp_186710__mRNA
ENSP00000342070	Smp_193000__mRNA
ENSP00000343282	Smp_035980__mRNA
ENSP00000357981	Smp_136730__mRNA
ENSP00000307156	Smp_148790__mRNA
ENSP00000296181	Smp_148790__mRNA
ENSP00000270202	Smp_049550__mRNA
ENSP00000400365	Smp_163810__mRNA
ENSP00000370526	Smp_186710__mRNA
ENSP00000355627	Smp_013040.2__mRNA
ENSP00000367697	Smp_013040.2__mRNA
ENSP00000435777	Smp_143150__mRNA
ENSP00000232003	Smp_089670__mRNA
ENSP00000002165	Smp_173480__mRNA
ENSP00000265023	Smp_002600.1__mRNA
ENSP00000256031	Smp_182120__mRNA
ENSP00000380227	Smp_163810__mRNA
ENSP00000270202	Smp_056760__mRNA
ENSP00000299427	Smp_142970__mRNA
ENSP00000321853	Smp_089670__mRNA
ENSP00000261336	Smp_089670__mRNA
ENSP00000363018	Smp_143150__mRNA
ENSP00000334061	Smp_035980__mRNA
ENSP00000258341	Smp_163810__mRNA
ENSP00000355955	Smp_042400__mRNA
ENSP00000356515	Smp_148790__mRNA
ENSP00000252999	Smp_148790__mRNA
ENSP00000259253	Smp_172110__mRNA
ENSP00000368818	Smp_147680__mRNA
ENSP00000296181	Smp_163810__mRNA
ENSP00000264657	Smp_089670__mRNA
ENSP00000355627	Smp_002600.1__mRNA
ENSP00000350159	Smp_035980__mRNA
ENSP00000374309	Smp_163810__mRNA
ENSP00000400365	Smp_148790__mRNA
ENSP00000347665	Smp_163810__mRNA
ENSP00000357981	Smp_193000__mRNA
ENSP00000342070	Smp_139160__mRNA
ENSP00000322270	Smp_026930__mRNA
ENSP00000264705	Smp_078730__mRNA
ENSP00000395359	Smp_183250__mRNA
ENSP00000358162	Smp_035980__mRNA
ENSP00000379888	Smp_143150__mRNA
ENSP00000349932	Smp_171460__mRNA
ENSP00000353679	Smp_013040.2__mRNA
ENSP00000222219	Smp_035980__mRNA
ENSP00000299299	Smp_171460__mRNA
ENSP00000377696	Smp_158430__mRNA
ENSP00000298556	Smp_183250__mRNA
ENSP00000317985	Smp_155200__mRNA
ENSP00000419325	Smp_158430__mRNA
ENSP00000256031	Smp_172040__mRNA
ENSP00000391826	Smp_089670__mRNA
ENSP00000334008	Smp_005230.2__mRNA
ENSP00000369538	Smp_089670__mRNA
ENSP00000265132	Smp_089670__mRNA
ENSP00000359074	Smp_171460__mRNA
ENSP00000334052	Smp_020210__mRNA
ENSP00000228307	Smp_163810__mRNA
ENSP00000402060	Smp_171460__mRNA
ENSP00000429374	Smp_143150__mRNA
ENSP00000354125	Smp_143150__mRNA
ENSP00000468308	Smp_135100__mRNA
ENSP00000264187	Smp_148790__mRNA
ENSP00000261023	Smp_163810__mRNA
ENSP00000264187	Smp_163810__mRNA
ENSP00000355778	Smp_035980__mRNA
ENSP00000323837	Smp_012450__mRNA
ENSP00000334008	Smp_147680__mRNA
ENSP00000377865	Smp_143150__mRNA
ENSP00000228307	Smp_148790__mRNA
ENSP00000472469	Smp_143150__mRNA
ENSP00000312435	Smp_163810__mRNA
ENSP00000356969	Smp_056760__mRNA
ENSP00000254810	Smp_035980__mRNA
ENSP00000307156	Smp_163810__mRNA
ENSP00000355627	Smp_136730__mRNA
ENSP00000312435	Smp_148790__mRNA
ENSP00000270202	Smp_152000__mRNA
ENSP00000342830	Smp_141710__mRNA
ENSP00000308938	Smp_089670__mRNA
ENSP00000318687	Smp_049550__mRNA
ENSP00000355330	Smp_173480__mRNA
ENSP00000327290	Smp_163810__mRNA
ENSP00000261769	Smp_030370__mRNA
ENSP00000303427	Smp_141710__mRNA
ENSP00000265023	Smp_089670__mRNA
ENSP00000342070	Smp_136730__mRNA
ENSP00000347168	Smp_035980__mRNA
ENSP00000340466	Smp_133700__mRNA
ENSP00000366974	Smp_035980__mRNA
ENSP00000258341	Smp_148790__mRNA
ENSP00000359074	Smp_163810__mRNA
ENSP00000412178	Smp_160830__mRNA
ENSP00000307705	Smp_141710__mRNA
ENSP00000452120	Smp_163810__mRNA
ENSP00000216124	Smp_186710__mRNA
ENSP00000228307	Smp_056760__mRNA
ENSP00000357130	Smp_171460__mRNA
ENSP00000340211	Smp_189660__mRNA
ENSP00000258962	Smp_142550__mRNA
ENSP00000265023	Smp_013040.2__mRNA
ENSP00000273075	Smp_078730__mRNA
ENSP00000269243	Smp_141710__mRNA
ENSP00000353624	Smp_035980__mRNA
ENSP00000347665	Smp_148790__mRNA
ENSP00000355955	Smp_162030__mRNA
ENSP00000357981	Smp_013040.2__mRNA
ENSP00000353679	Smp_136730__mRNA
ENSP00000340466	Smp_131400__mRNA
ENSP00000318687	Smp_030370__mRNA
ENSP00000357981	Smp_019030__mRNA
ENSP00000384675	Smp_171460__mRNA
ENSP00000357981	Smp_139160__mRNA
ENSP00000367697	Smp_136730__mRNA
ENSP00000308622	Smp_175130__mRNA
ENSP00000293379	Smp_163810__mRNA
ENSP00000340466	Smp_056760__mRNA
ENSP00000362744	Smp_143150__mRNA
ENSP00000374309	Smp_148790__mRNA
ENSP00000350767	Smp_035980__mRNA
ENSP00000309092	Smp_157070__mRNA
ENSP00000354923	Smp_148790__mRNA
ENSP00000265022	Smp_160830__mRNA
ENSP00000357981	Smp_034410.1__mRNA
ENSP00000386717	Smp_143150__mRNA
ENSP00000340466	Smp_030370__mRNA
ENSP00000263182	Smp_142190__mRNA
ENSP00000325941	Smp_171460__mRNA
ENSP00000252999	Smp_163810__mRNA

## Sheet: Lung
H. Sapiens	S. mansoni
ENSP00000348924	Smp_035980__mRNA
ENSP00000229030	Smp_151400__mRNA
ENSP00000331313	Smp_155200__mRNA
ENSP00000296420	Smp_012450__mRNA
ENSP00000355896	Smp_089670__mRNA
ENSP00000407193	Smp_186710__mRNA
ENSP00000316881	Smp_056760__mRNA
ENSP00000344829	Smp_173480__mRNA
ENSP00000340998	Smp_163810__mRNA
ENSP00000256078	Smp_171460__mRNA
ENSP00000215904	Smp_145290__mRNA
ENSP00000366962	Smp_035980__mRNA
ENSP00000364310	Smp_158140__mRNA
ENSP00000200181	Smp_171460__mRNA
ENSP00000361125	Smp_089670__mRNA
ENSP00000278765	Smp_173480__mRNA
ENSP00000013034	Smp_175130__mRNA
ENSP00000297261	Smp_142190__mRNA
ENSP00000260302	Smp_148790__mRNA
ENSP00000313007	Smp_143150__mRNA
ENSP00000223095	Smp_136730__mRNA
ENSP00000264775	Smp_160830__mRNA
ENSP00000258743	Smp_136730__mRNA
ENSP00000312286	Smp_160830__mRNA
ENSP00000299855	Smp_089670__mRNA
ENSP00000360406	Smp_189660__mRNA
ENSP00000364310	Smp_030370__mRNA
ENSP00000331831	Smp_089670__mRNA
ENSP00000364243	Smp_160830__mRNA
ENSP00000355657	Smp_158140__mRNA
ENSP00000316881	Smp_068280__mRNA
ENSP00000200181	Smp_163810__mRNA
ENSP00000296145	Smp_049550__mRNA
ENSP00000393847	Smp_160830__mRNA
ENSP00000275517	Smp_141710__mRNA
ENSP00000242465	Smp_089670__mRNA
ENSP00000219169	Smp_142550__mRNA
ENSP00000260302	Smp_089670__mRNA
ENSP00000397773	Smp_157070__mRNA
ENSP00000013034	Smp_183250__mRNA
ENSP00000322249	Smp_174640__mRNA
ENSP00000258743	Smp_013040.2__mRNA
ENSP00000296046	Smp_013040.2__mRNA
ENSP00000258743	Smp_068280__mRNA
ENSP00000223095	Smp_013040.2__mRNA
ENSP00000353074	Smp_035980__mRNA
ENSP00000372654	Smp_148790__mRNA
ENSP00000297283	Smp_063530.2__mRNA
ENSP00000263577	Smp_174640__mRNA
ENSP00000258743	Smp_049550__mRNA
ENSP00000299855	Smp_148790__mRNA
ENSP00000258743	Smp_142190__mRNA
ENSP00000340998	Smp_151310__mRNA
ENSP00000200181	Smp_148790__mRNA
ENSP00000338072	Smp_049550__mRNA
ENSP00000297904	Smp_089670__mRNA
ENSP00000296046	Smp_136730__mRNA
ENSP00000303452	Smp_002600.1__mRNA
ENSP00000223095	Smp_089670__mRNA
ENSP00000262158	Smp_171460__mRNA
ENSP00000200181	Smp_138620__mRNA
ENSP00000313007	Smp_175130__mRNA
ENSP00000342374	Smp_142550__mRNA
ENSP00000364591	Smp_035980__mRNA
ENSP00000244601	Smp_035980__mRNA
ENSP00000215829	Smp_142550__mRNA

## Sheet: Skin
H. Sapiens	S. mansoni
ENSP00000317445	Smp_000260__mRNA
ENSP00000354608	Smp_005230.2__mRNA
ENSP00000316938	Smp_008610__mRNA
ENSP00000381726	Smp_012450__mRNA
ENSP00000415786	Smp_013040.2__mRNA
ENSP00000302790	Smp_034210__mRNA
ENSP00000378699	Smp_035980__mRNA
ENSP00000273308	Smp_042400__mRNA
ENSP00000342109	Smp_049550__mRNA
ENSP00000275230	Smp_068280__mRNA
ENSP00000280193	Smp_089670__mRNA
ENSP00000285735	Smp_089670__mRNA
ENSP00000359073	Smp_089670__mRNA
ENSP00000415786	Smp_136730__mRNA
ENSP00000273308	Smp_141080__mRNA
ENSP00000349356	Smp_141710__mRNA
ENSP00000378699	Smp_141710__mRNA
ENSP00000325905	Smp_142550__mRNA
ENSP00000378699	Smp_142550__mRNA
ENSP00000354608	Smp_142970__mRNA
ENSP00000345156	Smp_143150__mRNA
ENSP00000362334	Smp_143150__mRNA
ENSP00000418082	Smp_143150__mRNA
ENSP00000435096	Smp_143150__mRNA
ENSP00000354608	Smp_147680__mRNA
ENSP00000244333	Smp_148790__mRNA
ENSP00000264144	Smp_148790__mRNA
ENSP00000283249	Smp_148790__mRNA
ENSP00000305714	Smp_148790__mRNA
ENSP00000324532	Smp_148790__mRNA
ENSP00000348384	Smp_148790__mRNA
ENSP00000378699	Smp_148790__mRNA
ENSP00000369213	Smp_152840__mRNA
ENSP00000330442	Smp_160830__mRNA
ENSP00000264144	Smp_163810__mRNA
ENSP00000283249	Smp_163810__mRNA
ENSP00000324532	Smp_163810__mRNA
ENSP00000348384	Smp_163810__mRNA
ENSP00000310036	Smp_171460__mRNA
ENSP00000362399	Smp_172040__mRNA
ENSP00000273308	Smp_172110__mRNA
ENSP00000378699	Smp_174640__mRNA
ENSP00000362399	Smp_182120__mRNA
ENSP00000261304	Smp_186710__mRNA

## Sheet: Blood-Intestine-Liver-Lung-Skin
H. Sapiens	S. mansoni
ENSP00000327801	Smp_068280__mRNA
ENSP00000269321	Smp_089670__mRNA
ENSP00000327801	Smp_172110__mRNA
ENSP00000327801	Smp_018760__mRNA
ENSP00000327801	Smp_049550__mRNA
ENSP00000327801	Smp_124920__mRNA
ENSP00000327801	Smp_030370__mRNA
ENSP00000327801	Smp_056760__mRNA

## Sheet: Intestine-Liver-Lung-Skin
H. Sapiens	S. mansoni
ENSP00000360034	Smp_143150__mRNA
ENSP00000346001	Smp_143150__mRNA

## Sheet: Blood-Liver-Lung-Skin
H. Sapiens	S. mansoni
ENSP00000398803	Smp_135100__mRNA
ENSP00000398632	Smp_163810__mRNA
ENSP00000300289	Smp_030370__mRNA
ENSP00000300289	Smp_124920__mRNA
ENSP00000300289	Smp_049550__mRNA
ENSP00000398632	Smp_171460__mRNA
ENSP00000300289	Smp_056760__mRNA
ENSP00000300289	Smp_172110__mRNA
ENSP00000300289	Smp_018760__mRNA
ENSP00000398632	Smp_148790__mRNA
ENSP00000300289	Smp_141080__mRNA

## Sheet: Blood-Intestine-Liver-Skin
H. Sapiens	S. mansoni
ENSP00000377941	Smp_089670__mRNA
ENSP00000325875	Smp_049550__mRNA
ENSP00000402551	Smp_152000__mRNA

## Sheet: Liver-Lung-Skin
H. Sapiens	S. mansoni
ENSP00000361076	Smp_143150__mRNA
ENSP00000349428	Smp_049550__mRNA
ENSP00000395473	Smp_119180__mRNA
ENSP00000395473	Smp_160310__mRNA
ENSP00000395473	Smp_158430__mRNA
ENSP00000395473	Smp_186710__mRNA

[truncated: 18 more sheets: Intestine-Lung-Skin, Blood-Lung-Skin, Intestine-Liver-Skin, Blood-Liver-Skin, Blood-Intestine-Skin, Intestine-Liver-Lung, Blood-Liver-Lung, Blood-Intestine-Liver, Lung-Skin, Liver-Skin, Intestine-Skin, Blood-Skin, Liver-Lung, Intestine-Lung, Blood-Lung, Intestine-Liver, Blood-Liver, Blood-Intestine]
