# Supplementary material for: Analysis of Predicted Host–Parasite Interactomes Reveals Commonalities and Specificities Related to Parasitic Lifestyle and Tissues Tropism
Source: Front Immunol. 2019 Feb 13;10:212. doi: 10.3389/fimmu.2019.00212 (PMC6381214; doi:10.3389/fimmu.2019.00212)
Supplement: Supplementary Table 5 — Comparison of human GO terms enriched targeted by P. falciparum. This comparison was made between results from Wuchty (13) and our results. [file Table_5.XLSX]

## Sheet: Wuchty_etal_2011
GO term	Annotation
GO:0048869	cellular developmental process
GO:0030029	actin filament-based process
GO:0048468	cell development
GO:0044260	cellular macromolecule metabolic process
GO:0044267	cellular protein metabolic process
GO:0032502	developmental process
GO:0019538	protein metabolic process
GO:0007010	cytoskeleton organization
GO:0030036	actin cytoskeleton organization
GO:0030154	cell differentiation
GO:0016043	cellular component organization
GO:0022402	cell cycle process
GO:0006996	organelle organization
GO:0007049	cell cycle
GO:0065007	biological regulation
GO:0008219	cell death
GO:0016265	death
GO:0012501	programmed cell death
GO:0048519	negative regulation of biological process
GO:0051641	cellular localization
GO:0006915	apoptosis
GO:0048523	negative regulation of cellular process
GO:0051649	establishment of localization in cell
GO:0048856	anatomical structure development
GO:0043687	post-translational protein modification
GO:0033036	macromolecule localization
GO:0008104	protein localization
GO:0046907	intracellular transport
GO:0045184	establishment of protein localization
GO:0015031	protein transport
GO:0043170	macromolecule metabolic process
GO:0050789	regulation of biological process
GO:0048518	positive regulation of biological process
GO:0048522	positive regulation of cellular process
GO:0006512	ubiquitin cycle
GO:0000278	mitotic cell cycle
GO:0030163	protein catabolic process
GO:0008283	cell proliferation
GO:0043067	regulation of programmed cell death
GO:0051726	regulation of cell cycle
GO:0042981	regulation of apoptosis
GO:0051246	regulation of protein metabolic process
GO:0050794	regulation of cellular process
GO:0006928	cellular component movement
GO:0051674	localization of cell
GO:0044238	primary metabolic process
GO:0006511	ubiquitin-dependent protein catabolic process
GO:0043632	modification-dependent macromolecule catabolic process
GO:0019941	modification-dependent protein catabolic process
GO:0006464	protein modification process
GO:0051603	proteolysis involved in cellular protein catabolic process
GO:0007067	mitosis
GO:0044257	cellular protein catabolic process
GO:0009057	macromolecule catabolic process
GO:0048731	system development
GO:0000087	M phase of mitotic cell cycle
GO:0043412	macromolecule modification
GO:0022403	cell cycle phase
GO:0044265	cellular macromolecule catabolic process
GO:0007154	cell communication
GO:0044237	cellular metabolic process
GO:0065008	regulation of biological quality
GO:0006461	protein complex assembly
GO:0051301	cell division
GO:0015931	nucleobase, nucleoside, nucleotide and nucleic acid transport
GO:0006886	intracellular protein transport
GO:0007165	signal transduction
GO:0022607	cellular component assembly
GO:0065009	regulation of molecular function
GO:0007275	multicellular organismal development
GO:0009653	anatomical structure morphogenesis
GO:0006913	nucleocytoplasmic transport
GO:0065003	macromolecular complex assembly
GO:0000902	cell morphogenesis
GO:0032989	cellular component morphogenesis
GO:0000279	M phase
GO:0051179	localization
GO:0006950	response to stress
GO:0051169	nuclear transport
GO:0032501	multicellular organismal process
GO:0051128	regulation of cellular component organization
GO:0007264	small GTPase mediated signal transduction
GO:0007243	intracellular protein kinase cascade
GO:0009056	catabolic process
GO:0051338	regulation of transferase activity
GO:0043549	regulation of kinase activity
GO:0045859	regulation of protein kinase activity
GO:0042127	regulation of cell proliferation
GO:0050790	regulation of catalytic activity
GO:0048513	organ development
GO:0016310	phosphorylation
GO:0044248	cellular catabolic process
GO:0006413	translational initiation
GO:0043069	negative regulation of programmed cell death
GO:0043066	negative regulation of apoptosis
GO:0051248	negative regulation of protein metabolic process
GO:0006468	protein amino acid phosphorylation
GO:0006793	phosphorus metabolic process
GO:0006796	phosphate metabolic process
GO:0007167	enzyme linked receptor protein signaling pathway

## Sheet: Cuesta-Astroz_etal_2018
GO term	Annotation
GO:0060623	regulation of chromosome condensation
GO:0009185	ribonucleoside diphosphate metabolic process
GO:0002223	stimulatory C-type lectin receptor signaling pathway
GO:0007059	chromosome segregation
GO:0006629	lipid metabolic process
GO:0006935	chemotaxis
GO:0000819	sister chromatid segregation
GO:0046341	CDP-diacylglycerol metabolic process
GO:0044281	small molecule metabolic process
GO:0042330	taxis
GO:0006796	phosphate-containing compound metabolic process
GO:0006139	nucleobase-containing compound metabolic process
GO:0070972	protein localization to endoplasmic reticulum
GO:0006101	citrate metabolic process
GO:0006526	arginine biosynthetic process
GO:0006753	nucleoside phosphate metabolic process
GO:0006457	protein folding
GO:0016055	Wnt signaling pathway
GO:0072512	trivalent inorganic cation transport
GO:2000027	regulation of organ morphogenesis
GO:2000058	regulation of protein ubiquitination involved in ubiquitin-dependent protein catabolic process
GO:0061615	glycolytic process through fructose-6-phosphate
GO:0048870	cell motility
GO:0051169	nuclear transport
GO:0007062	sister chromatid cohesion
GO:0043101	purine-containing compound salvage
GO:0051336	regulation of hydrolase activity
GO:0009112	nucleobase metabolic process
GO:0009135	purine nucleoside diphosphate metabolic process
GO:0006096	glycolytic process
GO:0006337	nucleosome disassembly
GO:0030030	cell projection organization
GO:0015992	proton transport
GO:0009059	macromolecule biosynthetic process
GO:0019438	aromatic compound biosynthetic process
GO:0006788	heme oxidation
GO:0046364	monosaccharide biosynthetic process
GO:0043648	dicarboxylic acid metabolic process
GO:0016072	rRNA metabolic process
GO:0070374	positive regulation of ERK1 and ERK2 cascade
GO:0019585	glucuronate metabolic process
GO:0018130	heterocycle biosynthetic process
GO:0055086	nucleobase-containing small molecule metabolic process
GO:0034613	cellular protein localization
GO:0006213	pyrimidine nucleoside metabolic process
GO:1901607	alpha-amino acid biosynthetic process
GO:0061024	membrane organization
GO:0044802	single-organism membrane organization
GO:0009117	nucleotide metabolic process
GO:0009123	nucleoside monophosphate metabolic process
GO:0071827	plasma lipoprotein particle organization
GO:0009156	ribonucleoside monophosphate biosynthetic process
GO:0060828	regulation of canonical Wnt signaling pathway
GO:1902578	single-organism localization
GO:0046031	ADP metabolic process
GO:0072528	pyrimidine-containing compound biosynthetic process
GO:0006505	GPI anchor metabolic process
GO:0002220	innate immune response activating cell surface receptor signaling pathway
GO:0048646	anatomical structure formation involved in morphogenesis
GO:0006538	glutamate catabolic process
GO:0097659	nucleic acid-templated transcription
GO:0051351	positive regulation of ligase activity
GO:0002480	antigen processing and presentation of exogenous peptide antigen via MHC class I, TAP-independent
GO:0019319	hexose biosynthetic process
GO:0006732	coenzyme metabolic process
GO:0072350	tricarboxylic acid metabolic process
GO:0002478	antigen processing and presentation of exogenous peptide antigen
GO:0044249	cellular biosynthetic process
GO:0006913	nucleocytoplasmic transport
GO:0015988	energy coupled proton transmembrane transport, against electrochemical gradient
GO:1901615	organic hydroxy compound metabolic process
GO:0031344	regulation of cell projection organization
GO:0000470	maturation of LSU-rRNA
GO:1990542	mitochondrial transmembrane transport
GO:0017038	protein import
GO:0010556	regulation of macromolecule biosynthetic process
GO:1901659	glycosyl compound biosynthetic process
GO:0000463	maturation of LSU-rRNA from tricistronic rRNA transcript (SSU-rRNA, 5.8S rRNA, LSU-rRNA)
GO:0006999	nuclear pore organization
GO:0046939	nucleotide phosphorylation
GO:0032986	protein-DNA complex disassembly
GO:0030178	negative regulation of Wnt signaling pathway
GO:0031396	GO:0031396
GO:1901361	organic cyclic compound catabolic process
GO:0042158	lipoprotein biosynthetic process
GO:1901657	glycosyl compound metabolic process
GO:0007267	cell-cell signaling
GO:0044271	cellular nitrogen compound biosynthetic process
GO:0019882	antigen processing and presentation
GO:0009894	regulation of catabolic process
GO:0050789	regulation of biological process
GO:0048856	anatomical structure development
GO:0051186	cofactor metabolic process
GO:0042440	pigment metabolic process
GO:0009136	purine nucleoside diphosphate biosynthetic process
GO:0048583	regulation of response to stimulus
GO:0052697	xenobiotic glucuronidation
GO:1903320	GO:1903320
GO:0009119	ribonucleoside metabolic process
GO:0043623	cellular protein complex assembly
GO:0044283	small molecule biosynthetic process
GO:0051924	regulation of calcium ion transport
GO:1901293	nucleoside phosphate biosynthetic process
GO:0044419	interspecies interaction between organisms
GO:0006183	GTP biosynthetic process
GO:0043547	positive regulation of GTPase activity
GO:0000469	cleavage involved in rRNA processing
GO:0023052	signaling
GO:0030397	membrane disassembly
GO:0071428	rRNA-containing ribonucleoprotein complex export from nucleus
GO:0051726	regulation of cell cycle
GO:0010608	posttranscriptional regulation of gene expression
GO:0008152	metabolic process
GO:1903052	GO:1903052
GO:0030097	hemopoiesis
GO:0051352	GO:0051352
GO:0016310	phosphorylation
GO:1901576	organic substance biosynthetic process
GO:0007584	response to nutrient
GO:1902582	single-organism intracellular transport
GO:0051348	GO:0051348
GO:0044270	cellular nitrogen compound catabolic process
GO:0006206	pyrimidine nucleobase metabolic process
GO:0009263	deoxyribonucleotide biosynthetic process
GO:0071702	organic substance transport
GO:0034660	ncRNA metabolic process
GO:0033238	regulation of cellular amine metabolic process
GO:0006402	mRNA catabolic process
GO:0051603	proteolysis involved in cellular protein catabolic process
GO:0048699	generation of neurons
GO:0033365	protein localization to organelle
GO:0009165	nucleotide biosynthetic process
GO:0006066	alcohol metabolic process
GO:0006757	ATP generation from ADP
GO:0006506	GPI anchor biosynthetic process
GO:0031398	positive regulation of protein ubiquitination
GO:0050900	leukocyte migration
GO:1901564	organonitrogen compound metabolic process
GO:0009205	purine ribonucleoside triphosphate metabolic process
GO:0006886	intracellular protein transport
GO:0006355	regulation of transcription, DNA-templated
GO:0007165	signal transduction
GO:0044712	single-organism catabolic process
GO:1901070	guanosine-containing compound biosynthetic process
GO:0006164	purine nucleotide biosynthetic process
GO:0060071	Wnt signaling pathway, planar cell polarity pathway
GO:0043269	regulation of ion transport
GO:0009126	purine nucleoside monophosphate metabolic process
GO:0070987	error-free translesion synthesis
GO:0034248	regulation of cellular amide metabolic process
GO:0042445	hormone metabolic process
GO:0034612	response to tumor necrosis factor
GO:0042451	purine nucleoside biosynthetic process
GO:0006082	organic acid metabolic process
GO:0006297	nucleotide-excision repair, DNA gap filling
GO:0019941	modification-dependent protein catabolic process
GO:0042398	cellular modified amino acid biosynthetic process
GO:0052646	alditol phosphate metabolic process
GO:0046037	GMP metabolic process
GO:0090090	negative regulation of canonical Wnt signaling pathway
GO:0009127	purine nucleoside monophosphate biosynthetic process
GO:0046039	GTP metabolic process
GO:0072522	purine-containing compound biosynthetic process
GO:0034470	ncRNA processing
GO:0048468	cell development
GO:0045088	regulation of innate immune response
GO:0008652	cellular amino acid biosynthetic process
GO:0009056	catabolic process
GO:0000050	urea cycle
GO:0009152	purine ribonucleotide biosynthetic process
GO:0009199	ribonucleoside triphosphate metabolic process
GO:0019752	carboxylic acid metabolic process
GO:0032261	purine nucleotide salvage
GO:0043270	positive regulation of ion transport
GO:0046501	protoporphyrinogen IX metabolic process
GO:0009116	nucleoside metabolic process
GO:0033572	transferrin transport
GO:0044085	cellular component biogenesis
GO:0006099	tricarboxylic acid cycle
GO:0009265	2'-deoxyribonucleotide biosynthetic process
GO:0006006	glucose metabolic process
GO:0002758	innate immune response-activating signal transduction
GO:0006955	immune response
GO:0046487	glyoxylate metabolic process
GO:0090407	organophosphate biosynthetic process
GO:0050794	regulation of cellular process
GO:0051649	establishment of localization in cell
GO:1901575	organic substance catabolic process
GO:0051452	intracellular pH reduction
GO:0031498	chromatin disassembly
GO:0044267	cellular protein metabolic process
GO:0046963	3'-phosphoadenosine 5'-phosphosulfate transport
GO:0042590	antigen processing and presentation of exogenous peptide antigen via MHC class I
GO:0008610	lipid biosynthetic process
GO:0006165	nucleoside diphosphate phosphorylation
GO:0000462	maturation of SSU-rRNA from tricistronic rRNA transcript (SSU-rRNA, 5.8S rRNA, LSU-rRNA)
GO:0000027	ribosomal large subunit assembly
GO:0009161	ribonucleoside monophosphate metabolic process
GO:0030031	cell projection assembly
GO:0040011	locomotion
GO:0043604	amide biosynthetic process
GO:0006733	oxidoreduction coenzyme metabolic process
GO:0006123	mitochondrial electron transport, cytochrome c to oxygen
GO:0033750	ribosome localization
GO:0051444	GO:0051444
GO:0051438	GO:0051438
GO:0046134	pyrimidine nucleoside biosynthetic process
GO:0070670	response to interleukin-4
GO:0045862	GO:0045862
GO:0046385	deoxyribose phosphate biosynthetic process
GO:1901605	alpha-amino acid metabolic process
GO:0009259	ribonucleotide metabolic process
GO:0043487	regulation of RNA stability
GO:0072524	pyridine-containing compound metabolic process
GO:0016043	cellular component organization
GO:0046473	phosphatidic acid metabolic process
GO:0000479	endonucleolytic cleavage of tricistronic rRNA transcript (SSU-rRNA, 5.8S rRNA, LSU-rRNA)
GO:0000902	cell morphogenesis
GO:0033753	establishment of ribosome localization
GO:0001932	regulation of protein phosphorylation
GO:0006063	uronic acid metabolic process
GO:0016477	cell migration
GO:0009966	regulation of signal transduction
GO:2000112	regulation of cellular macromolecule biosynthetic process
GO:0046931	pore complex assembly
GO:0043039	tRNA aminoacylation
GO:0009058	biosynthetic process
GO:0042756	drinking behavior
GO:1903047	mitotic cell cycle process
GO:0097006	regulation of plasma lipoprotein particle levels
GO:0009150	purine ribonucleotide metabolic process
GO:0042221	response to chemical
GO:0002520	immune system development
GO:0016053	organic acid biosynthetic process
GO:0046132	pyrimidine ribonucleoside biosynthetic process
GO:0006928	movement of cell or subcellular component
GO:0006448	regulation of translational elongation
GO:0031145	anaphase-promoting complex-dependent proteasomal ubiquitin-dependent protein catabolic process
GO:0043632	modification-dependent macromolecule catabolic process
GO:0009065	glutamine family amino acid catabolic process
GO:0046051	UTP metabolic process
GO:0042254	ribosome biogenesis
GO:0006644	phospholipid metabolic process
GO:0031349	positive regulation of defense response
GO:0051234	establishment of localization
GO:0010646	regulation of cell communication
GO:0006401	RNA catabolic process
GO:0016482	cytoplasmic transport
GO:0030154	cell differentiation
GO:0046907	intracellular transport
GO:0061008	hepaticobiliary system development
GO:0006351	transcription, DNA-templated
GO:0006521	regulation of cellular amino acid metabolic process
GO:0005975	carbohydrate metabolic process
GO:0043087	regulation of GTPase activity
GO:0019637	organophosphate metabolic process
GO:0009394	2'-deoxyribonucleotide metabolic process
GO:0031346	positive regulation of cell projection organization
GO:0019083	viral transcription
GO:0000184	nuclear-transcribed mRNA catabolic process, nonsense-mediated decay
GO:0046128	purine ribonucleoside metabolic process
GO:1904064	positive regulation of cation transmembrane transport
GO:0023051	regulation of signaling
GO:0044255	cellular lipid metabolic process
GO:0034654	nucleobase-containing compound biosynthetic process
GO:1901990	regulation of mitotic cell cycle phase transition
GO:0051031	tRNA transport
GO:0000209	protein polyubiquitination
GO:0006022	aminoglycan metabolic process
GO:0006383	transcription from RNA polymerase III promoter
GO:0006241	CTP biosynthetic process
GO:0006739	NADP metabolic process
GO:0046148	pigment biosynthetic process
GO:0006091	generation of precursor metabolites and energy
GO:0016051	carbohydrate biosynthetic process
GO:0044764	multi-organism cellular process
GO:0019693	ribose phosphate metabolic process
GO:0010565	regulation of cellular ketone metabolic process
GO:0043628	ncRNA 3'-end processing
GO:0006725	cellular aromatic compound metabolic process
GO:0009060	aerobic respiration
GO:0019627	urea metabolic process
GO:0090263	positive regulation of canonical Wnt signaling pathway
GO:0006508	proteolysis
GO:0019222	regulation of metabolic process
GO:0046700	heterocycle catabolic process
GO:1901068	guanosine-containing compound metabolic process
GO:0072594	establishment of protein localization to organelle
GO:0006412	translation
GO:0044248	cellular catabolic process
GO:0038061	NIK/NF-kappaB signaling
GO:1903169	regulation of calcium ion transmembrane transport
GO:0000028	ribosomal small subunit assembly
GO:0036149	phosphatidylinositol acyl-chain remodeling
GO:0046129	purine ribonucleoside biosynthetic process
GO:0006807	nitrogen compound metabolic process
GO:0060255	regulation of macromolecule metabolic process
GO:0006172	ADP biosynthetic process
GO:0009057	macromolecule catabolic process
GO:0098609	cell-cell adhesion
GO:0044766	multi-organism transport
GO:2001030	negative regulation of cellular glucuronidation
GO:0009167	purine ribonucleoside monophosphate metabolic process
GO:0042255	ribosome assembly
GO:0015949	nucleobase-containing small molecule interconversion
GO:0019692	deoxyribose phosphate metabolic process
GO:0006396	RNA processing
GO:0051674	localization of cell
GO:0045732	GO:0045732
GO:0006094	gluconeogenesis
GO:0006537	glutamate biosynthetic process
GO:0071616	acyl-CoA biosynthetic process
GO:0008104	protein localization
GO:0006417	regulation of translation
GO:0019884	antigen processing and presentation of exogenous antigen
GO:0009218	pyrimidine ribonucleotide metabolic process
GO:0009064	glutamine family amino acid metabolic process
GO:0009141	nucleoside triphosphate metabolic process
GO:0048869	cellular developmental process
GO:0006103	2-oxoglutarate metabolic process
GO:0044033	multi-organism metabolic process
GO:0006986	response to unfolded protein
GO:0061718	glucose catabolic process to pyruvate
GO:0016925	protein sumoylation
GO:0006605	protein targeting
GO:0019439	aromatic compound catabolic process
GO:0048522	positive regulation of cellular process
GO:0009168	purine ribonucleoside monophosphate biosynthetic process
GO:0002218	activation of innate immune response
GO:0007155	cell adhesion
GO:0048285	organelle fission
GO:2000060	positive regulation of protein ubiquitination involved in ubiquitin-dependent protein catabolic process
GO:0044710	single-organism metabolic process
GO:0009200	deoxyribonucleoside triphosphate metabolic process
GO:0090662	ATP hydrolysis coupled transmembrane transport
GO:0051081	nuclear envelope disassembly
GO:0034767	positive regulation of ion transmembrane transport
GO:0046486	glycerolipid metabolic process
GO:0046033	AMP metabolic process
GO:1902531	regulation of intracellular signal transduction
GO:0046502	uroporphyrinogen III metabolic process
GO:0002479	antigen processing and presentation of exogenous peptide antigen via MHC class I, TAP-dependent
GO:0045333	cellular respiration
GO:0031667	response to nutrient levels
GO:0051436	GO:0051436
GO:0006418	tRNA aminoacylation for protein translation
GO:0072599	establishment of protein localization to endoplasmic reticulum
GO:0034622	cellular macromolecular complex assembly
GO:0019538	protein metabolic process
GO:0019682	glyceraldehyde-3-phosphate metabolic process
GO:0071704	organic substance metabolic process
GO:0098813	GO:0098813
GO:0010564	regulation of cell cycle process
GO:0043161	proteasome-mediated ubiquitin-dependent protein catabolic process
GO:0045087	innate immune response
GO:0051345	positive regulation of hydrolase activity
GO:0000460	maturation of 5.8S rRNA
GO:0009208	pyrimidine ribonucleoside triphosphate metabolic process
GO:0006220	pyrimidine nucleotide metabolic process
GO:0044699	single-organism process
GO:0051552	flavone metabolic process
GO:0046463	acylglycerol biosynthetic process
GO:0032446	protein modification by small protein conjugation
GO:0033036	macromolecule localization
GO:0042276	error-prone translesion synthesis
GO:0051437	positive regulation of ubiquitin-protein ligase activity involved in regulation of mitotic cell cycle transition
GO:0006839	mitochondrial transport
GO:0010467	gene expression
GO:0009132	nucleoside diphosphate metabolic process
GO:0006626	protein targeting to mitochondrion
GO:0044723	single-organism carbohydrate metabolic process
GO:0006654	phosphatidic acid biosynthetic process
GO:0002764	immune response-regulating signaling pathway
GO:0042493	response to drug
GO:0002474	antigen processing and presentation of peptide antigen via MHC class I
GO:0009133	nucleoside diphosphate biosynthetic process
GO:0009813	flavonoid biosynthetic process
GO:0048518	positive regulation of biological process
GO:0034641	cellular nitrogen compound metabolic process
GO:0006163	purine nucleotide metabolic process
GO:1901137	carbohydrate derivative biosynthetic process
GO:0043488	regulation of mRNA stability
GO:0016071	mRNA metabolic process
GO:0043436	oxoacid metabolic process
GO:0009142	nucleoside triphosphate biosynthetic process
GO:1901566	organonitrogen compound biosynthetic process
GO:0072527	pyrimidine-containing compound metabolic process
GO:0006102	isocitrate metabolic process
GO:0006518	peptide metabolic process
GO:0032989	cellular component morphogenesis
GO:0046034	ATP metabolic process
GO:0051439	GO:0051439
GO:0035384	thioester biosynthetic process
GO:0034754	cellular hormone metabolic process
GO:1902600	hydrogen ion transmembrane transport
GO:1904223	regulation of glucuronosyltransferase activity
GO:0046365	monosaccharide catabolic process
GO:0042439	ethanolamine-containing compound metabolic process
GO:0022402	cell cycle process
GO:1901360	organic cyclic compound metabolic process
GO:0006782	protoporphyrinogen IX biosynthetic process
GO:0006734	NADH metabolic process
GO:0044238	primary metabolic process
GO:0036066	protein O-linked fucosylation
GO:0050852	T cell receptor signaling pathway
GO:0006007	glucose catabolic process
GO:1901362	organic cyclic compound biosynthetic process
GO:0022613	ribonucleoprotein complex biogenesis
GO:1902559	3'-phospho-5'-adenylyl sulfate transmembrane transport
GO:0038093	Fc receptor signaling pathway
GO:0043650	dicarboxylic acid biosynthetic process
GO:0042769	DNA damage response, detection of DNA damage
GO:0033762	response to glucagon
GO:0035383	thioester metabolic process
GO:0009180	purine ribonucleoside diphosphate biosynthetic process
GO:0009209	pyrimidine ribonucleoside triphosphate biosynthetic process
GO:0044765	single-organism transport
GO:0009147	pyrimidine nucleoside triphosphate metabolic process
GO:0071806	protein transmembrane transport
GO:0000280	nuclear division
GO:0036152	phosphatidylethanolamine acyl-chain remodeling
GO:0070979	protein K11-linked ubiquitination
GO:0051128	regulation of cellular component organization
GO:0031331	GO:0031331
GO:0042776	mitochondrial ATP synthesis coupled proton transport
GO:0046470	phosphatidylcholine metabolic process
GO:1903362	regulation of cellular protein catabolic process
GO:0030111	regulation of Wnt signaling pathway
GO:0006639	acylglycerol metabolic process
GO:0006081	cellular aldehyde metabolic process
GO:0051292	nuclear pore complex assembly
GO:0009262	deoxyribonucleotide metabolic process
GO:0098662	inorganic cation transmembrane transport
GO:0051188	cofactor biosynthetic process
GO:0006399	tRNA metabolic process
GO:0016192	vesicle-mediated transport
GO:2001029	regulation of cellular glucuronidation
GO:0006221	pyrimidine nucleotide biosynthetic process
GO:0006085	acetyl-CoA biosynthetic process
GO:0031397	GO:0031397
GO:0019432	triglyceride biosynthetic process
GO:0071459	protein localization to chromosome, centromeric region
GO:0036498	IRE1-mediated unfolded protein response
GO:0038095	Fc-epsilon receptor signaling pathway
GO:0032879	regulation of localization
GO:0006090	pyruvate metabolic process
GO:0009991	response to extracellular stimulus
GO:0019362	pyridine nucleotide metabolic process
GO:0046467	membrane lipid biosynthetic process
GO:0006536	glutamate metabolic process
GO:0071398	cellular response to fatty acid
GO:0010959	regulation of metal ion transport
GO:0010033	response to organic substance
GO:0044711	single-organism biosynthetic process
GO:0045089	positive regulation of innate immune response
GO:0009145	purine nucleoside triphosphate biosynthetic process
GO:0016024	CDP-diacylglycerol biosynthetic process
GO:0022604	regulation of cell morphogenesis
GO:0052695	cellular glucuronidation
GO:1901135	carbohydrate derivative metabolic process
GO:0009987	cellular process
GO:0035567	non-canonical Wnt signaling pathway
GO:0006228	UTP biosynthetic process
GO:0034655	nucleobase-containing compound catabolic process
GO:0006413	translational initiation
GO:0030029	actin filament-based process
GO:0015672	monovalent inorganic cation transport
GO:0030162	regulation of proteolysis
GO:0046131	pyrimidine ribonucleoside metabolic process
GO:0046390	ribose phosphate biosynthetic process
GO:0009148	pyrimidine nucleoside triphosphate biosynthetic process
GO:0006650	glycerophospholipid metabolic process
GO:0010501	RNA secondary structure unwinding
GO:0042273	ribosomal large subunit biogenesis
GO:0072657	protein localization to membrane
GO:0010498	proteasomal protein catabolic process
GO:0090383	phagosome acidification
GO:0030036	actin cytoskeleton organization
GO:1902579	multi-organism localization
GO:0052696	flavonoid glucuronidation
GO:1902533	positive regulation of intracellular signal transduction
GO:0010677	negative regulation of cellular carbohydrate metabolic process
GO:0042168	heme metabolic process
GO:0000904	cell morphogenesis involved in differentiation
GO:0045595	regulation of cell differentiation
GO:0006098	pentose-phosphate shunt
GO:0050851	antigen receptor-mediated signaling pathway
GO:0015682	ferric iron transport
GO:0015031	protein transport
GO:0030595	leukocyte chemotaxis
GO:0046112	nucleobase biosynthetic process
GO:0006613	cotranslational protein targeting to membrane
GO:0030177	positive regulation of Wnt signaling pathway
GO:0045184	establishment of protein localization
GO:0045851	pH reduction
GO:0006818	hydrogen transport
GO:0042278	purine nucleoside metabolic process
GO:1903322	positive regulation of protein modification by small protein conjugation or removal
GO:0006511	ubiquitin-dependent protein catabolic process
GO:0009163	nucleoside biosynthetic process
GO:0051704	multi-organism process
GO:0042455	ribonucleoside biosynthetic process
GO:0051340	GO:0051340
GO:0006735	NADH regeneration
GO:0042176	regulation of protein catabolic process
GO:0019318	hexose metabolic process
GO:0000278	mitotic cell cycle
GO:0031329	regulation of cellular catabolic process
GO:0006525	arginine metabolic process
GO:1904224	negative regulation of glucuronosyltransferase activity
GO:0044763	single-organism cellular process
GO:0006783	heme biosynthetic process
GO:0009084	glutamine family amino acid biosynthetic process
GO:0009260	ribonucleotide biosynthetic process
GO:0007154	cell communication
GO:0006637	acyl-CoA metabolic process
GO:1903321	GO:1903321
GO:0033209	tumor necrosis factor-mediated signaling pathway
GO:0033013	tetrapyrrole metabolic process
GO:0051301	cell division
GO:1903050	regulation of proteolysis involved in cellular protein catabolic process
GO:0046483	heterocycle metabolic process
GO:0019217	regulation of fatty acid metabolic process
GO:0000956	nuclear-transcribed mRNA catabolic process
GO:0048534	hematopoietic or lymphoid organ development
GO:0071840	cellular component organization or biogenesis
GO:0009896	GO:0009896
GO:0046394	carboxylic acid biosynthetic process
GO:0009179	purine ribonucleoside diphosphate metabolic process
GO:0008654	phospholipid biosynthetic process
GO:0065003	macromolecular complex assembly
GO:0009812	flavonoid metabolic process
GO:0019674	NAD metabolic process
GO:0045017	glycerolipid biosynthetic process
GO:0019219	regulation of nucleobase-containing compound metabolic process
GO:0051056	regulation of small GTPase mediated signal transduction
GO:0044257	cellular protein catabolic process
GO:0015991	ATP hydrolysis coupled proton transport
GO:0000054	ribosomal subunit export from nucleus
GO:0009206	purine ribonucleoside triphosphate biosynthetic process
GO:2001141	regulation of RNA biosynthetic process
GO:0006541	glutamine metabolic process
GO:0009124	nucleoside monophosphate biosynthetic process
GO:0006312	mitotic recombination
GO:0009889	regulation of biosynthetic process
GO:0019080	viral gene expression
GO:0097164	ammonium ion metabolic process
GO:0006364	rRNA processing
GO:0006520	cellular amino acid metabolic process
GO:0043043	peptide biosynthetic process
GO:0006779	porphyrin-containing compound biosynthetic process
GO:0006754	ATP biosynthetic process
GO:0006260	DNA replication
GO:0018212	peptidyl-tyrosine modification
GO:0043038	amino acid activation
GO:0090304	nucleic acid metabolic process
GO:0036151	phosphatidylcholine acyl-chain remodeling
GO:0044265	cellular macromolecule catabolic process
GO:0009144	purine nucleoside triphosphate metabolic process
GO:0006575	cellular modified amino acid metabolic process
GO:0016321	female meiosis chromosome segregation
GO:0030150	protein import into mitochondrial matrix
GO:0015985	energy coupled proton transport, down electrochemical gradient
GO:0030163	protein catabolic process
GO:0051443	positive regulation of ubiquitin-protein transferase activity
GO:0001889	liver development
GO:0048002	antigen processing and presentation of peptide antigen
GO:0019058	viral life cycle
GO:1903364	GO:1903364
GO:0006778	porphyrin-containing compound metabolic process
GO:0051252	regulation of RNA metabolic process
GO:0034645	cellular macromolecule biosynthetic process
GO:0006952	defense response
GO:0090150	establishment of protein localization to membrane
GO:0070727	cellular macromolecule localization
GO:0046036	CTP metabolic process
GO:0018108	peptidyl-tyrosine phosphorylation
GO:0035966	response to topologically incorrect protein
GO:0009220	pyrimidine ribonucleotide biosynthetic process
GO:0044403	symbiosis, encompassing mutualism through parasitism
GO:0072521	purine-containing compound metabolic process
GO:0065002	intracellular protein transmembrane transport
GO:0019320	hexose catabolic process
GO:0022008	neurogenesis
GO:0006450	regulation of translational fidelity
GO:0060326	cell chemotaxis
GO:0071356	cellular response to tumor necrosis factor
GO:1902580	single-organism cellular localization
GO:0016032	viral process
GO:0044237	cellular metabolic process
GO:0051347	positive regulation of transferase activity
GO:0006612	protein targeting to membrane
GO:0065007	biological regulation
GO:0044700	single organism signaling
GO:0002181	cytoplasmic translation
GO:0090175	regulation of establishment of planar polarity
GO:0033014	tetrapyrrole biosynthetic process
GO:0046471	phosphatidylglycerol metabolic process
GO:1901987	regulation of cell cycle phase transition
GO:0007015	actin filament organization
GO:0045047	protein targeting to ER
GO:0015986	ATP synthesis coupled proton transport
GO:0061620	glycolytic process through glucose-6-phosphate
GO:0061621	canonical glycolysis
GO:0032787	monocarboxylic acid metabolic process
GO:0009201	ribonucleoside triphosphate biosynthetic process
GO:0008360	regulation of cell shape
GO:0006638	neutral lipid metabolic process
GO:0006793	phosphorus metabolic process
GO:0046794	transport of virus
GO:0030490	maturation of SSU-rRNA
GO:0009188	ribonucleoside diphosphate biosynthetic process
GO:0046496	nicotinamide nucleotide metabolic process
GO:1903506	regulation of nucleic acid-templated transcription
GO:0051641	cellular localization
GO:0006631	fatty acid metabolic process
GO:0071941	nitrogen cycle metabolic process
GO:0006614	SRP-dependent cotranslational protein targeting to membrane
GO:0007067	mitotic nuclear division
GO:0043603	cellular amide metabolic process
GO:0006167	AMP biosynthetic process
GO:0043410	positive regulation of MAPK cascade
GO:0007049	cell cycle
GO:0042274	ribosomal small subunit biogenesis
GO:0005996	monosaccharide metabolic process
GO:0022610	biological adhesion
GO:0046460	neutral lipid biosynthetic process
GO:0007346	regulation of mitotic cell cycle

## Sheet: Shared_GO_terms
GO term_annotation
cellular developmental process
actin filament-based process
cell development
cellular protein metabolic process
protein metabolic process
actin cytoskeleton organization
cell differentiation
cellular component organization
cell cycle process
cell cycle
biological regulation
cellular localization
establishment of localization in cell
anatomical structure development
macromolecule localization
protein localization
intracellular transport
establishment of protein localization
protein transport
regulation of biological process
positive regulation of biological process
positive regulation of cellular process
mitotic cell cycle
protein catabolic process
regulation of cell cycle
regulation of cellular process
localization of cell
primary metabolic process
ubiquitin-dependent protein catabolic process
modification-dependent macromolecule catabolic process
modification-dependent protein catabolic process
proteolysis involved in cellular protein catabolic process
cellular protein catabolic process
macromolecule catabolic process
cellular macromolecule catabolic process
cell communication
cellular metabolic process
cell division
intracellular protein transport
signal transduction
nucleocytoplasmic transport
macromolecular complex assembly
cell morphogenesis
cellular component morphogenesis
nuclear transport
regulation of cellular component organization
catabolic process
phosphorylation
cellular catabolic process
translational initiation
phosphorus metabolic process

## Sheet: Wuchty-specific
GO term_annotation
cellular macromolecule metabolic process
developmental process
cytoskeleton organization
organelle organization
cell death
death
programmed cell death
negative regulation of biological process
apoptosis
negative regulation of cellular process
post-translational protein modification
macromolecule metabolic process
ubiquitin cycle
cell proliferation
regulation of programmed cell death
regulation of apoptosis
regulation of protein metabolic process
cellular component movement
protein modification process
mitosis
system development
M phase of mitotic cell cycle
macromolecule modification
cell cycle phase
regulation of biological quality
protein complex assembly
nucleobase, nucleoside, nucleotide and nucleic acid transport
cellular component assembly
regulation of molecular function
multicellular organismal development
anatomical structure morphogenesis
M phase
localization
response to stress
multicellular organismal process
small GTPase mediated signal transduction
intracellular protein kinase cascade
regulation of transferase activity
regulation of kinase activity
regulation of protein kinase activity
regulation of cell proliferation
regulation of catalytic activity
organ development
negative regulation of programmed cell death
negative regulation of apoptosis
negative regulation of protein metabolic process
protein amino acid phosphorylation
phosphate metabolic process
enzyme linked receptor protein signaling pathway

## Sheet: Cuesta-Astroz-specific
GO term_annotation
regulation of chromosome condensation
ribonucleoside diphosphate metabolic process
stimulatory C-type lectin receptor signaling pathway
chromosome segregation
lipid metabolic process
chemotaxis
sister chromatid segregation
CDP-diacylglycerol metabolic process
small molecule metabolic process
taxis
phosphate-containing compound metabolic process
nucleobase-containing compound metabolic process
protein localization to endoplasmic reticulum
citrate metabolic process
arginine biosynthetic process
nucleoside phosphate metabolic process
protein folding
Wnt signaling pathway
trivalent inorganic cation transport
regulation of organ morphogenesis
regulation of protein ubiquitination involved in ubiquitin-dependent protein catabolic process
glycolytic process through fructose-6-phosphate
cell motility
sister chromatid cohesion
purine-containing compound salvage
regulation of hydrolase activity
nucleobase metabolic process
purine nucleoside diphosphate metabolic process
glycolytic process
nucleosome disassembly
cell projection organization
proton transport
macromolecule biosynthetic process
aromatic compound biosynthetic process
heme oxidation
monosaccharide biosynthetic process
dicarboxylic acid metabolic process
rRNA metabolic process
positive regulation of ERK1 and ERK2 cascade
glucuronate metabolic process
heterocycle biosynthetic process
nucleobase-containing small molecule metabolic process
cellular protein localization
pyrimidine nucleoside metabolic process
alpha-amino acid biosynthetic process
membrane organization
single-organism membrane organization
nucleotide metabolic process
nucleoside monophosphate metabolic process
plasma lipoprotein particle organization
ribonucleoside monophosphate biosynthetic process
regulation of canonical Wnt signaling pathway
single-organism localization
ADP metabolic process
pyrimidine-containing compound biosynthetic process
GPI anchor metabolic process
innate immune response activating cell surface receptor signaling pathway
anatomical structure formation involved in morphogenesis
glutamate catabolic process
nucleic acid-templated transcription
positive regulation of ligase activity
antigen processing and presentation of exogenous peptide antigen via MHC class I, TAP-independent
hexose biosynthetic process
coenzyme metabolic process
tricarboxylic acid metabolic process
antigen processing and presentation of exogenous peptide antigen
cellular biosynthetic process
energy coupled proton transmembrane transport, against electrochemical gradient
organic hydroxy compound metabolic process
regulation of cell projection organization
maturation of LSU-rRNA
mitochondrial transmembrane transport
protein import
regulation of macromolecule biosynthetic process
glycosyl compound biosynthetic process
maturation of LSU-rRNA from tricistronic rRNA transcript (SSU-rRNA, 5.8S rRNA, LSU-rRNA)
nuclear pore organization
nucleotide phosphorylation
protein-DNA complex disassembly
negative regulation of Wnt signaling pathway
GO:0031396
organic cyclic compound catabolic process
lipoprotein biosynthetic process
glycosyl compound metabolic process
cell-cell signaling
cellular nitrogen compound biosynthetic process
antigen processing and presentation
regulation of catabolic process
cofactor metabolic process
pigment metabolic process
purine nucleoside diphosphate biosynthetic process
regulation of response to stimulus
xenobiotic glucuronidation
GO:1903320
ribonucleoside metabolic process
cellular protein complex assembly
small molecule biosynthetic process
regulation of calcium ion transport
nucleoside phosphate biosynthetic process
interspecies interaction between organisms
GTP biosynthetic process
positive regulation of GTPase activity
cleavage involved in rRNA processing
signaling
membrane disassembly
rRNA-containing ribonucleoprotein complex export from nucleus
posttranscriptional regulation of gene expression
metabolic process
GO:1903052
hemopoiesis
GO:0051352
organic substance biosynthetic process
response to nutrient
single-organism intracellular transport
GO:0051348
cellular nitrogen compound catabolic process
pyrimidine nucleobase metabolic process
deoxyribonucleotide biosynthetic process
organic substance transport
ncRNA metabolic process
regulation of cellular amine metabolic process
mRNA catabolic process
generation of neurons
protein localization to organelle
nucleotide biosynthetic process
alcohol metabolic process
ATP generation from ADP
GPI anchor biosynthetic process
positive regulation of protein ubiquitination
leukocyte migration
organonitrogen compound metabolic process
purine ribonucleoside triphosphate metabolic process
regulation of transcription, DNA-templated
single-organism catabolic process
guanosine-containing compound biosynthetic process
purine nucleotide biosynthetic process
Wnt signaling pathway, planar cell polarity pathway
regulation of ion transport
purine nucleoside monophosphate metabolic process
error-free translesion synthesis
regulation of cellular amide metabolic process
hormone metabolic process
response to tumor necrosis factor
purine nucleoside biosynthetic process
organic acid metabolic process
nucleotide-excision repair, DNA gap filling
cellular modified amino acid biosynthetic process
alditol phosphate metabolic process
GMP metabolic process
negative regulation of canonical Wnt signaling pathway
purine nucleoside monophosphate biosynthetic process
GTP metabolic process
purine-containing compound biosynthetic process
ncRNA processing
regulation of innate immune response
cellular amino acid biosynthetic process
urea cycle
purine ribonucleotide biosynthetic process
ribonucleoside triphosphate metabolic process
carboxylic acid metabolic process
purine nucleotide salvage
positive regulation of ion transport
protoporphyrinogen IX metabolic process
nucleoside metabolic process
transferrin transport
cellular component biogenesis
tricarboxylic acid cycle
2'-deoxyribonucleotide biosynthetic process
glucose metabolic process
innate immune response-activating signal transduction
immune response
glyoxylate metabolic process
organophosphate biosynthetic process
organic substance catabolic process
intracellular pH reduction
chromatin disassembly
3'-phosphoadenosine 5'-phosphosulfate transport
antigen processing and presentation of exogenous peptide antigen via MHC class I
lipid biosynthetic process
nucleoside diphosphate phosphorylation
maturation of SSU-rRNA from tricistronic rRNA transcript (SSU-rRNA, 5.8S rRNA, LSU-rRNA)
ribosomal large subunit assembly
ribonucleoside monophosphate metabolic process
cell projection assembly
locomotion
amide biosynthetic process
oxidoreduction coenzyme metabolic process
mitochondrial electron transport, cytochrome c to oxygen
ribosome localization
GO:0051444
GO:0051438
pyrimidine nucleoside biosynthetic process
response to interleukin-4
GO:0045862
deoxyribose phosphate biosynthetic process
alpha-amino acid metabolic process
ribonucleotide metabolic process
regulation of RNA stability
pyridine-containing compound metabolic process
phosphatidic acid metabolic process
endonucleolytic cleavage of tricistronic rRNA transcript (SSU-rRNA, 5.8S rRNA, LSU-rRNA)
establishment of ribosome localization
regulation of protein phosphorylation
uronic acid metabolic process
cell migration
regulation of signal transduction
regulation of cellular macromolecule biosynthetic process
pore complex assembly
tRNA aminoacylation
biosynthetic process
drinking behavior
mitotic cell cycle process
regulation of plasma lipoprotein particle levels
purine ribonucleotide metabolic process
response to chemical
immune system development
organic acid biosynthetic process
pyrimidine ribonucleoside biosynthetic process
movement of cell or subcellular component
regulation of translational elongation
anaphase-promoting complex-dependent proteasomal ubiquitin-dependent protein catabolic process
glutamine family amino acid catabolic process
UTP metabolic process
ribosome biogenesis
phospholipid metabolic process
positive regulation of defense response
establishment of localization
regulation of cell communication
RNA catabolic process
cytoplasmic transport
hepaticobiliary system development
transcription, DNA-templated
regulation of cellular amino acid metabolic process
carbohydrate metabolic process
regulation of GTPase activity
organophosphate metabolic process
2'-deoxyribonucleotide metabolic process
positive regulation of cell projection organization
viral transcription
nuclear-transcribed mRNA catabolic process, nonsense-mediated decay
purine ribonucleoside metabolic process
positive regulation of cation transmembrane transport
regulation of signaling
cellular lipid metabolic process
nucleobase-containing compound biosynthetic process
regulation of mitotic cell cycle phase transition
tRNA transport
protein polyubiquitination
aminoglycan metabolic process
transcription from RNA polymerase III promoter
CTP biosynthetic process
NADP metabolic process
pigment biosynthetic process
generation of precursor metabolites and energy
carbohydrate biosynthetic process
multi-organism cellular process
ribose phosphate metabolic process
regulation of cellular ketone metabolic process
ncRNA 3'-end processing
cellular aromatic compound metabolic process
aerobic respiration
urea metabolic process
positive regulation of canonical Wnt signaling pathway
proteolysis
regulation of metabolic process
heterocycle catabolic process
guanosine-containing compound metabolic process
establishment of protein localization to organelle
translation
NIK/NF-kappaB signaling
regulation of calcium ion transmembrane transport
ribosomal small subunit assembly
phosphatidylinositol acyl-chain remodeling
purine ribonucleoside biosynthetic process
nitrogen compound metabolic process
regulation of macromolecule metabolic process
ADP biosynthetic process
cell-cell adhesion
multi-organism transport
negative regulation of cellular glucuronidation
purine ribonucleoside monophosphate metabolic process
ribosome assembly
nucleobase-containing small molecule interconversion
deoxyribose phosphate metabolic process
RNA processing
GO:0045732
gluconeogenesis
glutamate biosynthetic process
acyl-CoA biosynthetic process
regulation of translation
antigen processing and presentation of exogenous antigen
pyrimidine ribonucleotide metabolic process
glutamine family amino acid metabolic process
nucleoside triphosphate metabolic process
2-oxoglutarate metabolic process
multi-organism metabolic process
response to unfolded protein
glucose catabolic process to pyruvate
protein sumoylation
protein targeting
aromatic compound catabolic process
purine ribonucleoside monophosphate biosynthetic process
activation of innate immune response
cell adhesion
organelle fission
positive regulation of protein ubiquitination involved in ubiquitin-dependent protein catabolic process
single-organism metabolic process
deoxyribonucleoside triphosphate metabolic process
ATP hydrolysis coupled transmembrane transport
nuclear envelope disassembly
positive regulation of ion transmembrane transport
glycerolipid metabolic process
AMP metabolic process
regulation of intracellular signal transduction
uroporphyrinogen III metabolic process
antigen processing and presentation of exogenous peptide antigen via MHC class I, TAP-dependent
cellular respiration
response to nutrient levels
GO:0051436
tRNA aminoacylation for protein translation
establishment of protein localization to endoplasmic reticulum
cellular macromolecular complex assembly
glyceraldehyde-3-phosphate metabolic process
organic substance metabolic process
GO:0098813
regulation of cell cycle process
proteasome-mediated ubiquitin-dependent protein catabolic process
innate immune response
positive regulation of hydrolase activity
maturation of 5.8S rRNA
pyrimidine ribonucleoside triphosphate metabolic process
pyrimidine nucleotide metabolic process
single-organism process
flavone metabolic process
acylglycerol biosynthetic process
protein modification by small protein conjugation
error-prone translesion synthesis
positive regulation of ubiquitin-protein ligase activity involved in regulation of mitotic cell cycle transition
mitochondrial transport
gene expression
nucleoside diphosphate metabolic process
protein targeting to mitochondrion
single-organism carbohydrate metabolic process
phosphatidic acid biosynthetic process
immune response-regulating signaling pathway
response to drug
antigen processing and presentation of peptide antigen via MHC class I
nucleoside diphosphate biosynthetic process
flavonoid biosynthetic process
cellular nitrogen compound metabolic process
purine nucleotide metabolic process
carbohydrate derivative biosynthetic process
regulation of mRNA stability
mRNA metabolic process
oxoacid metabolic process
nucleoside triphosphate biosynthetic process
organonitrogen compound biosynthetic process
pyrimidine-containing compound metabolic process
isocitrate metabolic process
peptide metabolic process
ATP metabolic process
GO:0051439
thioester biosynthetic process
cellular hormone metabolic process
hydrogen ion transmembrane transport
regulation of glucuronosyltransferase activity
monosaccharide catabolic process
ethanolamine-containing compound metabolic process
organic cyclic compound metabolic process
protoporphyrinogen IX biosynthetic process
NADH metabolic process
protein O-linked fucosylation
T cell receptor signaling pathway
glucose catabolic process
organic cyclic compound biosynthetic process
ribonucleoprotein complex biogenesis
3'-phospho-5'-adenylyl sulfate transmembrane transport
Fc receptor signaling pathway
dicarboxylic acid biosynthetic process
DNA damage response, detection of DNA damage
response to glucagon
thioester metabolic process
purine ribonucleoside diphosphate biosynthetic process
pyrimidine ribonucleoside triphosphate biosynthetic process
single-organism transport
pyrimidine nucleoside triphosphate metabolic process
protein transmembrane transport
nuclear division
phosphatidylethanolamine acyl-chain remodeling
protein K11-linked ubiquitination
GO:0031331
mitochondrial ATP synthesis coupled proton transport
phosphatidylcholine metabolic process
regulation of cellular protein catabolic process
regulation of Wnt signaling pathway
acylglycerol metabolic process
cellular aldehyde metabolic process
nuclear pore complex assembly
deoxyribonucleotide metabolic process
inorganic cation transmembrane transport
cofactor biosynthetic process
tRNA metabolic process
vesicle-mediated transport
regulation of cellular glucuronidation
pyrimidine nucleotide biosynthetic process
acetyl-CoA biosynthetic process
GO:0031397
triglyceride biosynthetic process
protein localization to chromosome, centromeric region
IRE1-mediated unfolded protein response
Fc-epsilon receptor signaling pathway
regulation of localization
pyruvate metabolic process
response to extracellular stimulus
pyridine nucleotide metabolic process
membrane lipid biosynthetic process
glutamate metabolic process
cellular response to fatty acid
regulation of metal ion transport
response to organic substance
single-organism biosynthetic process
positive regulation of innate immune response
purine nucleoside triphosphate biosynthetic process
CDP-diacylglycerol biosynthetic process
regulation of cell morphogenesis
cellular glucuronidation
carbohydrate derivative metabolic process
cellular process
non-canonical Wnt signaling pathway
UTP biosynthetic process
nucleobase-containing compound catabolic process
monovalent inorganic cation transport
regulation of proteolysis
pyrimidine ribonucleoside metabolic process
ribose phosphate biosynthetic process
pyrimidine nucleoside triphosphate biosynthetic process
glycerophospholipid metabolic process
RNA secondary structure unwinding
ribosomal large subunit biogenesis
protein localization to membrane
proteasomal protein catabolic process
phagosome acidification
multi-organism localization
flavonoid glucuronidation
positive regulation of intracellular signal transduction
negative regulation of cellular carbohydrate metabolic process
heme metabolic process
cell morphogenesis involved in differentiation
regulation of cell differentiation
pentose-phosphate shunt
antigen receptor-mediated signaling pathway
ferric iron transport
leukocyte chemotaxis
nucleobase biosynthetic process
cotranslational protein targeting to membrane
positive regulation of Wnt signaling pathway
pH reduction
hydrogen transport
purine nucleoside metabolic process
positive regulation of protein modification by small protein conjugation or removal
nucleoside biosynthetic process
multi-organism process
ribonucleoside biosynthetic process
GO:0051340
NADH regeneration
regulation of protein catabolic process
hexose metabolic process
regulation of cellular catabolic process
arginine metabolic process
negative regulation of glucuronosyltransferase activity
single-organism cellular process
heme biosynthetic process
glutamine family amino acid biosynthetic process
ribonucleotide biosynthetic process
acyl-CoA metabolic process
GO:1903321
tumor necrosis factor-mediated signaling pathway
tetrapyrrole metabolic process
regulation of proteolysis involved in cellular protein catabolic process
heterocycle metabolic process
regulation of fatty acid metabolic process
nuclear-transcribed mRNA catabolic process
hematopoietic or lymphoid organ development
cellular component organization or biogenesis
GO:0009896
carboxylic acid biosynthetic process
purine ribonucleoside diphosphate metabolic process
phospholipid biosynthetic process
flavonoid metabolic process
NAD metabolic process
glycerolipid biosynthetic process
regulation of nucleobase-containing compound metabolic process
regulation of small GTPase mediated signal transduction
ATP hydrolysis coupled proton transport
ribosomal subunit export from nucleus
purine ribonucleoside triphosphate biosynthetic process
regulation of RNA biosynthetic process
glutamine metabolic process
nucleoside monophosphate biosynthetic process
mitotic recombination
regulation of biosynthetic process
viral gene expression
ammonium ion metabolic process
rRNA processing
cellular amino acid metabolic process
peptide biosynthetic process
porphyrin-containing compound biosynthetic process
ATP biosynthetic process
DNA replication
peptidyl-tyrosine modification
amino acid activation
nucleic acid metabolic process
phosphatidylcholine acyl-chain remodeling
purine nucleoside triphosphate metabolic process
cellular modified amino acid metabolic process
female meiosis chromosome segregation
protein import into mitochondrial matrix
energy coupled proton transport, down electrochemical gradient
positive regulation of ubiquitin-protein transferase activity
liver development
antigen processing and presentation of peptide antigen
viral life cycle
GO:1903364
porphyrin-containing compound metabolic process
regulation of RNA metabolic process
cellular macromolecule biosynthetic process
defense response
establishment of protein localization to membrane
cellular macromolecule localization
CTP metabolic process
peptidyl-tyrosine phosphorylation
response to topologically incorrect protein
pyrimidine ribonucleotide biosynthetic process
symbiosis, encompassing mutualism through parasitism
purine-containing compound metabolic process
intracellular protein transmembrane transport
hexose catabolic process
neurogenesis
regulation of translational fidelity
cell chemotaxis
cellular response to tumor necrosis factor
single-organism cellular localization
viral process
positive regulation of transferase activity
protein targeting to membrane
single organism signaling
cytoplasmic translation
regulation of establishment of planar polarity
tetrapyrrole biosynthetic process
phosphatidylglycerol metabolic process
regulation of cell cycle phase transition
actin filament organization
protein targeting to ER
ATP synthesis coupled proton transport
glycolytic process through glucose-6-phosphate
canonical glycolysis
monocarboxylic acid metabolic process
ribonucleoside triphosphate biosynthetic process
regulation of cell shape
neutral lipid metabolic process
transport of virus
maturation of SSU-rRNA
ribonucleoside diphosphate biosynthetic process
nicotinamide nucleotide metabolic process
regulation of nucleic acid-templated transcription
fatty acid metabolic process
nitrogen cycle metabolic process
SRP-dependent cotranslational protein targeting to membrane
mitotic nuclear division
cellular amide metabolic process
AMP biosynthetic process
positive regulation of MAPK cascade
ribosomal small subunit biogenesis
monosaccharide metabolic process
biological adhesion
neutral lipid biosynthetic process
regulation of mitotic cell cycle
